# Supplementary material for: Crystal structure of SrCo4(OH)(PO4)3, a new hy­droxy­phosphate
Source: Acta Crystallogr E Crystallogr Commun. 2020 Jun 5;76(Pt 7):1022–6. doi: 10.1107/S2056989020007331 (PMC7336777; doi:10.1107/S2056989020007331)
Supplement: Supplementary file 1 [file e-76-01022-sup1.cif]

##############################################################################
#                                                                            #
# This CIF contains the data in a paper accepted for publication in          #
# Acta Crystallographica Section E. It conforms to the requirements of       #
# Notes for Authors for Acta Crystallographica Section E, and has been       #
# peer reviewed under the auspices of the IUCr Commission on Journals.       #
#                                                                            #
# Full details of the Crystallographic Information File format               #
# are given in the paper "The Crystallographic Information File (CIF):       #
# a New Standard Archive File for Crystallography" by S. R. Hall, F. H.      #
# Allen and I. D. Brown [Acta Cryst. (1991), A47, 655-685].                  #
#                                                                            #
# The current version of the core CIF dictionary is obtainable from          #
# ftp://ftp.iucr.org/pub/cif_core.dic.                                       #
#                                                                            #
# Software is freely available for graphical display of the structure(s)     #
# in this CIF. For information consult the CIF software page                 #
# http://www.iucr.org/resources/cif/software.                                #
#                                                                            #
# This file may be used for bona fide research purposes within the           #
# scientific community so long as proper attribution is given to the journal # 
# article from which it was obtained.                                        #
#                                                                            #
##############################################################################
data_I
_audit_creation_method     'SHELXL-2018/3'
_journal_date_recd_electronic     2020-05-13
_journal_date_accepted     2020-06-01
_journal_name_full     'Acta Crystallographica, Section E'
_journal_year     2020
_journal_volume     76
_journal_issue      7
_journal_page_first     1022
_journal_page_last     1026
_journal_paper_category     GI
_journal_paper_doi     10.1107/S2056989020007331
_journal_coeditor_code     WM5562
_publ_contact_author_name     'Fatima-Zahra Cherif'
_publ_contact_author_address
;
Laboratoire de Chimie Appliqu\'ee des Mat\'eriaux,
Centre des Sciences des Mat\'eriaux, Faculty of Science,
Mohammed V University in Rabat, Avenue Ibn Batouta, BP 1014,
Rabat, Morocco
;
_publ_contact_author_email     'fz.cherif@yahoo.com'
_publ_contact_author_fax     '212 537 77 54 40'
_publ_contact_author_phone     '212 537 77 54 40'
_publ_section_title
;
Crystal structure of SrCo~4~(OH)(PO~4~)~3~, a new hydroxyphosphate
;
loop_
    _publ_author_name
    _publ_author_footnote
    _publ_author_address
    'Cherif, Fatima-Zahra' .
;
Laboratoire de Chimie Appliqu\'ee des Mat\'eriaux,
Centre des Sciences des Mat\'eriaux, Faculty of Science,
Mohammed V University in Rabat, Avenue Ibn Batouta, BP 1014,
Rabat, Morocco
;
    'Taibi, Mhamed' .
;
Laboratoire de Physico-Chimie des Mat\'eriaux Inorganiques et Organiques,
Centre des Sciences des Mat\'eriaux, Ecole Normale Sup\'erieure,
Mohammed V University in Rabat, Morocco
;
    'Boukhari, Ali' .
;
Laboratoire de Chimie Appliqu\'ee des Mat\'eriaux,
Centre des Sciences des Mat\'eriaux, Faculty of Science,
Mohammed V University in Rabat, Avenue Ibn Batouta, BP 1014,
Rabat, Morocco
;
    'Aride, Jilali' .
;
Laboratoire de Physico-Chimie des Mat\'eriaux Inorganiques et Organiques,
Centre des Sciences des Mat\'eriaux, Ecole Normale Sup\'erieure,
Mohammed V University in Rabat, Morocco
;
    'Assani, Abderrazzak' .
;
Laboratoire de Chimie Appliqu\'ee des Mat\'eriaux,
Centre des Sciences des Mat\'eriaux, Faculty of Science,
Mohammed V University in Rabat, Avenue Ibn Batouta, BP 1014,
Rabat, Morocco
;
    'Saadi, Mohamed' .
;
Laboratoire de Chimie Appliqu\'ee des Mat\'eriaux,
Centre des Sciences des Mat\'eriaux, Faculty of Science,
Mohammed V University in Rabat, Avenue Ibn Batouta, BP 1014,
Rabat, Morocco
;
    'El Ammari, Lahcen' .
;
Laboratoire de Chimie Appliqu\'ee des Mat\'eriaux,
Centre des Sciences des Mat\'eriaux, Faculty of Science,
Mohammed V University in Rabat, Avenue Ibn Batouta, BP 1014,
Rabat, Morocco
;
_publ_section_synopsis
;
Three [CoO~6~] octahedra, one [CoO~4~] tetrahedron and three PO~4~ tetrahedra
are linked into a three-dimensional framework structure exhibiting channels
parallel to [100] in which the eleven-coordinate strontium cations are located.
;
_chemical_name_systematic
;
Strontium tetracobalt tris(orthophosphate) hydroxide
;
_chemical_name_common     ?
_chemical_formula_moiety     'Co4 H O13 P3 Sr'
_chemical_formula_sum     'Co4 H O13 P3 Sr'
_chemical_formula_structural     'Co4 Sr (P O4)3 O H'
_chemical_formula_iupac     'Sr Co4 (O H) (P O4)3'
_chemical_formula_weight     625.26
_chemical_melting_point     ?
_chemical_absolute_configuration     ?
_space_group_crystal_system     orthorhombic
_space_group_name_H-M_alt     'P 21 21 21'
_space_group_name_Hall     'P 2ac 2ab'
loop_
    _space_group_symop_operation_xyz
    'x, y, z'
    '-x+1/2, -y, z+1/2'
    '-x, y+1/2, -z+1/2'
    'x+1/2, -y+1/2, -z'
_cell_length_a     5.12450(10)
_cell_length_b     12.0491(2)
_cell_length_c     15.7118(3)
_cell_angle_alpha     90
_cell_angle_beta     90
_cell_angle_gamma     90
_cell_volume     970.13(3)
_cell_formula_units_Z     4
_cell_measurement_reflns_used     4243
_cell_measurement_theta_min     2.593
_cell_measurement_theta_max     34.963
_cell_measurement_temperature     296(2)
_exptl_crystal_description     parallelepiped
_exptl_crystal_colour     violet
_exptl_crystal_size_max     0.35
_exptl_crystal_size_mid     0.26
_exptl_crystal_size_min     0.17
_exptl_crystal_density_diffrn     4.281
_exptl_crystal_density_meas     ?
_exptl_crystal_density_method     ?
_exptl_crystal_F_000     1184
_exptl_absorpt_coefficient_mu     12.738
_exptl_absorpt_correction_type     multi-scan
_exptl_absorpt_process_details
;
(SADABS; Krause <i>et al.</i>, 2015)
;
_exptl_absorpt_correction_T_min     0.3910
_exptl_absorpt_correction_T_max     0.7475
_diffrn_ambient_temperature     296(2)
_diffrn_radiation_type     MoK\a
_diffrn_radiation_wavelength     0.71073
_diffrn_radiation_source     'fine-focus sealed tube'
_diffrn_radiation_monochromator     graphite
_diffrn_measurement_device_type     'Bruker X8 APEX Diffractometer'
_diffrn_measurement_method     '\f and \w scans'
_diffrn_detector     'APEX II CCD area-detector'
_diffrn_detector_area_resol_mean     ?
_diffrn_reflns_number     34471
_diffrn_reflns_av_R_equivalents     0.0454
_diffrn_reflns_av_unetI/netI     0.0331
_diffrn_reflns_theta_min     2.593
_diffrn_reflns_theta_max     34.963
_diffrn_reflns_theta_full     25.242
_diffrn_measured_fraction_theta_max     0.999
_diffrn_measured_fraction_theta_full     0.997
_diffrn_reflns_limit_h_min     -8
_diffrn_reflns_limit_h_max     8
_diffrn_reflns_limit_k_min     -19
_diffrn_reflns_limit_k_max     18
_diffrn_reflns_limit_l_min     -25
_diffrn_reflns_limit_l_max     25
_reflns_number_total     4243
_reflns_number_gt     4038
_reflns_threshold_expression     'I > 2\s(I)'
_refine_ls_structure_factor_coef     Fsqd
_refine_ls_matrix_type     full
_refine_ls_R_factor_all     0.0236
_refine_ls_R_factor_gt     0.0215
_refine_ls_wR_factor_gt     0.0494
_refine_ls_wR_factor_ref     0.0498
_refine_ls_goodness_of_fit_ref     1.069
_refine_ls_restrained_S_all     1.069
_refine_ls_number_reflns     4243
_refine_ls_number_parameters     191
_refine_ls_number_restraints     0
_refine_ls_hydrogen_treatment     constr
_refine_ls_weighting_scheme     calc
_refine_ls_weighting_details
                      'w=1/[\s^2^(Fo^2^)+(0.0221P)^2^] where P=(Fo^2^+2Fc^2^)/3'
_atom_sites_solution_hydrogens     difmap
_atom_sites_solution_primary     ?
_atom_sites_solution_secondary     ?
_refine_ls_shift/su_max     0.001
_refine_ls_shift/su_mean     0.000
_refine_diff_density_max     1.600
_refine_diff_density_min     -0.679
_refine_ls_extinction_method
;
SHELXL-2018/3 (Sheldrick, 2015<i>b</i>)
;
_refine_ls_extinction_coef     0.0042(3)
_refine_ls_extinction_expression
                                  'Fc^*^=kFc[1+0.001xFc^2^\l^3^/sin(2\q)]^-1/4^'
_refine_ls_abs_structure_details
;
Flack <i>x</i> determined using 1625 quotients
[(<i>I</i>^+^)-(<i>I</i>^-^)]/[(<i>I</i>^+^)+(<i>I</i>^-^)]
(Parsons <i>et al.</i>, 2013).
;
_refine_ls_abs_structure_Flack     0.008(3)
loop_
    _atom_type_symbol
    _atom_type_description
    _atom_type_scat_dispersion_real
    _atom_type_scat_dispersion_imag
    _atom_type_scat_source
    'O' 'O' 0.0106 0.0060
                         'International Tables Vol C Tables 4.2.6.8 and 6.1.1.4'
    'P' 'P' 0.1023 0.0942
                         'International Tables Vol C Tables 4.2.6.8 and 6.1.1.4'
    'Co' 'Co' 0.3494 0.9721
                         'International Tables Vol C Tables 4.2.6.8 and 6.1.1.4'
    'Sr' 'Sr' -1.5307 3.2498
                         'International Tables Vol C Tables 4.2.6.8 and 6.1.1.4'
    'H' 'H' 0.0000 0.0000
                         'International Tables Vol C Tables 4.2.6.8 and 6.1.1.4'
_computing_data_collection
;
APEX2 (Bruker, 2016)
;
_computing_cell_refinement
;
SAINT (Bruker, 2016)
;
_computing_data_reduction
;
SAINT (Bruker, 2016)
;
_computing_structure_solution
;
<i>SHELXT2014/5</i> (Sheldrick, 2015<i>a</i>)
;
_computing_structure_refinement
;
<i>SHELXL2018/3</i> (Sheldrick, 2015<i>b</i>)
;
_computing_molecular_graphics
;
Ortep-3 for Windows (Farrugia, 2012), DIAMOND (Brandenburg,
2006)
;
_computing_publication_material
;
publCIF (Westrip, 2010)
;
loop_
    _atom_site_type_symbol
    _atom_site_label
    _atom_site_fract_x
    _atom_site_fract_y
    _atom_site_fract_z
    _atom_site_U_iso_or_equiv
    _atom_site_adp_type
    _atom_site_calc_flag
    _atom_site_occupancy
    _atom_site_disorder_assembly
    _atom_site_disorder_group
    Sr Sr1 0.02677(6) 0.72309(2) 0.67782(2) 0.00840(6) Uani d 1 . .
    Co Co1 0.51704(8) 0.48429(3) 0.35972(3) 0.00572(8) Uani d 1 . .
    Co Co2 0.53401(9) 0.58186(4) 0.54997(3) 0.00613(8) Uani d 1 . .
    Co Co3 0.47299(8) 0.46200(3) 0.74367(3) 0.00580(8) Uani d 1 . .
    Co Co4 0.28203(8) 0.32358(4) 0.51444(3) 0.00794(9) Uani d 1 . .
    P P1 0.51747(15) 0.85171(6) 0.57349(5) 0.00425(12) Uani d 1 . .
    P P2 0.01127(15) 0.45034(6) 0.65719(5) 0.00471(13) Uani d 1 . .
    P P3 -0.00586(15) 0.30856(6) 0.33173(5) 0.00413(12) Uani d 1 . .
    O O1 0.4003(4) 0.8648(2) 0.48533(15) 0.0092(4) Uani d 1 . .
    O O2 0.8108(4) 0.8848(2) 0.57323(15) 0.0074(4) Uani d 1 . .
    O O3 0.3638(4) 0.9243(2) 0.63798(15) 0.0074(4) Uani d 1 . .
    O O4 0.4924(5) 0.73162(18) 0.60637(15) 0.0095(4) Uani d 1 . .
    O O5 0.2427(4) 0.5287(2) 0.63664(15) 0.0078(4) Uani d 1 . .
    O O6 -0.2433(4) 0.5173(2) 0.66027(15) 0.0075(4) Uani d 1 . .
    O O7 0.0710(4) 0.40910(19) 0.74879(15) 0.0068(4) Uani d 1 . .
    O O8 -0.0011(5) 0.3572(2) 0.59242(14) 0.0108(4) Uani d 1 . .
    O O9 0.1926(4) 0.40027(19) 0.30856(15) 0.0073(4) Uani d 1 . .
    O O10 0.0074(4) 0.29074(18) 0.43053(14) 0.0080(4) Uani d 1 . .
    O O11 -0.2813(4) 0.34923(19) 0.30965(15) 0.0075(4) Uani d 1 . .
    O O12 0.0671(4) 0.20305(19) 0.28586(16) 0.0097(4) Uani d 1 . .
    O O13 0.5519(4) 0.43152(18) 0.48508(15) 0.0073(4) Uani d 1 . .
    H H13 0.691669 0.405651 0.500919 0.011 Uiso d 1 . .
loop_
    _atom_site_aniso_label
    _atom_site_aniso_U_11
    _atom_site_aniso_U_22
    _atom_site_aniso_U_33
    _atom_site_aniso_U_12
    _atom_site_aniso_U_13
    _atom_site_aniso_U_23
    Sr1 0.01002(12) 0.00611(12) 0.00908(12) 0.00095(10) 0.00229(10) 0.00061(10)
    Co1 0.00609(16) 0.00557(17) 0.00550(17) -0.00054(14) -0.00005(14)
                                                                    -0.00035(13)
    Co2 0.00739(17) 0.00508(17) 0.00593(17) -0.00087(15) 0.00149(14)
                                                                    -0.00104(13)
    Co3 0.00560(16) 0.00635(17) 0.00544(16) 0.00038(14) 0.00019(14) 0.00037(13)
    Co4 0.00687(17) 0.0095(2) 0.00748(18) -0.00059(14) -0.00076(14) 0.00135(16)
    P1 0.0047(3) 0.0041(3) 0.0039(3) -0.0005(3) 0.0001(2) 0.0001(2)
    P2 0.0044(3) 0.0055(3) 0.0042(3) 0.0001(3) -0.0001(2) 0.0002(2)
    P3 0.0051(3) 0.0035(3) 0.0038(3) -0.0002(2) -0.0002(2) 0.0000(2)
    O1 0.0093(9) 0.0138(11) 0.0045(9) 0.0012(8) -0.0026(8) -0.0010(9)
    O2 0.0044(9) 0.0098(10) 0.0079(10) -0.0026(8) 0.0002(7) -0.0008(8)
    O3 0.0069(9) 0.0083(10) 0.0071(10) 0.0033(8) -0.0001(7) -0.0022(9)
    O4 0.0140(10) 0.0036(9) 0.0109(9) -0.0001(9) 0.0049(8) 0.0008(7)
    O5 0.0058(9) 0.0099(10) 0.0077(10) -0.0020(8) 0.0004(7) 0.0028(9)
    O6 0.0061(9) 0.0099(11) 0.0065(10) 0.0027(8) -0.0002(7) 0.0016(8)
    O7 0.0069(9) 0.0073(10) 0.0062(9) -0.0016(7) -0.0012(7) 0.0015(8)
    O8 0.0115(10) 0.0114(10) 0.0094(10) -0.0022(9) 0.0030(9) -0.0059(8)
    O9 0.0077(9) 0.0055(9) 0.0088(10) -0.0020(7) 0.0004(7) 0.0022(8)
    O10 0.0095(10) 0.0104(10) 0.0039(9) -0.0020(8) 0.0000(8) 0.0008(7)
    O11 0.0062(9) 0.0081(10) 0.0082(10) 0.0008(8) -0.0016(7) -0.0017(8)
    O12 0.0120(10) 0.0060(10) 0.0111(10) 0.0014(8) -0.0002(8) -0.0035(8)
    O13 0.0068(9) 0.0058(9) 0.0092(9) 0.0006(7) -0.0002(8) 0.0003(8)
_geom_special_details
;
 All esds (except the esd in the dihedral angle between two l.s. planes)
 are estimated using the full covariance matrix.  The cell esds are taken
 into account individually in the estimation of esds in distances, angles
 and torsion angles; correlations between esds in cell parameters are only
 used when they are defined by crystal symmetry.  An approximate (isotropic)
 treatment of cell esds is used for estimating esds involving l.s. planes.
;
loop_
    _geom_bond_atom_site_label_1
    _geom_bond_atom_site_label_2
    _geom_bond_site_symmetry_2
    _geom_bond_distance
    _geom_bond_publ_flag
    Sr1 O7 3_556 2.570(2) ?
    Sr1 O11 2_465 2.575(2) ?
    Sr1 O4 . 2.639(2) ?
    Sr1 O5 . 2.669(2) ?
    Sr1 O2 1_455 2.779(2) ?
    Sr1 O12 2_565 2.829(2) ?
    Sr1 O1 4_466 2.848(2) ?
    Sr1 O6 . 2.853(2) ?
    Sr1 O9 2_565 2.915(2) ?
    Sr1 O4 1_455 2.961(2) ?
    Sr1 O3 . 3.041(2) ?
    Co1 O13 . 2.077(2) ?
    Co1 O11 1_655 2.082(2) ?
    Co1 O3 4_566 2.091(2) ?
    Co1 O9 . 2.106(2) ?
    Co1 O2 4_466 2.171(2) ?
    Co1 O7 2_564 2.212(2) ?
    Co2 O4 . 2.022(2) ?
    Co2 O1 4_566 2.060(2) ?
    Co2 O13 . 2.081(2) ?
    Co2 O5 . 2.120(2) ?
    Co2 O6 1_655 2.216(2) ?
    Co2 O2 4_466 2.284(2) ?
    Co3 O6 1_655 2.067(2) ?
    Co3 O3 3_646 2.089(2) ?
    Co3 O12 4_556 2.098(2) ?
    Co3 O9 2_565 2.125(2) ?
    Co3 O7 . 2.158(2) ?
    Co3 O5 . 2.206(2) ?
    Co4 O8 . 1.942(2) ?
    Co4 O13 . 1.954(2) ?
    Co4 O10 . 1.969(2) ?
    Co4 O10 4_556 1.995(2) ?
    P1 O1 . 1.518(2) ?
    P1 O4 . 1.542(2) ?
    P1 O3 . 1.553(2) ?
    P1 O2 . 1.555(2) ?
    P2 O8 . 1.517(2) ?
    P2 O6 . 1.534(2) ?
    P2 O5 . 1.550(2) ?
    P2 O7 . 1.553(2) ?
    P3 O12 . 1.508(2) ?
    P3 O11 . 1.534(2) ?
    P3 O9 . 1.545(2) ?
    P3 O10 . 1.569(2) ?
    O13 H13 . 0.8200 ?
loop_
    _geom_angle_atom_site_label_1
    _geom_angle_atom_site_label_2
    _geom_angle_atom_site_label_3
    _geom_angle_site_symmetry_1
    _geom_angle_site_symmetry_3
    _geom_angle
    _geom_angle_publ_flag
    O7 Sr1 O11 3_556 2_465 80.73(7) ?
    O7 Sr1 O4 3_556 . 109.46(7) ?
    O11 Sr1 O4 2_465 . 142.85(7) ?
    O7 Sr1 O5 3_556 . 162.67(7) ?
    O11 Sr1 O5 2_465 . 95.77(7) ?
    O4 Sr1 O5 . . 63.66(7) ?
    O7 Sr1 O2 3_556 1_455 64.92(7) ?
    O11 Sr1 O2 2_465 1_455 121.22(7) ?
    O4 Sr1 O2 . 1_455 94.66(7) ?
    O5 Sr1 O2 . 1_455 129.56(7) ?
    O7 Sr1 O12 3_556 2_565 66.42(7) ?
    O11 Sr1 O12 2_465 2_565 89.04(7) ?
    O4 Sr1 O12 . 2_565 65.03(7) ?
    O5 Sr1 O12 . 2_565 96.69(7) ?
    O2 Sr1 O12 1_455 2_565 115.29(7) ?
    O7 Sr1 O1 3_556 4_466 133.13(7) ?
    O11 Sr1 O1 2_465 4_466 119.13(7) ?
    O4 Sr1 O1 . 4_466 80.64(7) ?
    O5 Sr1 O1 . 4_466 63.27(7) ?
    O2 Sr1 O1 1_455 4_466 68.76(7) ?
    O12 Sr1 O1 2_565 4_466 145.52(7) ?
    O7 Sr1 O6 3_556 . 134.98(7) ?
    O11 Sr1 O6 2_465 . 63.04(7) ?
    O4 Sr1 O6 . . 115.55(7) ?
    O5 Sr1 O6 . . 54.21(6) ?
    O2 Sr1 O6 1_455 . 111.05(7) ?
    O12 Sr1 O6 2_565 . 133.49(7) ?
    O1 Sr1 O6 4_466 . 58.64(7) ?
    O7 Sr1 O9 3_556 2_565 102.99(7) ?
    O11 Sr1 O9 2_465 2_565 60.11(7) ?
    O4 Sr1 O9 . 2_565 82.74(7) ?
    O5 Sr1 O9 . 2_565 61.25(7) ?
    O2 Sr1 O9 1_455 2_565 166.11(7) ?
    O12 Sr1 O9 2_565 2_565 51.30(6) ?
    O1 Sr1 O9 4_466 2_565 123.85(7) ?
    O6 Sr1 O9 . 2_565 82.19(6) ?
    O7 Sr1 O4 3_556 1_455 87.68(6) ?
    O11 Sr1 O4 2_465 1_455 82.23(7) ?
    O4 Sr1 O4 . 1_455 132.33(9) ?
    O5 Sr1 O4 . 1_455 108.78(7) ?
    O2 Sr1 O4 1_455 1_455 51.92(6) ?
    O12 Sr1 O4 2_565 1_455 153.73(7) ?
    O1 Sr1 O4 4_466 1_455 57.40(6) ?
    O6 Sr1 O4 . 1_455 62.94(6) ?
    O9 Sr1 O4 2_565 1_455 137.82(6) ?
    O7 Sr1 O3 3_556 . 60.53(7) ?
    O11 Sr1 O3 2_465 . 135.45(7) ?
    O4 Sr1 O3 . . 50.80(6) ?
    O5 Sr1 O3 . . 114.45(6) ?
    O2 Sr1 O3 1_455 . 62.97(6) ?
    O12 Sr1 O3 2_565 . 56.98(7) ?
    O1 Sr1 O3 4_466 . 103.90(6) ?
    O6 Sr1 O3 . . 161.48(6) ?
    O9 Sr1 O3 2_565 . 105.74(6) ?
    O4 Sr1 O3 1_455 . 114.80(6) ?
    O13 Co1 O11 . 1_655 94.38(9) ?
    O13 Co1 O3 . 4_566 94.12(9) ?
    O11 Co1 O3 1_655 4_566 89.80(9) ?
    O13 Co1 O9 . . 106.41(9) ?
    O11 Co1 O9 1_655 . 82.65(9) ?
    O3 Co1 O9 4_566 . 158.54(9) ?
    O13 Co1 O2 . 4_466 78.70(9) ?
    O11 Co1 O2 1_655 4_466 173.06(9) ?
    O3 Co1 O2 4_566 4_466 91.29(9) ?
    O9 Co1 O2 . 4_466 98.63(9) ?
    O13 Co1 O7 . 2_564 160.47(9) ?
    O11 Co1 O7 1_655 2_564 104.92(9) ?
    O3 Co1 O7 4_566 2_564 83.16(8) ?
    O9 Co1 O7 . 2_564 79.48(8) ?
    O2 Co1 O7 4_466 2_564 82.02(9) ?
    O4 Co2 O1 . 4_566 86.30(10) ?
    O4 Co2 O13 . . 175.22(10) ?
    O1 Co2 O13 4_566 . 95.72(9) ?
    O4 Co2 O5 . . 85.04(9) ?
    O1 Co2 O5 4_566 . 155.36(9) ?
    O13 Co2 O5 . . 94.75(9) ?
    O4 Co2 O6 . 1_655 91.44(10) ?
    O1 Co2 O6 4_566 1_655 81.43(9) ?
    O13 Co2 O6 . 1_655 93.14(9) ?
    O5 Co2 O6 . 1_655 75.77(9) ?
    O4 Co2 O2 . 4_466 99.31(9) ?
    O1 Co2 O2 4_566 4_466 99.98(9) ?
    O13 Co2 O2 . 4_466 76.10(9) ?
    O5 Co2 O2 . 4_466 104.17(9) ?
    O6 Co2 O2 1_655 4_466 169.22(9) ?
    O6 Co3 O3 1_655 3_646 110.65(9) ?
    O6 Co3 O12 1_655 4_556 90.20(10) ?
    O3 Co3 O12 3_646 4_556 84.17(10) ?
    O6 Co3 O9 1_655 2_565 109.48(9) ?
    O3 Co3 O9 3_646 2_565 84.42(9) ?
    O12 Co3 O9 4_556 2_565 159.76(10) ?
    O6 Co3 O7 1_655 . 142.20(9) ?
    O3 Co3 O7 3_646 . 106.54(9) ?
    O12 Co3 O7 4_556 . 87.01(9) ?
    O9 Co3 O7 2_565 . 80.30(9) ?
    O6 Co3 O5 1_655 . 77.04(9) ?
    O3 Co3 O5 3_646 . 166.41(9) ?
    O12 Co3 O5 4_556 . 107.46(10) ?
    O9 Co3 O5 2_565 . 82.38(9) ?
    O7 Co3 O5 . . 68.00(8) ?
    O8 Co4 O13 . . 122.63(10) ?
    O8 Co4 O10 . . 86.00(10) ?
    O13 Co4 O10 . . 118.80(9) ?
    O8 Co4 O10 . 4_556 107.64(10) ?
    O13 Co4 O10 . 4_556 98.76(9) ?
    O10 Co4 O10 . 4_556 124.43(5) ?
    O1 P1 O4 . . 111.72(14) ?
    O1 P1 O3 . . 109.66(13) ?
    O4 P1 O3 . . 105.51(13) ?
    O1 P1 O2 . . 110.70(14) ?
    O4 P1 O2 . . 108.80(14) ?
    O3 P1 O2 . . 110.33(13) ?
    O8 P2 O6 . . 112.00(14) ?
    O8 P2 O5 . . 110.08(14) ?
    O6 P2 O5 . . 109.67(13) ?
    O8 P2 O7 . . 113.16(14) ?
    O6 P2 O7 . . 107.85(13) ?
    O5 P2 O7 . . 103.72(12) ?
    O12 P3 O11 . . 112.92(13) ?
    O12 P3 O9 . . 109.08(14) ?
    O11 P3 O9 . . 108.90(13) ?
    O12 P3 O10 . . 110.29(14) ?
    O11 P3 O10 . . 107.90(13) ?
    O9 P3 O10 . . 107.61(13) ?
    Co4 O13 H13 . . 107.1 ?
    Co1 O13 H13 . . 118.6 ?
    Co2 O13 H13 . . 102.7 ?
loop_
    _geom_hbond_atom_site_label_D
    _geom_hbond_atom_site_label_H
    _geom_hbond_atom_site_label_A
    _geom_hbond_site_symmetry_A
    _geom_hbond_distance_DH
    _geom_hbond_distance_HA
    _geom_hbond_distance_DA
    _geom_hbond_angle_DHA
    _geom_hbond_publ_flag
    O13 H13 O8 1_655 0.82 2.21 2.982(3) 156.9 yes
    O13 H13 O10 1_655 0.82 2.40 3.010(3) 132.0 yes
_shelx_space_group_comment
;
The symmetry employed for this shelxl refinement is uniquely defined
by the following loop, which should always be used as a source of
symmetry information in preference to the above space-group names.
They are only intended as comments.
;
_shelx_hkl_file
;
  -1   0   0    0.10    1.50
  -1   0   0   -4.60    1.70
  -1   0   0   -0.90    1.60
  -1   0   0   -3.10    1.50
   1   0   0    1.00    1.70
   1   0   0   -1.00    1.90
   1   0   0    1.90    1.70
   2   0   0 9999.00  583.54
   2   0   0 9009.60  583.94
   2   0   0 9037.00  581.34
  -2   0   0 9761.12  583.34
  -2   0   0 9419.66  583.14
  -2   0   0 9468.45  583.14
   3   0   0   -1.90    1.90
   3   0   0   -2.80    2.30
   3   0   0   -0.80    2.10
  -3   0   0    0.50    2.00
  -3   0   0   -1.70    1.70
   4   0   0 8560.44  539.25
   4   0   0 8876.11  540.75
  -4   0   0 8837.12  539.15
   4   0   0 8457.25  539.35
  -4   0   0 9135.29  538.95
   5   0   0    3.60    4.80
  -5   0   0    0.40    3.60
   5   0   0    2.30    4.00
  -5   0   0   -0.50    3.30
   5   0   0    5.10    4.10
  -6   0   0 1181.38   79.29
  -6   0   0 1241.98   79.09
   6   0   0 1178.98   79.69
   6   0   0 1170.68   79.69
   6   0   0 1314.57   82.79
  -7   0   0   -0.10    6.00
   7   0   0    2.50    6.20
   7   0   0   -1.60    6.50
   7   0   0    7.90    8.10
   8   0   0  319.37   29.40
   0  -1   0   -0.30    0.30
   0   1   0   -0.50    0.30
   0  -1   0   -0.30    0.30
   0   1   0   -0.30    0.30
   0  -1   0   -0.40    0.30
  -1  -1   0   80.89    5.40
   1  -1   0   78.39    5.50
  -1   1   0   73.59    5.90
  -1  -1   0   73.79    5.40
   1  -1   0   74.89    5.50
   1  -1   0   73.49    5.80
   1   1   0   80.39    5.50
   1   1   0   77.89    5.50
  -1   1   0   78.09    5.50
  -1   1   0   77.39    5.20
  -1  -1   0   80.39    5.80
   1   1   0   73.59    5.70
  -1  -1   0   83.49    5.50
   2   1   0    6.90    2.20
  -2   1   0    7.50    1.70
  -2  -1   0    6.10    1.80
   2   1   0    7.10    1.90
   2  -1   0    5.10    2.20
  -2  -1   0    5.40    1.70
  -2   1   0    6.80    1.60
   2  -1   0    5.60    1.80
   2   1   0    5.30    1.80
  -2  -1   0    7.20    1.80
   2  -1   0    8.00    2.00
  -3  -1   0  219.38   15.60
   3   1   0  232.68   16.80
   3  -1   0  224.28   16.90
   3  -1   0  223.88   15.80
   3   1   0  226.58   15.80
  -3   1   0  225.98   15.30
  -3  -1   0  209.98   15.60
   3   1   0  219.58   15.80
   3  -1   0  218.18   15.90
  -3  -1   0  222.28   15.50
  -3   1   0  222.88   15.70
   4  -1   0  128.59   11.30
   4   1   0  123.59   11.40
  -4   1   0  124.79   10.50
  -4  -1   0  128.09   10.90
   4  -1   0  140.49   12.80
  -4   1   0  138.99   11.30
  -4  -1   0  142.29   11.20
   4  -1   0  136.19   11.60
   4   1   0  135.79   12.70
   4   1   0  127.89   11.30
  -5   1   0   -0.50    3.40
  -5  -1   0    1.00    3.60
   5  -1   0    1.90    5.10
   5  -1   0    5.30    4.30
   5   1   0    0.10    3.70
  -5   1   0    0.70    3.70
   5  -1   0    6.40    4.40
   5   1   0    3.00    5.30
   5   1   0    4.30    4.10
  -5  -1   0    5.00    4.20
   6  -1   0  689.43   48.10
  -6   1   0  661.93   44.30
   6  -1   0  637.24   45.20
   6  -1   0  595.44   45.10
   6   1   0  619.84   45.10
  -6   1   0  650.03   45.00
  -6  -1   0  671.83   44.80
   6   1   0  692.23   48.10
   6   1   0  649.74   45.30
   7   1   0    8.20    6.80
  -7   1   0    6.50    6.50
  -7  -1   0    9.00    6.70
   7   1   0    1.30    7.50
   7  -1   0    7.90    7.30
   7  -1   0   13.80    9.20
   7   1   0    8.40    6.80
   8   1   0  121.69   17.40
  -8  -1   0  132.39   16.90
   8  -1   0  101.49   16.30
   0   2   0  287.57   18.60
   0   2   0  253.87   19.00
   0  -2   0  286.47   18.60
   0  -2   0  284.07   18.80
   0   2   0  309.97   18.60
   0  -2   0  309.27   18.50
  -1   2   0   13.30    1.70
   1  -2   0   10.60    2.00
  -1  -2   0   13.50    2.20
  -1   2   0   16.60    2.70
   1   2   0   13.70    2.00
   1   2   0   16.20    2.10
   1  -2   0   13.20    2.60
  -1  -2   0   13.10    2.20
  -1  -2   0   13.10    1.90
  -1   2   0   11.90    2.00
   2   2   0  116.69    9.50
  -2   2   0  122.89    9.10
   2  -2   0  124.49    9.20
   2   2   0  129.19    9.10
  -2  -2   0  113.89    9.00
  -2  -2   0  123.79    9.00
   2  -2   0  133.79    9.30
   2  -2   0  115.19    9.70
   2   2   0  124.79    9.10
  -3   2   0  130.89    9.80
  -3  -2   0  113.89    9.50
  -3  -2   0  121.09    9.40
   3   2   0  124.99   10.70
  -3  -2   0  116.09    9.50
   3   2   0  124.29    9.80
   3  -2   0  119.59    9.80
   3  -2   0  123.49    9.80
  -3   2   0  122.69    9.10
   3   2   0  120.79    9.80
   3  -2   0  112.29   10.50
   4  -2   0   24.70    5.10
  -4   2   0   24.60    4.20
   4   2   0   25.50    5.20
  -4  -2   0   29.50    5.10
   4   2   0   25.80    5.80
   4  -2   0   23.10    4.90
  -4   2   0   28.00    5.10
   4   2   0   23.80    4.80
   4  -2   0   24.10    5.90
  -4  -2   0   25.30    4.80
  -5   2   0   10.20    3.90
  -5   2   0   11.90    4.80
  -5  -2   0   11.40    4.50
   5   2   0    4.30    4.10
   5  -2   0   10.40    5.70
   5   2   0    9.40    4.60
   5  -2   0    2.60    4.30
   5   2   0    7.70    5.50
   5  -2   0    4.50    4.30
   6   2   0    7.20    5.50
   6   2   0   14.80    7.40
  -6  -2   0    6.00    5.30
  -6   2   0    9.30    5.50
   6   2   0   12.20    6.00
  -6   2   0    7.00    5.10
   6  -2   0   10.80    6.20
   6  -2   0    9.90    6.00
   6  -2   0   12.00    7.50
   7   2   0   59.59   13.70
   7   2   0   59.49   11.10
   7  -2   0   47.00   11.10
   7  -2   0   54.29   13.20
   7   2   0   56.59   11.40
  -7   2   0   48.10    9.30
  -7  -2   0   55.49   10.90
  -7   2   0   53.59   10.90
   8  -2   0   12.70    9.00
   8   2   0   11.40    8.80
  -8  -2   0    3.40    8.70
   0  -3   0   -1.20    1.70
   0   3   0   -0.50    1.20
   0   3   0    1.80    1.60
   0  -3   0    1.20    1.40
   0   3   0    2.00    1.90
   0  -3   0    1.60    1.10
   0  -3   0    0.90    1.70
   0  -3   0    0.60    2.20
  -1   3   0  495.55   31.50
   1  -3   0  495.15   31.50
   1  -3   0  474.15   32.00
  -1  -3   0  532.85   31.80
  -1   3   0  483.15   32.10
  -1  -3   0  487.15   31.30
   1  -3   0  474.35   32.20
   1   3   0  516.95   31.40
   1  -3   0  506.45   31.60
  -1  -3   0  497.95   31.80
  -1  -3   0  515.35   32.50
  -2   3   0  333.07   23.10
  -2  -3   0  359.36   23.30
  -2  -3   0  368.26   23.30
  -2  -3   0  350.96   23.00
   2  -3   0  345.47   23.30
  -2   3   0  350.76   22.60
   2  -3   0  349.96   23.20
   2  -3   0  349.27   24.00
   2   3   0  360.16   23.10
   2   3   0  362.56   23.20
  -3   3   0  124.59   10.40
   3  -3   0  133.79   10.60
   3   3   0  132.39   11.50
   3   3   0  127.49   10.30
   3   3   0  137.99   10.50
  -3   3   0  136.39    9.90
   3  -3   0  131.59   11.80
   3  -3   0  139.29   10.80
  -3  -3   0  128.99   10.50
  -3  -3   0  136.99   10.30
  -4  -3   0   65.79    7.20
   4   3   0   65.99    8.60
   4   3   0   67.89    7.30
  -4   3   0   61.59    7.30
  -4   3   0   70.89    6.60
   4  -3   0   65.29    9.20
   4  -3   0   59.69    7.10
   4   3   0   60.29    7.50
  -4  -3   0   65.79    8.00
   4  -3   0   50.99    7.30
   5   3   0  111.79   11.20
   5   3   0  106.69   12.80
  -5  -3   0  115.59   11.30
  -5   3   0  109.49   11.20
  -5   3   0  105.09   10.10
   5   3   0   92.59   10.60
   5  -3   0  109.29   11.60
   5  -3   0  121.49   13.80
   5  -3   0  114.19   11.30
  -6  -3   0    5.30    5.50
   6   3   0    2.90    6.30
   6   3   0    2.70    5.00
   6  -3   0    8.50    6.70
  -6   3   0    7.30    5.50
   6   3   0    2.50    5.30
  -6   3   0    7.60    4.90
  -6  -3   0    5.10    5.90
   6  -3   0    5.80    5.50
   7   3   0   41.30    9.90
  -7  -3   0   54.49   11.00
  -7   3   0   56.19   11.20
   7   3   0   56.99   13.50
   7  -3   0   44.10   10.20
  -7   3   0   45.10   10.40
  -7  -3   0   47.10   10.60
   7  -3   0   54.09   12.60
   7   3   0   44.10   10.20
   8  -3   0    6.80    9.60
   8   3   0   13.60    9.70
  -8  -3   0    4.30    8.90
   0   4   0  549.45   35.90
   0  -4   0  539.85   35.10
   0  -4   0  462.15   36.40
   0  -4   0  541.65   35.40
   0   4   0  569.24   34.90
   0  -4   0  540.95   36.10
   0   4   0  507.65   35.10
   0  -4   0  625.24   34.70
   1  -4   0  207.28   14.50
  -1  -4   0  206.18   13.90
  -1  -4   0  207.18   14.70
   1   4   0  208.48   14.70
  -1   4   0  210.78   14.20
   1  -4   0  213.18   14.20
   1   4   0  216.48   14.10
   1  -4   0  207.28   14.80
   1  -4   0  217.28   14.20
  -1   4   0  204.18   14.80
   1  -4   0  211.98   15.30
  -1  -4   0  218.68   15.70
   2   4   0 1831.82  124.09
   2   4   0 2044.60  123.59
  -2  -4   0 1958.80  123.29
  -2  -4   0 1989.40  123.79
   2   4   0 2005.00  123.49
   2  -4   0 2059.89  123.89
   2  -4   0 2131.49  124.79
   2  -4   0 1930.71  124.39
  -2  -4   0 1940.01  123.79
  -2   4   0 2026.00  123.69
  -2   4   0 2024.90  122.89
  -3  -4   0   36.00    5.30
   3  -4   0   38.30    6.10
  -3  -4   0   40.80    5.40
   3  -4   0   35.80    5.30
  -3  -4   0   45.30    4.90
   3   4   0   40.40    5.90
  -3   4   0   40.80    4.20
  -3   4   0   33.50    5.10
   3   4   0   38.60    4.90
   3   4   0   42.80    5.00
  -4  -4   0  815.62   50.19
   4   4   0  799.82   50.09
  -4  -4   0  763.92   50.09
  -4   4   0  705.13   49.80
   4   4   0  758.62   49.90
   4   4   0  771.42   51.49
  -4   4   0  764.22   48.90
  -4  -4   0  742.33   49.60
   4  -4   0  766.12   50.39
   4  -4   0  763.52   51.49
   5   4   0  126.89   12.00
   5   4   0  118.19   13.60
   5   4   0  124.69   12.10
  -5  -4   0  119.59   12.20
   5  -4   0  115.79   12.30
  -5  -4   0  132.59   12.30
  -5   4   0  129.89   12.30
  -5   4   0  123.79   11.00
   5  -4   0  128.59   14.50
   6   4   0  145.69   15.20
   6   4   0  151.28   17.20
  -6   4   0  143.79   13.60
  -6  -4   0  152.88   14.90
   6  -4   0  157.48   17.40
  -6   4   0  133.39   14.70
  -6  -4   0  162.18   15.50
   6  -4   0  139.59   15.30
   6   4   0  143.09   14.50
   7   4   0  179.58   19.10
   7  -4   0  228.88   23.70
  -7  -4   0  195.48   19.90
  -7  -4   0  196.88   19.30
   7   4   0  212.08   22.80
   7   4   0  191.18   19.10
   7  -4   0  175.18   19.60
  -7   4   0  187.78   19.40
   8   4   0  140.29   18.50
   8  -4   0  102.69   16.40
  -8  -4   0  123.09   17.30
   8  -4   0  111.09   19.00
   8  -4   0  117.69   17.60
   8   4   0  104.29   16.20
   0   5   0    2.30    2.10
   0  -5   0    0.00    2.50
   0  -5   0    0.40    1.70
   0  -5   0    2.00    1.90
   0  -5   0   -0.20    2.10
   0   5   0    0.70    1.50
   0  -5   0   -0.40    1.20
   0   5   0    3.00    2.40
   1   5   0  151.38   10.50
   1  -5   0  143.19   10.40
  -1  -5   0  145.69   10.20
  -1   5   0  153.28   10.50
   1  -5   0  141.79   11.30
  -1  -5   0  138.39   12.50
  -1   5   0  141.09   11.20
   1  -5   0  153.58   10.50
   1   5   0  134.79   11.20
  -1  -5   0  153.18   11.50
   1  -5   0  145.39   11.10
   1  -5   0  133.49   11.90
  -2   5   0   27.00    3.00
   2  -5   0   33.50    4.10
  -2  -5   0   29.80    4.30
   2   5   0   27.10    3.70
   2  -5   0   33.80    4.40
  -2  -5   0   29.00    4.40
  -2  -5   0   27.50    3.60
  -2   5   0   29.30    4.10
   2  -5   0   23.50    4.50
   2  -5   0   23.00    4.70
   3   5   0   37.40    5.10
  -3   5   0   39.80    5.60
   3   5   0   32.60    5.80
  -3   5   0   42.20    4.40
  -3  -5   0   37.60    5.00
   3  -5   0   40.70    5.70
  -3  -5   0   37.30    5.60
   3  -5   0   48.50    7.10
  -3  -5   0   35.90    5.60
   3  -5   0   38.00    6.50
   3   5   0   44.70    5.20
   4   5   0  226.48   17.60
   4   5   0  233.58   19.20
  -4  -5   0  232.68   17.60
  -4  -5   0  227.88   18.00
  -4   5   0  231.98   16.60
   4  -5   0  235.78   19.40
   4  -5   0  249.18   19.60
  -4  -5   0  253.47   18.30
   4  -5   0  246.88   18.30
   4   5   0  225.18   17.70
  -4   5   0  227.78   17.90
  -5   5   0  249.78   20.60
  -5  -5   0  273.47   21.00
   5  -5   0  246.08   20.70
   5   5   0  265.67   20.50
   5   5   0  257.07   20.50
  -5   5   0  266.27   19.20
   5  -5   0  259.27   22.40
  -5  -5   0  265.87   20.80
   5   5   0  278.37   22.90
   6   5   0   31.60    7.60
   6   5   0   42.00    8.40
  -6  -5   0   44.00    8.90
   6   5   0   38.20    9.80
  -6  -5   0   27.60    7.80
   6  -5   0   42.00    9.00
   6  -5   0   40.10   10.50
  -6   5   0   38.20    8.50
   7  -5   0   63.39   11.90
   7   5   0   62.09   11.40
   7   5   0   74.69   15.10
   7   5   0   56.09   11.60
  -7  -5   0   66.29   12.10
  -7   5   0   62.89   12.00
   7  -5   0   67.09   14.00
   7  -5   0   55.29   12.10
   7  -5   0   86.89   15.60
  -8   5   0   88.89   15.20
   8  -5   0   85.49   17.30
  -8  -5   0   86.09   15.30
  -8  -5   0   85.59   15.10
   8  -5   0   77.19   14.80
   8  -5   0   59.39   14.10
   8   5   0   76.29   14.40
   0   6   0   40.40    5.70
   0  -6   0   38.70    4.30
   0   6   0   43.40    5.00
   0   6   0   37.10    6.00
   0  -6   0   42.30    7.60
   0  -6   0   43.00    5.20
   0  -6   0   43.50    6.60
   0  -6   0   34.80    5.90
  -1   6   0 1209.28   75.39
  -1   6   0 1230.38   75.59
  -1  -6   0 1181.88   78.39
   1  -6   0 1177.48   76.39
  -1  -6   0 1156.58   76.59
  -1  -6   0 1257.67   73.99
   1   6   0 1145.29   76.79
  -1  -6   0 1225.58   75.19
  -1  -6   0 1238.48   75.89
   1   6   0 1299.67   75.49
   1  -6   0 1258.77   75.39
   1  -6   0 1142.29   76.49
  -1   6   0 1190.58   76.39
   1  -6   0 1241.18   75.49
   1  -6   0 1074.19   77.29
   2  -6   0  681.73   47.00
  -2  -6   0  677.53   45.50
   2  -6   0  718.53   47.70
   2  -6   0  715.73   46.00
  -2  -6   0  767.22   48.50
   2  -6   0  731.93   46.00
  -2   6   0  752.42   45.10
   2   6   0  717.63   45.70
  -2  -6   0  736.03   46.80
  -2   6   0  682.93   45.90
   3  -6   0  126.29   12.00
   3   6   0  123.59   11.90
   3   6   0  130.29   10.70
  -3   6   0  134.59   11.00
   3  -6   0  135.39   11.10
  -3  -6   0  123.29   10.20
  -3  -6   0  128.79   11.30
   3  -6   0  127.29   11.00
  -3   6   0  136.69    9.70
  -3  -6   0  127.89   11.20
   3  -6   0  139.49   12.90
   4  -6   0  288.77   22.20
   4   6   0  248.28   21.40
  -4   6   0  268.67   20.40
  -4   6   0  282.67   18.80
  -4  -6   0  270.07   20.60
   4  -6   0  266.87   20.50
  -4  -6   0  273.67   20.60
  -4  -6   0  268.07   19.80
   4   6   0  261.07   20.00
   4  -6   0  292.27   22.30
   4   6   0  261.57   19.90
   5  -6   0  138.19   13.80
  -5  -6   0  128.79   13.60
   5   6   0  145.29   15.20
  -5  -6   0  136.79   13.70
   5  -6   0  146.09   15.80
  -5   6   0  150.98   12.00
   5   6   0  138.39   13.00
   5   6   0  136.99   13.40
   5  -6   0  138.99   15.40
  -5   6   0  134.49   13.40
   6   6   0    7.10    6.00
  -6  -6   0   -0.90    5.40
   6   6   0    2.90    6.60
   6  -6   0   12.30    7.30
  -6   6   0   11.10    6.50
   6  -6   0    0.00    5.20
   6  -6   0    2.70    5.80
  -6  -6   0    0.60    5.70
   6  -6   0   15.50    8.10
   6   6   0   -3.20    5.50
   7  -6   0   46.80   10.60
  -7   6   0   36.50   10.40
   7  -6   0   38.50   11.80
   7  -6   0   37.90   10.30
  -7  -6   0   33.90   10.60
   7  -6   0   47.50   13.00
   7   6   0   27.80    9.00
  -8  -6   0  119.19   17.20
   8  -6   0  126.29   21.20
  -8   6   0  137.79   19.00
   8  -6   0  115.99   17.60
   8   6   0  114.79   17.10
   8  -6   0  113.09   18.30
  -8  -6   0  112.09   18.10
   0  -7   0    2.90    2.50
   0  -7   0    0.90    2.90
   1   7   0   12.30    3.70
  -1   7   0    8.70    3.40
   1  -7   0    9.50    2.70
  -1  -7   0    8.20    3.90
  -1   7   0   11.50    2.90
   1  -7   0    8.00    4.20
  -1   7   0    9.90    3.00
   1  -7   0   10.60    3.00
   1  -7   0   10.80    4.00
  -1  -7   0    6.50    2.90
   1   7   0    9.10    3.80
   1   7   0    8.70    2.80
  -1  -7   0    8.20    4.80
  -1  -7   0   11.70    2.70
   1  -7   0   15.00    4.20
   2  -7   0  128.39   11.50
  -2   7   0  123.79    9.00
   2  -7   0  111.09   11.70
  -2  -7   0  117.49   12.40
   2   7   0  117.99    9.60
   2  -7   0  132.69   10.10
  -2  -7   0  108.89    9.20
   2  -7   0  124.69    9.90
   2   7   0  112.99   10.90
  -2  -7   0  110.89   10.80
  -2   7   0  131.19   10.10
   3  -7   0    6.90    3.30
  -3  -7   0    1.70    2.50
   3   7   0    2.40    2.80
   3  -7   0    2.30    3.50
   3  -7   0    3.10    3.00
  -3  -7   0    2.50    3.40
   3  -7   0    5.10    4.20
   3   7   0    3.50    3.50
  -3   7   0    8.60    3.40
  -4   7   0  289.87   20.80
   4  -7   0  286.07   23.00
  -4  -7   0  245.28   20.50
   4  -7   0  267.97   20.70
  -4   7   0  323.37   19.20
  -4  -7   0  253.07   19.70
   4  -7   0  268.77   22.40
   4   7   0  259.07   20.10
   4  -7   0  290.97   20.80
   4   7   0  250.37   21.70
  -4  -7   0  250.47   20.80
   5  -7   0   39.50    7.90
   5  -7   0   51.39   10.40
  -5   7   0   49.50    8.40
  -5  -7   0   40.30    8.30
   5  -7   0   34.10    7.20
  -5  -7   0   40.70    7.00
   5   7   0   38.90    9.00
   5   7   0   33.30    6.80
   5  -7   0   46.60    9.60
   6  -7   0   49.40    9.30
   6  -7   0   48.70    9.80
  -6   7   0   39.20    9.50
   6  -7   0   57.59   12.20
   6   7   0   31.10   10.00
   6   7   0   39.90    8.70
  -6  -7   0   37.40    9.20
   6  -7   0   48.80   11.20
   7   7   0    7.40    7.10
  -7   7   0   13.80    8.30
   7  -7   0   13.70    9.70
   7  -7   0   13.90    8.40
  -7  -7   0   13.50    8.50
   7  -7   0    8.00    7.80
   7  -7   0   19.90   10.40
   8  -7   0   82.49   15.60
  -8   7   0   79.39   15.20
   8   7   0   94.09   16.00
  -8  -7   0   90.19   16.30
  -8  -7   0   73.19   14.00
   8  -7   0  105.09   17.60
   8  -7   0   92.19   18.10
   0  -8   0  454.95   31.20
   0   8   0  486.75   30.80
   0   8   0  456.45   29.90
   0  -8   0  435.36   33.30
   0  -8   0  416.26   29.00
   0  -8   0  430.46   29.90
   0   8   0  441.76   31.30
   0  -8   0  400.96   30.80
  -1  -8   0  987.20   68.29
  -1   8   0 1057.89   64.29
   1  -8   0 1022.60   65.89
   1  -8   0  835.72   66.59
  -1   8   0 1053.69   65.59
   1  -8   0 1035.40   64.49
   1   8   0 1007.80   64.09
   1  -8   0 1033.20   63.89
  -1  -8   0 1006.80   63.69
   1  -8   0  983.30   66.29
  -1  -8   0 1049.40   65.89
   1   8   0  871.51   66.19
  -1   8   0 1061.29   64.69
   1   8   0 1025.40   65.19
  -1  -8   0 1078.69   64.59
  -2  -8   0   23.40    3.80
  -2  -8   0   18.40    6.60
   2   8   0   22.60    4.10
   3  -8   0  136.39   13.90
  -3  -8   0  129.29   12.60
   3  -8   0  128.79   11.60
   3  -8   0  126.49   11.40
   3   8   0  129.69   11.20
  -3   8   0  139.49   11.80
   3  -8   0  138.89   13.20
  -3  -8   0  127.09   10.80
   3   8   0  120.39   12.60
  -3   8   0  150.48   10.20
   4  -8   0   96.59   12.40
   4  -8   0   96.59   12.10
  -4  -8   0   88.59   11.50
  -4   8   0  102.89   10.50
   4  -8   0   89.49   10.40
  -4  -8   0   91.49    9.40
   4   8   0   95.09    9.80
   4  -8   0   90.29   10.10
   4   8   0   95.99   11.70
   5   8   0  349.87   27.10
   5  -8   0  386.46   28.00
  -5   8   0  341.77   27.90
   5  -8   0  377.86   30.50
  -5  -8   0  367.26   27.00
  -5  -8   0  403.96   29.20
   5   8   0  363.56   29.60
   5  -8   0  366.36   29.80
   5  -8   0  370.96   28.20
   6  -8   0   -0.50    7.90
   6   8   0   -0.80    5.00
   6   8   0    4.20    7.50
  -6  -8   0    0.30    6.50
   6  -8   0    6.30    7.00
  -6   8   0    7.90    6.60
   6  -8   0   -2.20    5.50
   6  -8   0    5.50    6.40
   7   8   0    9.50    7.90
   7  -8   0   13.20    8.10
  -7  -8   0   11.60    8.60
  -7   8   0   15.60    9.30
   7  -8   0    9.70   10.70
  -7  -8   0   11.10    7.70
   7  -8   0    7.70    8.10
  -8  -8   0    7.10    9.70
   8  -8   0   12.30    9.40
  -8   8   0    2.60    9.40
   8  -8   0    6.80   10.50
   8  -8   0    2.70   10.80
  -8   8   0    1.00    8.80
   0  -9   0   -1.20    4.40
   0  -9   0   -2.40    3.40
   0   9   0    0.10    2.60
   0  -9   0    1.10    3.10
   0  -9   0    0.80    2.00
   0   9   0    5.40    3.60
   0   9   0    0.40    3.10
   0  -9   0    2.00    2.70
   1  -9   0   28.20    5.30
  -1   9   0   23.90    4.50
  -1   9   0   25.20    5.40
   1  -9   0   22.60    7.00
   1   9   0   42.20    7.80
   1   9   0   25.30    5.20
  -1   9   0   27.80    3.00
  -1  -9   0   33.00    8.40
   1  -9   0   31.20    4.60
  -1  -9   0   29.30    4.80
  -1  -9   0   32.20    6.50
   1  -9   0   31.60    6.70
   1   9   0   29.10    5.00
   1  -9   0   31.40    6.80
  -1   9   0   30.60    6.20
  -1  -9   0   31.10    4.60
  -2   9   0   11.70    4.10
  -2   9   0   13.90    4.10
  -2  -9   0   17.50    4.20
  -2  -9   0    7.10    4.50
   2   9   0    6.00    3.10
  -2  -9   0    2.30    2.40
   2  -9   0    8.10    3.50
  -2  -9   0    5.20    5.90
   2  -9   0    9.90    5.30
   2  -9   0    8.50    4.30
   3  -9   0  114.79   10.50
   3   9   0   97.09    9.70
  -3  -9   0  105.49    9.50
   3  -9   0  119.79   12.50
  -3   9   0  109.99   10.80
  -3  -9   0  107.39    8.60
  -3   9   0  123.09   11.60
  -3  -9   0   99.99   11.60
   3   9   0  100.79   11.70
   3  -9   0  103.69   10.20
   3  -9   0  100.79   12.80
   4  -9   0   10.60    5.10
  -4  -9   0   11.90    5.90
   4  -9   0    8.60    5.70
   4  -9   0    6.40    6.30
  -4   9   0    8.50    4.80
   4  -9   0    8.20    4.90
  -4  -9   0    6.00    3.70
   4   9   0    5.40    5.10
   4   9   0   10.20    4.50
   5  -9   0   17.50    6.50
  -5   9   0   14.50    6.50
  -5  -9   0   18.20    5.70
   5  -9   0   21.40    6.70
   5  -9   0   23.20    8.80
   5   9   0   20.40    6.40
   5  -9   0   12.70    7.00
  -5  -9   0   15.10    7.00
   5   9   0   18.20    7.50
  -6   9   0   41.30   10.60
  -6  -9   0   47.20   11.00
   6  -9   0   46.00   12.40
   6   9   0   42.20   11.20
   6  -9   0   46.30   10.30
   6  -9   0   45.20    9.80
   6   9   0   49.10    9.70
   7  -9   0   17.80    9.50
  -7   9   0    6.70    8.40
   7  -9   0   20.00    8.90
  -7  -9   0   24.40   11.10
   7  -9   0   22.80   12.30
   8  -9   0    6.40    9.80
  -8  -9   0    3.80   10.00
   8  -9   0    0.70   12.20
  -8   9   0    8.60    9.90
  -8   9   0   -0.40    9.80
   8  -9   0    6.20    9.90
   0  10   0   18.80    4.90
   0 -10   0   10.40    4.30
   0 -10   0    2.10    4.40
   0 -10   0   11.70    4.00
   0 -10   0   10.10    6.40
   0 -10   0   13.00    3.40
   0  10   0   22.50    4.60
   1 -10   0 2414.06  156.08
   1 -10   0 2351.46  155.38
  -1 -10   0 2616.64  153.08
  -1 -10   0 2502.65  158.58
   1  10   0 2416.86  153.78
  -1 -10   0 2496.65  155.18
   1  10   0 2525.95  153.18
  -1  10   0 2406.86  154.18
   1 -10   0 2566.64  152.88
  -1  10   0 2402.66  153.18
  -1 -10   0 2462.75  152.58
   1 -10   0 2300.97  153.68
  -2 -10   0   18.30    3.80
  -2 -10   0   20.60    6.10
   2 -10   0   16.30    4.30
  -2 -10   0   19.00    7.70
   2 -10   0   23.70    5.10
   2  10   0   24.30    4.50
   2 -10   0   21.10    7.30
  -2  10   0   19.80    5.20
   2 -10   0   18.80    6.20
   2  10   0   15.70    5.50
  -2 -10   0   17.10    4.60
  -2  10   0   26.50    5.40
   3 -10   0 2369.96  144.99
  -3 -10   0 2409.86  142.89
   3 -10   0 2165.78  145.79
  -3  10   0 2182.18  142.29
  -3 -10   0 2192.18  143.99
   3  10   0 2193.38  141.49
   3 -10   0 2304.57  142.49
  -3 -10   0 2277.77  141.19
   3  10   0 2197.38  143.49
   3 -10   0 2358.86  142.49
   4  10   0    7.90    5.90
   4 -10   0    9.10    6.00
  -4  10   0    8.70    5.50
   4 -10   0   12.00    5.50
  -4 -10   0    9.30    4.00
   4 -10   0   12.20    7.70
   4 -10   0    8.50    4.90
  -4 -10   0   12.00    7.00
   4  10   0   10.40    4.60
  -5  10   0  218.78   19.70
   5 -10   0  209.38   19.50
  -5 -10   0  233.18   21.70
   5 -10   0  203.98   18.90
   5 -10   0  238.88   23.30
  -5 -10   0  216.78   18.10
   5  10   0  222.68   18.60
   5  10   0  213.48   21.40
   6 -10   0   -0.90    7.10
   6 -10   0    1.90    6.90
  -6 -10   0    0.00    8.10
   6 -10   0    4.10    8.60
   6  10   0    1.30    6.90
  -6  10   0    7.30    8.10
   7 -10   0  203.68   27.10
  -7  10   0  264.47   23.90
  -7 -10   0  221.18   24.70
   7 -10   0  229.88   22.20
  -7  10   0  227.28   24.10
   7 -10   0  177.58   22.00
   0 -11   0   -0.30    3.00
   0 -11   0   -1.50    4.20
   0 -11   0    1.50    2.70
   0  11   0    1.50    3.20
   0  11   0    3.40    3.70
   0 -11   0   -1.50    5.30
   1 -11   0   13.90    6.40
   1 -11   0   21.60    5.50
   1 -11   0   23.00    7.80
  -1 -11   0   32.80    7.30
   1 -11   0   25.80    8.70
  -1  11   0   33.20    6.70
  -1 -11   0   35.30    5.20
   1 -11   0   22.90    4.70
  -1 -11   0   28.50    9.00
  -1 -11   0   36.30    5.10
  -2 -11   0   30.10    4.70
   2 -11   0   18.60    5.40
   2 -11   0   18.40    8.00
  -2 -11   0   29.60    7.10
  -2 -11   0   31.60    5.70
  -2 -11   0   26.20    9.70
   2 -11   0   16.30    4.70
   2  11   0   35.80    6.90
  -2  11   0   19.90    5.10
  -2  11   0   22.40    6.20
   2  11   0   33.70    5.30
   3  11   0  767.52   52.39
   3 -11   0  644.64   54.09
  -3 -11   0  787.42   49.60
  -3 -11   0  774.62   51.39
   3 -11   0  787.42   51.19
  -3  11   0  761.72   50.99
  -3 -11   0  748.83   52.89
  -3  11   0  788.82   51.49
   3 -11   0  770.42   50.89
   3  11   0  784.62   50.09
  -4 -11   0   -1.20    3.50
   4 -11   0    0.00    4.60
  -4  11   0    4.20    5.10
   4  11   0    1.30    4.00
   4 -11   0    2.20    4.60
  -4 -11   0    2.30    6.00
   4  11   0   -0.50    5.00
   4 -11   0   -1.00    6.30
   5 -11   0  525.85   36.80
   5 -11   0  528.55   41.20
   5 -11   0  449.26   36.30
  -5 -11   0  508.35   38.70
  -5  11   0  505.45   37.30
   5  11   0  473.95   38.10
   6 -11   0   48.80   14.20
   6 -11   0   53.69   11.20
  -6  11   0   61.59   12.00
  -6 -11   0   51.69   12.90
   6 -11   0   61.59   12.10
  -7  11   0  580.74   47.60
   7 -11   0  627.74   53.09
  -7 -11   0  698.63   50.69
   7 -11   0  633.04   48.20
   0  12   0    2.20    4.00
   0 -12   0    8.40    3.30
   0 -12   0    6.30    3.70
   0 -12   0    4.10    5.30
   0  12   0    2.50    3.70
   0 -12   0    2.60    6.20
  -1  12   0   87.69   11.20
  -1  12   0   87.99    9.50
  -1 -12   0   85.79   14.50
  -1 -12   0   83.79    8.20
   1  12   0   79.99    9.00
  -1 -12   0   65.89   10.70
   1 -12   0   75.19   11.90
   1 -12   0   84.39    8.50
   1 -12   0   67.59   13.10
  -1 -12   0   86.49    8.40
   1  12   0   85.69    9.60
   1 -12   0   81.49    9.90
   2 -12   0  234.88   25.70
  -2 -12   0  282.27   24.10
   2 -12   0  296.17   23.10
  -2 -12   0  304.27   28.20
  -2 -12   0  314.07   23.60
  -2 -12   0  293.27   21.30
  -2  12   0  304.27   22.60
   2 -12   0  300.07   22.00
   2  12   0  315.07   23.30
  -2  12   0  333.07   24.00
   3 -12   0   16.60    5.30
  -3 -12   0   16.00    7.20
  -3  12   0   21.70    6.40
   3 -12   0   18.10    6.10
   3 -12   0   22.60    8.80
   3  12   0   20.90    6.80
   3  12   0   21.60    7.20
  -3  12   0   21.40    6.70
   4 -12   0   14.80    6.70
   4  12   0   23.40    7.90
  -4 -12   0   25.60    9.00
  -4  12   0   28.40    7.80
  -4  12   0   23.90    7.30
   4 -12   0   29.20    7.60
   4 -12   0   14.80    9.10
  -5  12   0    8.10    7.30
   5 -12   0    2.00    8.50
  -5 -12   0    3.30    8.60
   5  12   0    7.00    6.90
   5 -12   0    1.30    6.20
  -5  12   0    5.30    7.00
   5 -12   0    3.30    6.70
   6 -12   0   52.39   15.20
   6 -12   0   53.09   12.10
  -6  12   0   62.79   12.30
   6 -12   0   61.89   12.20
  -6 -12   0   85.39   15.60
   7 -12   0   11.30   13.50
   7 -12   0   -1.20    9.70
  -7 -12   0   -5.70   10.30
   7 -12   0    3.90    8.30
  -7  12   0    7.20    9.60
   0 -13   0   -2.70    3.30
   0  13   0    0.50    3.70
   0 -13   0   -1.10    5.40
   0 -13   0    4.40    7.00
   1 -13   0  104.59   16.80
  -1  13   0  103.99   11.50
   1 -13   0  117.29   15.50
   1  13   0  117.49   11.90
  -1 -13   0  142.09   17.60
  -1  13   0  138.89   13.60
   1 -13   0  129.69   12.30
   1 -13   0  111.99   10.90
  -1 -13   0  114.99   13.60
  -2  13   0    6.80    4.60
  -2 -13   0    4.20    6.30
   2 -13   0    6.40    5.10
  -2 -13   0    1.30    7.60
   2  13   0    5.20    4.60
   2 -13   0   -2.30    3.60
  -2  13   0    7.30    5.60
   2 -13   0    4.10    6.80
   3 -13   0    9.20    5.90
  -3 -13   0   -4.60    5.50
  -3  13   0    3.00    5.80
   3  13   0    4.80    5.50
   3 -13   0    4.20    4.70
   3 -13   0    4.90    7.70
  -3  13   0    7.50    5.90
   4  13   0   57.99   11.10
  -4  13   0   47.00    9.90
  -4 -13   0   54.89   11.60
  -4  13   0   52.29    9.80
   4 -13   0   57.59   10.30
   4 -13   0   49.50    9.30
   4 -13   0   47.70   13.60
  -5  13   0   30.30    9.90
  -5  13   0   28.60    9.00
   5 -13   0   23.10    8.60
   5 -13   0   15.60   11.40
   5  13   0   25.10    9.20
   5 -13   0   22.70    8.00
  -5 -13   0   19.60   10.70
   6 -13   0   -0.60    9.70
  -6  13   0    8.90    9.20
  -6 -13   0    7.20    9.90
  -6  13   0   -0.20    8.50
   6 -13   0    2.40    8.00
   6 -13   0    0.00    7.20
   0  14   0   49.50    7.80
   0 -14   0   55.89   11.00
   0 -14   0   45.40   11.80
  -1 -14   0  451.65   36.00
  -1  14   0  372.16   28.90
  -1 -14   0  401.26   31.30
   1 -14   0  384.26   34.50
   1 -14   0  432.76   32.80
  -2  14   0  572.24   39.00
  -2  14   0  583.44   41.00
   2 -14   0  550.04   39.60
   2 -14   0  565.54   38.20
   2 -14   0  483.75   43.70
  -2 -14   0  557.24   41.00
  -2 -14   0  572.84   46.20
  -3  14   0  303.37   24.00
  -3 -14   0  256.37   24.40
  -3  14   0  263.37   21.90
   3 -14   0  294.17   23.30
   3 -14   0  261.77   21.20
   3 -14   0  220.38   26.20
   3  14   0  243.38   22.80
   4 -14   0   -3.50    7.90
   4  14   0    2.50    6.40
  -4  14   0    7.10    7.30
   4 -14   0   -2.60    5.50
  -4 -14   0    4.90    7.90
  -4  14   0    7.20    6.40
   4 -14   0    0.60    5.70
   5 -14   0  365.66   29.80
   5 -14   0  317.77   35.50
   5 -14   0  373.96   30.20
  -5  14   0  381.56   30.20
  -5 -14   0  361.16   33.10
  -5  14   0  349.47   30.70
  -6 -14   0   24.80   11.90
  -6  14   0   23.30   11.60
   6 -14   0   20.70    9.30
   6 -14   0   19.10   10.10
   6 -14   0   25.60   14.00
  -6  14   0    6.40    8.70
   0 -15   0    9.10    8.30
   0 -15   0   -0.40    6.60
  -1 -15   0  222.88   24.20
  -1 -15   0  198.98   20.00
   1 -15   0  214.88   21.70
   1 -15   0  222.18   24.10
  -2 -15   0    3.40    7.40
   2 -15   0   -5.80    6.90
  -2 -15   0   -0.90    9.40
  -2  15   0    0.40    5.20
   3 -15   0   56.49   15.60
  -3 -15   0   70.69   13.00
  -3  15   0   64.99   10.90
   3  15   0   68.69   11.60
  -4  15   0  114.99   15.10
   4  15   0  111.49   15.60
  -4 -15   0  123.89   18.20
   4 -15   0  100.89   20.10
   5 -15   0  169.48   27.30
  -5  15   0  263.97   23.70
  -5 -15   0  247.98   26.40
   6 -15   0   11.60   12.70
  -6 -15   0    4.30   12.00
  -6  15   0   14.40   10.10
   0 -16   0  433.46   36.00
   0 -16   0  483.45   40.10
  -1 -16   0    2.10    6.80
  -1 -16   0    6.20    9.30
   1 -16   0   -3.40    7.20
   1 -16   0   -0.10    8.40
   2 -16   0  318.97   33.10
  -2 -16   0  306.17   28.00
  -2 -16   0  397.26   34.80
  -3 -16   0    6.20    8.10
   3  16   0    3.50    6.30
   3 -16   0   -2.60    8.70
  -4 -16   0  196.88   21.10
   4 -16   0  132.39   23.40
   5 -16   0   -0.70   10.70
  -5 -16   0    5.70    9.80
   0 -17   0    4.70    8.90
   0 -17   0    3.00    8.60
   1 -17   0   66.09   15.80
  -1 -17   0   85.39   14.40
  -1 -17   0   89.39   17.40
   1 -17   0   92.39   16.20
   2 -17   0   34.30   13.40
  -2 -17   0   42.00   11.00
  -2 -17   0   34.20   14.60
  -3 -17   0   18.60    9.70
   3 -17   0   13.60   11.60
   4 -17   0   85.49   19.80
  -4 -17   0  104.89   17.50
  -5 -17   0   21.70   12.40
   5 -17   0   19.30   14.80
   0 -18   0   40.70   11.50
   0 -18   0   25.00   12.10
  -1 -18   0    3.60    8.20
   1 -18   0   11.00   10.70
  -1 -18   0   12.40   10.60
   1 -18   0    4.10    9.30
  -2 -18   0   42.90   11.70
  -2 -18   0   59.39   16.90
   2 -18   0   40.70   14.30
  -3 -18   0   29.00   10.80
   3 -18   0   30.10   14.20
   4 -18   0   -2.90   11.30
  -4 -18   0    6.80   10.80
   0 -19   0   -2.10   10.50
   0 -19   0   -2.00    8.50
   1 -19   0    8.40   10.80
   1 -19   0   -3.40    9.20
  -1 -19   0    7.50    9.60
  -1 -19   0    4.30   11.30
  -2 -19   0    2.90    9.10
  -2 -19   0   -3.40   11.80
   2 -19   0    4.70   10.90
  -3 -19   0   78.89   15.30
   3 -19   0   60.99   17.90
   0 -20   0  151.18   21.50
   0 -20   0  167.78   24.90
  -1 -20   0  153.78   24.10
   1 -20   0  114.99   21.40
  -1 -20   0  127.39   18.80
  -2 -20   0    5.70   13.30
   2 -20   0   17.40   13.60
  -2 -20   0   17.20   10.50
   0   0  -1    0.10    0.30
   0   0   1    0.00    0.20
   1   0  -1   26.90    2.60
  -1   0  -1   27.00    2.60
  -1   0   1   26.00    2.90
  -1   0  -1   29.50    2.60
  -1   0   1   27.50    2.60
  -1   0   1   27.40    2.50
  -1   0   1   27.90    2.60
   1   0   1   26.90    2.90
   1   0  -1   31.50    2.70
   1   0  -1   24.20    2.90
  -1   0  -1   28.70    2.90
   1   0   1   28.90    2.60
   2   0   1   16.90    2.60
   2   0   1   14.40    2.90
   2   0   1   13.80    2.40
  -2   0   1   16.00    2.40
   2   0  -1   15.80    3.00
  -2   0   1   14.20    2.20
  -2   0   1   12.40    2.30
   2   0  -1   13.50    2.50
   2   0  -1   15.70    2.60
  -2   0  -1   14.80    2.40
  -2   0  -1   17.30    2.50
  -3   0  -1   79.69    6.80
  -3   0  -1   74.79    6.70
   3   0   1   81.59    7.10
  -3   0   1   77.79    6.70
   3   0  -1   76.69    7.00
  -3   0   1   75.89    6.90
   3   0  -1   74.39    8.00
   3   0   1   74.99    6.90
   3   0  -1   75.29    7.00
   3   0   1   68.79    7.70
  -3   0   1   74.89    6.80
   4   0   1 1480.15   95.19
  -4   0   1 1549.34   93.39
   4   0  -1 1461.65   93.79
  -4   0  -1 1494.45   93.39
   4   0  -1 1424.76   93.79
  -4   0   1 1528.05   93.69
  -4   0  -1 1475.25   93.49
   4   0  -1 1549.74   95.39
   4   0   1 1442.66   93.79
   4   0   1 1439.06   93.69
  -5   0   1   30.00    5.90
   5   0  -1   34.00    7.80
  -5   0  -1   30.30    5.80
   5   0  -1   25.90    6.00
  -5   0  -1   27.20    5.80
  -5   0   1   24.90    5.70
   5   0   1   34.00    7.70
   5   0   1   29.00    6.20
   5   0   1   20.60    5.80
   5   0  -1   31.60    6.30
   6   0  -1  260.37   22.00
  -6   0  -1  284.37   21.70
   6   0   1  288.37   25.00
   6   0  -1  273.67   24.60
  -6   0  -1  265.97   21.60
  -6   0   1  261.67   21.10
   6   0   1  270.47   22.00
   6   0   1  266.97   22.00
   6   0  -1  241.68   21.80
   7   0  -1   -4.00    5.90
   7   0  -1    6.30    6.90
  -7   0  -1    0.00    5.60
   7   0   1    2.00    7.80
   7   0   1    4.70    6.60
   7   0  -1    2.30    7.50
  -7   0   1    8.60    6.20
  -8   0  -1  644.54   44.80
   8   0  -1  584.14   45.60
   8   0   1  547.65   45.00
   0   1  -1   -0.70    0.60
   0  -1   1    0.30    0.60
   0  -1  -1    0.20    0.40
   0   1  -1   -0.50    0.50
   0   1  -1   -1.00    0.40
   0  -1   1   -0.40    0.70
   0  -1   1   -0.10    0.50
   0  -1  -1   -0.30    0.50
   0  -1   1   -0.70    0.30
   0  -1   1    0.10    0.60
  -1  -1  -1  352.46   22.10
  -1   1   1  354.96   21.90
   1  -1   1  371.46   22.40
  -1  -1  -1  362.96   22.40
  -1   1   1  366.76   22.20
   1   1  -1  362.46   22.30
  -1   1   1  350.76   22.20
   1  -1   1  355.46   22.70
  -1  -1  -1  361.86   22.20
  -1  -1  -1  362.26   22.00
  -1   1   1  357.66   22.60
  -1   1  -1  342.27   22.10
  -1  -1   1  343.17   22.20
   1   1   1  327.67   22.30
  -1   1  -1  348.77   22.20
   1  -1  -1  320.97   22.40
  -1  -1   1  346.07   22.20
   1   1   1  333.77   22.10
   1  -1  -1  345.87   22.20
   1  -1  -1  348.17   22.30
  -1   1  -1  347.87   22.70
  -2   1   1 1023.80   68.29
  -2   1   1 1020.10   68.29
  -2  -1  -1 1094.79   68.39
   2   1  -1 1106.89   68.59
   2   1  -1 1067.19   69.09
   2   1  -1 1111.09   68.59
   2  -1   1 1047.40   69.09
  -2   1   1 1085.69   67.99
  -2  -1  -1 1082.09   68.29
   2  -1   1 1048.10   68.49
   2   1   1 1125.29   68.39
  -2  -1   1 1130.09   68.39
   2   1   1 1118.79   68.49
   2   1   1 1124.99   69.09
  -2  -1   1 1124.39   68.39
  -2   1  -1 1131.19   68.29
   2  -1  -1 1125.09   68.59
  -2   1  -1 1180.78   68.59
   2  -1  -1 1100.29   68.59
  -2  -1   1 1097.69   68.49
   2  -1  -1 1104.89   69.19
   3   1  -1  182.68   13.80
   3  -1   1  171.98   12.70
  -3   1   1  170.18   12.50
  -3   1   1  172.78   12.10
  -3  -1  -1  171.88   12.30
   3   1  -1  177.18   12.70
   3   1  -1  177.98   12.80
   3  -1   1  178.38   13.70
   3  -1   1  175.78   12.70
  -3  -1  -1  175.88   12.40
   3   1   1  169.98   12.50
   3  -1  -1  147.59   13.30
   3  -1  -1  159.08   12.60
  -3   1  -1  177.18   12.30
   3   1   1  159.78   12.40
  -3  -1   1  156.58   12.40
   3   1   1  154.98   13.30
  -3  -1   1  168.78   12.40
  -3   1  -1  170.08   12.50
  -3  -1   1  173.88   12.40
   3  -1  -1  163.98   12.60
  -4  -1  -1   27.90    4.70
  -4   1   1   39.90    5.50
   4   1  -1   31.10    5.30
   4   1  -1   34.90    6.70
   4   1  -1   35.30    5.60
  -4  -1  -1   37.70    5.30
   4  -1   1   31.50    5.40
   4  -1   1   32.00    5.10
  -4   1   1   30.70    4.50
   4  -1   1   32.20    6.60
   4   1   1   18.80    4.70
  -4  -1   1   23.00    4.70
   4   1   1   16.40    4.30
  -4   1  -1   17.40    4.00
  -4   1  -1   18.70    4.40
  -4  -1   1   14.00    3.90
   4   1   1   23.30    5.80
   4  -1  -1   14.50    4.30
   4  -1  -1   12.50    4.20
   4  -1  -1   19.20    5.40
   5   1   1   73.89    9.40
  -5   1  -1   66.99    8.80
   5  -1  -1   69.79   10.80
   5   1   1   71.99    8.90
   5  -1  -1   60.39    8.80
   5  -1  -1   61.69    9.00
  -5   1  -1   71.19    8.10
   5   1   1   79.89   10.70
  -5  -1   1   85.09    8.80
   6   1  -1  173.28   17.40
   6  -1   1  142.69   14.50
   6   1  -1  159.78   15.30
  -6  -1  -1  141.99   13.80
  -6   1   1  144.59   13.60
  -6   1   1  155.08   14.30
  -6  -1  -1  152.58   14.40
   6  -1   1  153.88   14.60
   6   1  -1  140.29   14.20
   6  -1   1  154.68   16.90
  -6   1  -1  131.89   13.70
   6  -1  -1  118.09   14.00
  -6  -1   1  117.29   13.60
   6  -1  -1  134.99   16.20
   6   1   1  112.89   14.20
   6   1   1  138.79   16.30
  -6   1  -1  118.49   14.00
   6  -1  -1  126.69   14.00
   6   1   1  108.29   13.50
   7   1  -1   36.60   10.00
  -7  -1  -1   44.50   10.30
   7   1  -1   44.60   10.50
   7   1  -1   56.29   13.60
   7  -1   1   45.80   12.30
   7  -1   1   45.10   10.80
  -7   1   1   46.70   10.00
   7   1   1   84.29   12.30
   7  -1  -1   83.29   12.80
   7   1   1   82.09   12.30
   7   1   1   98.79   16.30
  -7  -1   1   75.29   11.30
   7  -1  -1   73.99   12.20
  -7   1  -1   87.29   12.10
  -7   1  -1   87.49   12.30
   7  -1  -1   99.19   16.00
   8   1  -1   31.30   10.80
   8  -1   1   39.00   11.10
  -8  -1  -1   34.90   10.30
  -8  -1  -1   44.70   11.20
   8   1   1   24.90   10.00
   8  -1  -1   19.90    9.80
  -8   1  -1   34.10   10.10
   0  -2  -1    3.80    2.20
   0   2  -1    7.70    2.80
   0  -2   1    5.10    2.00
   0  -2   1    3.60    2.40
   0  -2   1    2.90    2.20
   0   2  -1    4.30    2.10
   0  -2  -1    5.00    1.70
   0   2   1    6.10    1.10
   0  -2   1    6.00    2.10
   0  -2  -1    3.30    1.00
   0  -2   1   10.90    2.30
   0   2  -1    4.70    2.00
   0   2   1    3.10    1.20
   1  -2   1  290.67   20.30
  -1   2   1  296.77   19.60
   1  -2   1  315.17   19.90
  -1  -2  -1  303.47   19.70
  -1  -2  -1  303.87   19.70
  -1  -2  -1  302.47   19.40
  -1   2   1  306.97   19.20
  -1   2   1  289.07   20.00
   1  -2   1  325.57   20.20
   1   2  -1  328.77   19.90
   1  -2   1  306.77   19.80
   1   2  -1  304.57   19.80
   2  -2   1  203.28   13.30
   2   2  -1  213.78   13.30
  -2  -2  -1  204.08   12.90
  -2   2   1  206.08   13.20
  -2   2   1  202.78   12.60
  -2  -2  -1  203.18   13.20
   2   2  -1  206.18   14.00
   2  -2   1  208.48   14.20
   2   2  -1  218.98   13.40
   2  -2   1  217.58   13.50
  -2  -2  -1  197.48   12.90
   2   2   1  165.88   12.80
  -2   2  -1  183.28   12.70
  -2   2  -1  169.28   13.00
   2   2   1  168.78   12.90
  -2  -2   1  168.28   12.90
   2  -2  -1  171.28   13.60
   2  -2  -1  164.48   12.90
  -2  -2   1  169.18   13.00
   2   2   1  157.68   13.30
   3   2   1    4.30    2.30
   3   2   1    6.10    2.50
  -3  -2   1    4.10    2.30
   3  -2  -1    6.00    2.50
  -3   2  -1    4.50    2.10
   3   2   1    6.00    3.10
  -3  -2   1    9.80    2.70
  -3   2  -1   11.10    2.80
   3  -2  -1    9.30    3.40
   3  -2  -1    3.10    2.40
   4  -2   1   50.09    6.50
  -4   2   1   47.40    6.20
   4   2  -1   44.90    7.40
   4  -2   1   40.60    6.20
   4   2  -1   49.90    6.60
  -4   2   1   45.60    5.30
   4   2  -1   45.20    6.30
  -4  -2  -1   48.00    6.30
  -4  -2  -1   55.19    6.30
   4  -2   1   57.89    8.40
  -4   2  -1   31.30    5.50
   4  -2  -1   35.40    5.80
   4   2   1   37.00    6.00
   4   2   1   32.00    5.50
   4  -2  -1   34.10    5.60
  -4   2  -1   41.30    5.60
   4  -2  -1   37.20    7.10
   4   2   1   36.20    6.90
  -4  -2   1   31.10    5.50
  -4  -2   1   29.60    5.60
   5  -2   1   20.10    5.50
   5  -2   1   19.90    6.80
   5   2  -1   17.60    6.50
  -5   2   1   18.50    4.70
   5  -2   1   18.60    5.50
  -5  -2  -1   21.70    5.60
  -5  -2  -1   21.50    5.40
   5   2  -1   18.20    5.40
   5   2  -1   17.70    5.80
  -5   2   1   22.80    5.60
   5  -2  -1   53.19    7.50
   6   2  -1  120.69   15.20
   6   2  -1  120.59   13.00
  -6   2   1  117.69   12.00
   6  -2   1  124.69   16.00
   6   2  -1  118.49   13.10
  -6   2   1  121.89   13.50
  -6  -2  -1  116.39   12.70
   6  -2   1  126.19   13.50
   6  -2  -1  117.39   15.10
   6   2   1  101.59   12.40
   6  -2  -1  109.89   12.70
  -6   2  -1  109.29   12.60
   6   2   1  104.59   14.60
  -6  -2   1  120.49   13.30
  -6   2  -1  116.49   12.30
   6   2   1  106.49   13.60
   6  -2  -1   98.79   12.60
   7   2  -1   20.70    8.60
   7   2  -1   15.10    7.80
  -7   2   1   18.50    7.20
   7  -2   1   13.60    8.80
  -7  -2  -1   15.50    7.50
   7   2  -1   12.40    9.10
   7  -2   1   10.20    7.60
  -7  -2   1    9.90    7.30
  -7   2  -1   10.40    7.00
   7   2   1   20.30    8.50
   7  -2  -1   14.30    7.90
  -7   2  -1   16.80    7.10
   7   2   1   25.00   10.80
   7   2   1   10.20    7.20
   7  -2  -1    7.80    8.90
   8   2  -1   13.20    8.80
   8  -2   1    4.60    8.10
  -8  -2  -1    0.30    7.90
   8   2  -1    2.50    8.30
  -8  -2  -1    2.30    8.60
   8   2   1   -0.10    8.20
  -8  -2   1    6.20    8.40
   8  -2  -1    4.10    8.10
   0   3  -1  254.07   18.40
   0  -3  -1  293.97   18.10
   0   3   1  256.37   17.30
   0   3  -1  229.18   19.00
   0  -3   1  268.57   18.20
   0   3   1  282.07   17.70
   0   3   1  299.67   17.30
   0   3  -1  271.37   18.30
   0  -3   1  221.18   19.00
   0  -3   1  238.48   19.00
   0  -3  -1  278.97   17.30
   0  -3  -1  304.97   17.00
   0  -3   1  252.57   18.20
   0  -3   1  283.07   18.10
  -1  -3  -1 1752.62  108.49
   1  -3   1 1707.03  108.69
   1   3  -1 1770.82  108.69
   1  -3   1 1587.54  109.09
  -1  -3  -1 1678.93  109.29
   1  -3   1 1677.93  108.59
  -1   3   1 1759.12  107.79
   1  -3   1 1742.33  108.69
  -1   3   1 1714.53  108.39
   1  -3   1 1787.42  109.29
  -1  -3  -1 1732.13  108.79
  -1  -3  -1 1745.13  108.09
  -1   3   1 1711.93  108.89
   1  -3  -1 1891.61  108.49
  -1  -3   1 1773.12  108.79
  -1  -3   1 1815.02  109.39
   1   3   1 1934.11  108.29
   1  -3  -1 1810.52  109.29
  -1  -3   1 1774.82  108.59
   1   3   1 1912.21  108.19
  -1   3  -1 1727.13  108.69
   1  -3  -1 1778.92  108.79
  -1   3  -1 1628.44  109.19
  -2  -3  -1  203.28   14.60
  -2   3   1  205.98   13.80
  -2  -3  -1  200.38   14.20
   2   3  -1  201.48   15.30
   2  -3   1  207.38   15.60
  -2  -3  -1  192.98   14.50
   2   3  -1  216.38   14.70
   2   3  -1  212.98   14.70
   2  -3   1  213.88   14.80
  -2   3   1  207.38   14.50
  -2   3  -1  220.58   14.20
  -2   3  -1  210.48   14.70
   2  -3  -1  222.28   14.60
   2   3   1  225.88   14.50
  -2  -3   1  229.58   14.80
   2  -3  -1  230.88   14.80
   2   3   1  211.78   15.00
  -2  -3   1  212.28   14.50
   2   3   1  211.68   14.40
   2  -3  -1  206.48   15.20
  -2  -3   1  222.28   14.90
  -3  -3  -1 2325.37  147.69
   3   3  -1 2423.26  147.79
   3  -3   1 2247.98  148.79
  -3   3   1 2345.77  146.89
   3   3  -1 2294.57  147.79
   3   3  -1 2281.77  148.69
   3  -3   1 2359.96  147.99
  -3   3   1 2272.47  147.59
  -3  -3  -1 2304.17  147.39
   3  -3  -1 2458.45  147.89
   3   3   1 2480.55  147.69
  -3  -3   1 2435.86  147.89
   3  -3  -1 2473.95  147.99
  -3  -3   1 2374.96  147.69
   3   3   1 2474.05  148.69
  -3   3  -1 2427.86  147.19
   3  -3  -1 2387.16  148.79
   3   3   1 2458.55  147.69
  -3   3  -1 2391.86  147.79
   4  -3   1  401.16   30.00
   4  -3   1  409.86   28.80
   4   3  -1  400.26   29.90
   4   3  -1  405.66   28.60
  -4   3   1  398.46   27.50
  -4   3   1  408.76   28.60
  -4  -3  -1  414.46   28.50
   4   3  -1  416.76   28.60
  -4   3  -1  415.66   27.70
   4   3   1  410.86   29.90
  -4  -3   1  429.86   28.70
   4  -3  -1  419.36   28.60
  -4  -3   1  415.96   28.40
   4  -3  -1  421.36   30.20
   4   3   1  417.16   28.50
   4   3   1  422.36   28.50
  -4   3  -1  437.26   28.70
   4  -3  -1  424.16   28.90
  -5  -3  -1  768.42   50.69
   5  -3   1  789.12   52.99
   5  -3   1  739.33   51.09
   5   3  -1  758.22   50.79
   5   3  -1  770.42   50.79
  -5   3   1  769.72   49.60
  -5   3   1  747.23   50.69
   5   3  -1  779.02   52.99
   5  -3  -1  746.03   50.79
   5  -3  -1  789.12   51.39
   5   3   1  746.03   52.59
  -5   3  -1  721.53   50.59
   5  -3  -1  797.62   52.89
   5   3   1  736.03   50.49
  -5   3  -1  767.82   49.80
   5   3   1  751.62   50.59
  -5  -3   1  773.92   50.79
   6   3  -1  170.08   18.50
   6   3  -1  170.08   16.30
  -6  -3  -1  171.08   15.90
   6  -3   1  186.58   19.40
   6   3  -1  159.68   16.10
  -6  -3  -1  165.08   16.00
   6  -3   1  166.88   16.50
  -6   3   1  162.68   14.80
  -6   3   1  152.98   15.90
   6   3   1  163.78   18.80
   6   3   1  174.68   16.00
   6  -3  -1  178.78   16.40
  -6  -3   1  180.58   16.30
  -6   3  -1  179.98   16.40
   6  -3  -1  170.78   16.60
  -6   3  -1  184.38   15.20
   6   3   1  157.98   16.30
   6  -3  -1  186.18   18.80
  -7   3   1  659.83   49.99
   7  -3   1  601.54   49.90
   7   3  -1  696.13   53.49
   7  -3   1  675.83   53.49
  -7  -3  -1  672.73   49.99
   7   3  -1  674.03   50.09
  -7  -3  -1  656.33   49.70
   7   3  -1  630.34   49.70
   7   3   1  734.63   50.39
   7   3   1  745.43   50.69
  -7  -3   1  776.92   50.79
   7   3   1  813.42   54.99
  -7  -3   1  774.92   50.39
   7  -3  -1  781.52   54.19
   7  -3  -1  700.63   50.79
  -7   3  -1  701.63   50.19
  -7   3  -1  776.02   49.30
  -8  -3  -1  192.28   19.90
   8   3  -1  161.18   19.60
  -8  -3  -1  174.18   20.30
   8  -3   1  146.09   20.80
   8  -3   1  165.78   21.20
   8   3  -1  157.48   21.00
  -8  -3  -1  177.68   20.20
   8   3   1  193.98   20.00
   8  -3  -1  168.08   20.20
  -8  -3   1  205.58   21.20
   0  -4   1 1302.47   89.29
   0  -4  -1 1382.46   87.29
   0   4  -1 1398.56   88.09
   0  -4   1 1495.95   87.89
   0  -4   1 1380.96   88.19
   0   4   1 1344.07   87.39
   0  -4  -1 1518.05   88.19
   0   4  -1 1387.46   89.49
   0   4  -1 1217.08   88.09
   0   4   1 1535.95   87.89
   0  -4   1 1265.27   89.19
   0   4   1 1624.94   87.19
   0  -4   1 1411.06   88.29
   1  -4   1  618.44   42.30
   1  -4   1  609.14   43.00
  -1   4   1  605.14   41.70
  -1  -4  -1  618.74   41.40
   1  -4   1  620.54   42.10
   1  -4   1  617.64   42.00
  -1  -4  -1  618.04   41.30
  -1   4   1  618.34   42.30
   1   4  -1  638.64   42.20
   1  -4   1  579.44   42.70
  -1  -4  -1  589.24   42.40
   1   4  -1  610.74   42.80
  -1  -4  -1  661.83   43.50
  -1  -4  -1  607.14   41.90
   1  -4  -1  715.13   42.50
  -1  -4   1  770.52   43.80
   1   4   1  738.63   41.60
   1  -4  -1  739.73   41.90
   1  -4  -1  763.72   42.60
  -1   4  -1  748.93   43.30
  -1  -4   1  724.73   42.20
   1  -4  -1  737.43   41.90
   1  -4  -1  745.93   43.50
  -1  -4   1  701.13   42.60
   2  -4   1 1481.05   99.99
   2  -4   1 1611.94   99.39
  -2  -4  -1 1553.34   99.09
   2  -4   1 1644.24  100.19
  -2  -4  -1 1548.35   98.69
   2   4  -1 1622.54   99.19
  -2  -4  -1 1573.94   99.29
  -2   4   1 1555.84   98.99
  -2   4   1 1660.83   98.19
   2  -4   1 1589.94   99.19
  -2   4  -1 1652.13   98.59
   2  -4  -1 1598.14  100.09
  -2  -4   1 1600.84   98.99
  -2  -4   1 1619.54   99.39
  -2  -4   1 1542.65   99.29
   2   4   1 1692.43   98.99
  -2   4  -1 1607.44   99.29
   2  -4  -1 1585.54   99.09
   2   4   1 1553.24   99.49
   2   4   1 1626.44   98.79
   2  -4  -1 1530.05   99.69
  -3  -4  -1  928.71   57.59
   3  -4   1  958.60   59.09
  -3   4   1  973.50   56.59
   3   4  -1  980.80   57.69
  -3  -4  -1  970.60   57.29
  -3   4   1  925.01   57.49
   3   4  -1  993.80   57.79
   3  -4   1 1022.00   58.19
  -3  -4  -1  990.40   57.79
   3   4  -1  911.11   58.69
   3  -4  -1  858.31   57.49
   3   4   1  803.02   57.99
  -3  -4   1  844.92   57.49
  -3   4  -1  834.02   57.39
   3   4   1  843.72   57.09
  -3  -4   1  850.01   57.59
   3  -4  -1  824.02   58.29
   3   4   1  853.31   57.19
   3  -4  -1  846.82   57.39
  -3  -4   1  879.31   57.29
  -3   4  -1  854.41   56.69
   4  -4   1  390.86   26.80
   4   4  -1  381.26   25.00
  -4   4   1  356.36   24.80
  -4  -4  -1  370.56   24.90
   4   4  -1  358.86   24.80
   4   4  -1  370.46   26.50
  -4  -4  -1  390.26   25.00
  -4   4   1  378.66   23.60
   4  -4   1  349.17   25.10
  -4  -4   1  351.26   25.00
  -4   4  -1  337.87   24.70
  -4  -4   1  345.77   24.80
  -4   4  -1  335.87   23.80
   4   4   1  342.37   24.60
   4   4   1  328.27   24.40
   4  -4  -1  310.57   24.40
  -4  -4   1  333.87   24.60
   4  -4  -1  328.97   25.90
   4  -4  -1  327.47   24.80
   4   4   1  327.97   25.70
   5   4  -1  203.38   18.40
  -5   4   1  193.18   16.50
  -5   4   1  204.08   15.10
   5  -4   1  177.28   16.50
   5  -4   1  202.58   18.50
  -5  -4  -1  193.58   16.20
  -5  -4  -1  185.98   16.30
   5   4  -1  205.88   16.80
   5   4  -1  173.48   16.00
  -5  -4   1  197.68   16.20
   5  -4  -1  195.58   16.50
  -5  -4   1  202.48   16.50
   5  -4  -1  180.98   16.50
  -5  -4   1  191.48   16.50
   5  -4  -1  205.28   18.70
  -5   4  -1  180.58   16.20
   5   4   1  195.68   16.00
  -5   4  -1  200.88   15.30
   5   4   1  184.08   18.10
   5   4   1  210.28   16.40
   6  -4   1  251.77   20.80
   6  -4   1  273.07   23.70
   6   4  -1  289.97   24.20
  -6  -4  -1  260.27   20.90
  -6   4   1  234.98   20.10
   6   4  -1  262.17   20.90
  -6  -4  -1  261.67   20.20
   6   4  -1  253.27   20.30
  -6   4   1  247.58   18.50
  -6   4  -1  214.78   19.80
   6   4   1  203.68   19.20
  -6  -4   1  213.28   19.70
   6  -4  -1  211.18   20.10
   6  -4  -1  210.58   22.20
  -6  -4   1  203.08   19.50
   6   4   1  197.38   19.20
   6   4   1  213.58   22.20
  -6   4  -1  222.18   18.60
  -7   4   1  209.88   20.20
  -7  -4  -1  216.58   19.90
  -7  -4  -1  195.88   19.80
   7   4  -1  187.18   19.40
   7  -4   1  221.18   23.20
   7  -4   1  191.28   19.70
   7  -4   1  212.08   20.60
   7   4  -1  188.78   19.60
  -7  -4   1  214.48   20.10
   7  -4  -1  219.18   23.40
   7   4   1  204.08   23.10
   7   4   1  186.88   19.10
   7  -4  -1  196.38   20.40
   7   4   1  202.38   20.30
  -7   4  -1  210.38   20.20
   8  -4   1   68.69   16.10
   8  -4   1   57.09   13.30
   8   4  -1   70.19   13.60
   8  -4   1   60.59   13.30
  -8  -4  -1   55.99   12.60
  -8  -4  -1   55.99   12.50
   8   4  -1   64.09   13.10
  -8   4  -1   61.29   13.60
   8  -4  -1   52.59   14.20
   8   4   1   35.60   11.30
  -8  -4   1   35.40   11.30
   8  -4  -1   54.29   13.80
   8  -4  -1   61.69   13.00
   0  -5   1  283.67   22.60
   0  -5   1  304.27   22.60
   0   5  -1  316.27   22.70
   0  -5   1  302.07   21.20
   0   5   1  309.77   20.90
   0  -5   1  285.87   21.20
   0  -5  -1  312.57   21.20
   0   5  -1  301.87   21.00
   0   5   1  342.17   20.20
   0   5   1  286.87   20.50
   0  -5  -1  289.17   20.30
   0   5  -1  300.07   21.50
   0  -5  -1  306.97   21.10
   0  -5  -1  329.77   19.70
   0  -5  -1  254.67   22.40
   0  -5   1  323.67   20.80
   1  -5   1  349.47   22.20
  -1  -5  -1  353.76   23.00
   1  -5   1  345.07   22.10
   1  -5   1  356.36   23.80
   1  -5   1  328.37   23.20
  -1  -5  -1  354.26   21.90
  -1   5   1  347.77   21.70
  -1   5   1  338.67   22.40
   1   5  -1  338.87   23.30
  -1  -5  -1  345.87   21.00
   1  -5   1  332.27   22.60
  -1  -5  -1  340.87   21.30
   1   5  -1  352.96   22.40
  -1  -5  -1  366.96   24.50
   1  -5  -1  315.57   22.30
  -1   5  -1  318.67   23.00
  -1  -5   1  334.27   24.00
   1  -5  -1  330.37   21.60
  -1   5  -1  331.77   22.20
   1  -5  -1  303.77   23.30
   1  -5  -1  306.07   22.30
  -1  -5   1  312.17   22.60
   1   5   1  327.47   21.40
   1   5   1  308.67   22.10
  -1  -5   1  297.17   21.80
  -1   5  -1  326.17   22.20
   1  -5  -1  320.07   21.60
  -2  -5  -1  287.27   19.80
  -2   5   1  284.17   20.20
  -2  -5  -1  289.67   20.70
   2   5  -1  297.37   20.50
   2  -5   1  297.97   20.60
  -2  -5  -1  286.57   20.50
   2  -5   1  296.27   20.60
   2  -5   1  294.37   21.60
  -2   5   1  302.27   19.30
   2  -5   1  294.37   21.60
  -2  -5   1  324.87   21.00
   2  -5  -1  318.47   21.80
   2   5   1  295.77   20.80
  -2   5  -1  313.37   19.90
   2   5   1  317.47   20.10
   2  -5  -1  310.37   20.50
  -2   5  -1  302.47   20.60
   2  -5  -1  315.07   21.30
  -2  -5   1  313.37   20.40
   3   5  -1  448.96   31.70
   3  -5   1  455.45   32.90
   3  -5   1  437.46   31.70
  -3   5   1  471.05   30.60
   3   5  -1  419.86   32.70
  -3  -5  -1  444.46   31.20
   3  -5   1  426.96   33.00
  -3  -5  -1  444.46   31.80
   3  -5   1  465.85   32.10
  -3   5   1  427.46   31.60
  -3  -5  -1  458.45   31.90
  -3  -5   1  488.65   32.20
   3  -5  -1  524.75   33.50
   3   5   1  513.55   31.60
   3   5   1  515.55   32.90
  -3   5  -1  494.15   32.10
  -3   5  -1  520.85   31.10
   3   5   1  522.65   31.70
   3  -5  -1  497.05   32.00
  -3  -5   1  523.35   31.80
   3  -5  -1  504.25   33.10
  -3  -5   1  534.25   32.50
  -4  -5  -1   67.99    7.80
   4  -5   1   74.59    9.80
   4   5  -1   63.79    7.80
   4  -5   1   83.89    9.60
   4  -5   1   77.09    8.30
   4   5  -1   70.79    9.40
  -4   5   1   74.79    8.20
  -4  -5  -1   75.29    8.40
   4   5  -1   75.39    7.70
  -4  -5  -1   80.19    7.30
   4   5   1   47.40    8.20
   4  -5  -1   49.70    8.60
   4   5   1   44.80    6.70
  -4   5  -1   53.19    6.30
  -4  -5   1   44.70    7.40
  -4  -5   1   53.89    7.80
   4  -5  -1   52.09    7.50
   4   5   1   43.00    6.70
   4  -5  -1   53.99    8.80
  -4  -5   1   50.09    7.10
  -4   5  -1   45.00    7.10
  -5  -5  -1   23.20    6.10
   5   5  -1   21.10    7.30
   5  -5   1   28.20    7.80
  -5  -5  -1   27.30    6.50
  -5   5   1   23.90    4.80
   5  -5   1   24.50    6.40
   5   5  -1   27.00    6.10
   5   5  -1   19.20    6.00
  -5   5   1   22.30    6.00
   5   5   1   20.10    5.70
   5   5   1   20.30    7.20
  -5  -5   1   31.70    6.30
   5  -5  -1   24.70    6.30
  -5   5  -1   21.70    6.00
   5   5   1   21.60    5.80
  -5   5  -1   22.90    5.00
  -5  -5   1   22.20    6.30
  -5  -5   1   21.10    6.10
   5  -5  -1   23.60    7.00
   6   5  -1   29.30    7.60
   6  -5   1   29.90    8.30
   6   5  -1   29.50    8.10
  -6   5   1   26.00    7.60
   6   5  -1   29.10    9.50
  -6  -5  -1   25.10    8.30
  -6  -5  -1   26.50    8.10
   6  -5   1   34.00    8.70
   6  -5   1   32.20    9.60
  -6   5  -1   44.10    8.90
   6   5   1   43.50    8.40
   6  -5  -1   43.40    8.90
   6   5   1   41.00    8.60
  -6  -5   1   46.50    8.90
   6  -5  -1   49.00   10.50
   6   5   1   41.80   10.30
  -6   5  -1   55.89    8.00
   7  -5   1   47.30   11.20
   7  -5   1   60.99   14.20
   7  -5   1   42.30   12.10
   7   5  -1   48.10   13.20
  -7   5   1   55.79   11.60
  -7  -5  -1   45.80   10.90
   7  -5   1   35.10   10.00
   7   5  -1   60.89   11.20
  -7  -5  -1   50.09   11.30
   7   5  -1   46.30   10.40
   7   5   1   60.19   11.40
   7   5   1   65.89   14.30
  -7   5  -1   67.89   12.00
   7   5   1   62.09   11.20
   7  -5  -1   78.89   15.30
   7  -5  -1   80.49   15.40
   7  -5  -1   66.49   12.40
  -7  -5   1   71.19   12.20
   8  -5   1   -0.70    8.30
  -8  -5  -1    0.20    8.50
   8   5  -1    6.20    9.00
   8  -5   1    1.50    9.20
  -8  -5  -1    6.90    8.80
   8  -5   1    4.40    9.80
  -8  -5   1   15.40    9.30
   8  -5  -1    5.00    9.60
   8  -5  -1   14.30   10.90
  -8   5  -1   11.90    9.30
   8   5   1    4.60    7.80
   8  -5  -1    5.50    9.00
   0  -6  -1  248.58   20.70
   0  -6  -1  267.77   17.10
   0   6   1  265.97   18.60
   0   6  -1  253.27   19.00
   0   6   1  259.77   18.30
   0  -6   1  263.77   18.10
   0   6  -1  255.67   20.00
   0  -6   1  253.47   19.00
   0   6  -1  243.78   18.40
   0  -6  -1  264.87   18.00
   0  -6   1  245.88   20.60
   0  -6   1  252.57   18.70
   0   6   1  266.47   17.60
   0  -6   1  254.47   20.10
   0  -6  -1  230.58   18.60
   0  -6  -1  260.97   18.60
  -1  -6  -1   41.80    4.20
  -1   6   1   42.60    4.60
  -1  -6  -1   40.60    7.50
  -1  -6  -1   37.30    6.10
   1  -6   1   44.80    5.20
   1  -6   1   39.90    4.90
  -1  -6  -1   41.50    3.80
  -1   6   1   40.60    5.40
   1  -6   1   51.69    6.20
   1  -6   1   42.10    6.80
   1  -6   1   36.00    6.70
  -1  -6  -1   44.30    5.00
   1   6   1   56.39    6.10
  -1   6  -1   59.29    5.60
   1   6   1   57.69    4.70
   1  -6  -1   65.09    7.50
  -1   6  -1   57.79    5.80
   1  -6  -1   62.69    6.20
  -1   6  -1   62.49    6.90
   1  -6  -1   62.49    4.90
  -1  -6   1   66.59    6.20
  -1  -6   1   69.29    8.30
   1  -6  -1   56.19    6.10
  -1  -6   1   59.39    6.50
  -2   6   1  277.37   21.20
   2  -6   1  272.17   21.50
   2   6  -1  289.57   21.40
  -2  -6  -1  285.47   21.60
  -2  -6  -1  290.77   20.70
   2  -6   1  285.47   22.80
  -2  -6  -1  275.37   21.90
   2   6  -1  322.77   23.00
   2  -6   1  278.17   22.60
  -2  -6  -1  300.17   23.40
  -2   6   1  309.77   20.30
   2  -6   1  286.17   21.60
   2   6   1  351.56   21.20
  -2   6  -1  352.16   22.00
   2  -6  -1  372.16   23.90
   2  -6  -1  349.37   21.60
  -2  -6   1  365.96   24.10
   2  -6  -1  351.16   21.60
  -2  -6   1  341.37   21.50
  -2  -6   1  329.57   22.30
  -2   6  -1  357.86   21.10
   2  -6  -1  331.07   22.60
   3  -6   1  223.08   16.90
  -3  -6  -1  211.18   16.90
  -3   6   1  231.48   16.70
   3   6  -1  225.18   16.70
   3   6  -1  211.78   17.80
  -3  -6  -1  232.78   17.40
  -3   6   1  246.78   15.30
  -3  -6  -1  224.98   16.10
   3  -6   1  240.28   18.40
   3  -6   1  228.68   18.30
   3  -6   1  225.78   17.10
  -3   6  -1  236.28   15.90
  -3  -6   1  226.68   17.20
  -3  -6   1  222.18   16.40
   3  -6  -1  237.48   18.50
   3   6   1  202.18   17.20
   3  -6  -1  242.68   18.00
   3  -6  -1  234.88   16.90
  -3   6  -1  208.78   16.70
   3   6   1  226.58   16.30
   4  -6   1  180.78   16.20
  -4   6   1  174.88   12.30
  -4  -6  -1  166.28   14.30
   4  -6   1  167.08   14.30
  -4   6   1  172.68   14.10
   4   6  -1  156.68   15.40
   4   6  -1  170.58   13.80
   4  -6   1  167.18   14.40
  -4  -6  -1  171.58   13.30
   4  -6   1  169.48   15.70
  -4  -6  -1  159.08   14.10
   4   6   1  169.98   13.50
   4   6   1  159.48   13.60
  -4   6  -1  156.38   14.00
   4   6   1  166.88   15.20
  -4   6  -1  164.38   12.70
  -4  -6   1  154.78   14.00
  -4  -6   1  170.88   14.50
   4  -6  -1  176.18   15.90
   4  -6  -1  161.98   14.10
   4  -6  -1  170.78   15.70
  -4  -6   1  160.88   13.50
   5  -6   1   11.20    5.30
   5   6  -1   11.80    6.50
  -5  -6  -1    9.20    5.20
  -5   6   1   13.70    5.40
   5  -6   1   15.60    7.00
   5  -6   1   20.40    7.20
  -5  -6  -1   14.20    5.70
   5   6  -1   16.40    5.60
   5  -6   1    9.60    5.30
   5   6   1    6.80    4.70
   5   6   1    6.70    4.70
  -5   6  -1   20.30    4.60
  -5  -6   1   15.20    5.10
   5  -6  -1   10.40    6.00
  -5  -6   1    7.80    5.30
   5  -6  -1   15.70    6.90
  -5   6  -1   16.80    6.00
   5   6   1    3.70    5.40
   5  -6  -1    8.60    5.20
   6   6  -1  260.27   22.50
   6  -6   1  238.98   21.90
  -6   6   1  261.17   22.80
  -6  -6  -1  255.97   22.80
   6   6  -1  265.17   24.70
  -6  -6  -1  267.47   22.40
   6  -6   1  239.08   24.70
   6  -6   1  259.87   24.40
   6  -6   1  247.78   22.60
  -6   6  -1  278.07   22.70
  -6  -6   1  277.47   22.80
   6   6   1  238.78   21.60
   6  -6  -1  280.37   23.10
   6  -6  -1  291.57   25.00
   6   6   1  271.07   24.90
   6   6   1  278.87   22.30
   6  -6  -1  283.37   25.10
  -7  -6  -1   -0.70    6.60
   7  -6   1   -0.40    8.00
  -7  -6  -1   -4.00    6.70
   7  -6   1   -3.70    6.30
  -7   6   1    1.40    6.90
   7   6  -1    1.50    7.30
   7  -6   1   -1.00    8.00
   7  -6   1    3.90    7.30
  -7   6  -1    9.80    7.60
   7  -6  -1    9.10    7.60
  -7  -6   1   11.90    8.70
   7  -6  -1    1.60    7.80
   7  -6  -1    4.70    8.70
   7  -6  -1   -0.70    6.90
   7   6   1    7.50    7.80
   7   6   1   -0.10    5.90
   8  -6   1   42.00   12.60
   8   6  -1   32.70   11.50
   8  -6   1   45.90   14.10
  -8  -6  -1   34.00   11.20
  -8  -6  -1   48.30   12.60
  -8   6   1   44.70   12.50
   8  -6   1   39.40   11.20
   8  -6  -1   27.40   11.70
  -8   6  -1   28.70   12.10
  -8  -6   1   38.00   12.50
  -8   6  -1   36.60   11.70
   8  -6  -1   43.50   12.10
   8  -6  -1   45.60   14.70
   0   7   1 2361.66  150.98
   0  -7   1 2480.15  151.48
   0   7   1 2411.56  151.38
   0  -7  -1 2547.15  151.48
   0   7  -1 2338.27  151.18
   0   7   1 2486.65  150.28
   0  -7   1 2576.14  150.88
   0  -7   1 2507.75  153.08
   0   7  -1 2341.87  152.88
   0  -7   1 2447.56  152.08
   0   7  -1 2319.27  151.78
   0  -7  -1 2573.44  149.79
   0  -7  -1 2399.16  150.58
   0  -7  -1 2216.58  153.78
   0  -7  -1 2357.86  151.68
   0  -7   1 2414.66  154.08
   1  -7   1  144.69   11.00
  -1  -7  -1  135.89    9.20
  -1  -7  -1  136.19   13.00
   1   7  -1  123.39   11.60
   1   7  -1  128.59   10.50
   1  -7   1  110.79   11.30
  -1  -7  -1  141.09   11.10
  -1   7  -1  105.19    7.60
   1  -7  -1   94.09   10.90
   1   7   1   99.99    9.40
   1  -7  -1  104.19    8.50
   1  -7  -1  114.29   10.00
  -1  -7   1   91.09    9.80
   1  -7  -1  100.19    9.80
  -1   7  -1  108.29   10.30
  -1  -7   1   82.99   11.20
  -1   7  -1   90.49    8.80
   1  -7  -1   99.39    8.20
  -1  -7   1   98.39    9.30
   1   7   1   88.69    9.70
  -1   7  -1   98.19    9.30
  -1  -7   1   92.59    8.70
   1   7   1   99.49    8.20
   2   7  -1  546.05   35.20
   2  -7   1  521.45   36.80
  -2  -7  -1  513.85   34.20
   2  -7   1  529.35   37.20
  -2   7   1  582.04   33.80
  -2  -7  -1  518.15   36.10
   2  -7   1  536.45   35.30
   2  -7   1  546.35   35.40
  -2  -7  -1  527.65   33.90
  -2  -7  -1  579.64   38.30
  -2   7   1  562.74   35.00
   2   7  -1  564.04   36.90
  -2  -7   1  528.35   37.90
  -2  -7   1  510.15   35.90
   2   7   1  509.25   34.40
   2  -7  -1  550.94   34.90
   2  -7  -1  574.24   36.40
   2  -7  -1  537.55   37.30
   2   7   1  502.15   35.70
  -2  -7   1  509.35   34.80
   2  -7  -1  529.85   34.90
  -2   7  -1  479.55   35.10
  -2   7  -1  521.75   34.40
  -3  -7  -1  112.79    9.50
   3   7   1   66.19    7.10
  -3   7  -1   70.49    6.70
  -3   7  -1   71.09    8.00
   3  -7  -1   86.39    8.40
   3  -7  -1   87.89   10.50
  -3  -7   1   69.39    7.20
   3  -7  -1   80.19    9.40
   3  -7  -1   73.29    7.90
  -3  -7   1   61.79    8.70
   3   7   1   71.29    8.60
   4   7  -1  878.11   55.39
  -4  -7  -1  890.81   56.19
   4  -7   1  850.51   57.39
   4  -7   1  845.32   55.39
   4   7  -1  812.82   56.99
  -4  -7  -1  857.61   55.79
  -4  -7  -1  847.62   54.59
   4  -7   1  862.01   55.89
  -4   7   1  840.62   55.39
   4  -7   1  911.61   57.89
   4   7   1  826.42   56.49
   4  -7  -1  842.82   55.59
   4  -7  -1  869.41   55.29
   4   7   1  795.02   54.69
   4  -7  -1  880.01   57.69
  -4   7  -1  825.72   53.89
   4  -7  -1  855.61   57.09
  -4  -7   1  784.32   54.79
  -4   7  -1  793.72   55.39
  -4  -7   1  827.32   55.89
  -5  -7  -1  264.37   20.80
   5  -7   1  258.97   20.40
   5   7  -1  241.28   20.20
   5  -7   1  250.77   20.80
   5  -7   1  259.07   22.70
   5   7  -1  244.48   22.60
   5  -7   1  254.87   22.50
  -5  -7  -1  253.97   21.10
  -5   7   1  264.37   20.60
  -5  -7   1  237.18   19.60
   5  -7  -1  264.77   20.60
   5   7   1  236.78   19.70
  -5   7  -1  233.48   20.40
   5  -7  -1  267.27   22.40
  -5  -7   1  243.98   20.80
   5  -7  -1  267.47   23.40
   5   7   1  237.28   21.90
   5  -7  -1  240.48   20.40
   6  -7   1  389.06   30.80
  -6  -7  -1  368.16   28.50
   6  -7   1  367.76   28.60
   6  -7   1  385.16   30.90
   6   7  -1  365.46   27.60
  -6   7   1  379.76   28.70
   6  -7   1  383.86   28.00
   6   7  -1  384.86   31.10
  -6  -7  -1  355.86   28.10
   6  -7  -1  334.57   27.20
   6   7   1  314.57   29.60
  -6   7  -1  312.97   27.50
   6  -7  -1  340.17   29.70
   6  -7  -1  340.07   30.20
   6   7   1  301.77   26.70
  -6  -7   1  332.37   27.90
   6  -7  -1  312.97   27.70
   7  -7   1  227.78   23.70
  -7  -7  -1  298.67   23.20
  -7  -7  -1  236.18   23.10
   7  -7   1  232.78   26.50
  -7   7   1  285.27   24.90
   7  -7   1  257.77   27.00
   7   7  -1  229.48   23.10
   7  -7   1  234.88   22.90
   7   7   1  241.38   22.70
   7  -7  -1  258.27   23.00
  -7   7  -1  260.27   23.90
   7  -7  -1  241.48   26.00
  -7  -7   1  231.78   23.30
   7  -7  -1  245.98   24.40
  -8   7   1  140.59   19.40
   8  -7   1  154.88   21.30
  -8  -7  -1  133.29   18.30
  -8  -7  -1  164.68   21.40
   8  -7   1  134.29   22.50
   8   7  -1  140.19   19.30
   8  -7   1  143.39   19.40
  -8  -7   1  141.59   20.10
   8   7   1  132.89   18.10
  -8   7  -1  140.39   20.20
   8  -7  -1  125.69   18.50
  -8   7  -1  177.88   21.80
   8  -7  -1  132.39   21.70
   8  -7  -1  127.09   19.60
   0  -8  -1 1179.28   73.69
   0  -8  -1 1114.59   77.49
   0   8  -1 1201.08   75.19
   0  -8   1 1114.19   75.19
   0  -8  -1 1219.88   74.49
   0   8  -1 1187.78   76.29
   0  -8   1 1197.28   74.59
   0   8   1 1137.99   74.59
   0   8   1 1125.29   73.29
   0  -8  -1 1175.68   72.79
   0  -8   1 1114.89   77.29
   0   8  -1 1142.79   74.29
   0  -8   1 1226.18   76.29
   0  -8   1 1219.48   73.99
   0   8   1 1132.69   74.09
   0  -8  -1 1105.89   74.99
  -1  -8  -1  744.13   49.99
  -1  -8  -1  725.93   47.40
  -1   8   1  759.62   48.40
   1   8  -1  743.63   48.90
  -1   8   1  723.23   48.00
  -1   8   1  750.12   49.10
   1  -8   1  745.63   50.29
   1   8  -1  784.62   49.90
   1   8  -1  690.73   51.19
  -1  -8  -1  778.82   48.20
   1  -8   1  714.93   50.99
  -1  -8  -1  627.04   51.59
   1  -8   1  740.93   49.00
   1  -8   1  714.13   48.30
  -1  -8   1  787.82   52.69
   1  -8  -1  769.62   50.19
  -1  -8   1  769.82   48.50
   1   8   1  771.12   47.80
   1  -8  -1  754.12   48.30
  -1   8  -1  829.22   46.90
  -1   8  -1  801.42   49.00
  -1  -8   1  755.02   50.09
  -1   8  -1  764.02   49.30
   1  -8  -1  749.82   47.70
  -1  -8   1  788.62   49.30
   1   8   1  795.12   49.10
   1   8   1  651.13   49.90
   1  -8  -1  762.92   49.90
  -2  -8  -1 1650.13  104.49
  -2   8   1 1678.93  105.39
   2   8  -1 1735.63  105.59
  -2  -8  -1 1740.63  109.39
   2  -8   1 1740.03  105.89
   2   8  -1 1705.43  109.19
   2  -8   1 1555.84  107.89
  -2  -8  -1 1682.13  106.99
   2  -8   1 1725.43  105.79
  -2  -8  -1 1794.82  104.09
  -2   8   1 1833.82  104.29
   2  -8   1 1683.23  107.69
  -2  -8   1 1614.84  106.79
  -2  -8   1 1659.33  106.09
   2   8   1 1733.13  106.79
   2  -8  -1 1679.63  105.29
   2  -8  -1 1686.13  105.29
   2  -8  -1 1703.73  106.89
  -2   8  -1 1644.74  105.89
  -2   8  -1 1620.34  105.79
  -2  -8   1 1606.24  105.09
  -2  -8   1 1695.33  109.19
   2   8   1 1656.13  104.69
   2  -8  -1 1527.85  107.89
   3  -8   1  278.87   23.20
   3   8  -1  279.07   20.80
  -3  -8  -1  279.77   19.60
  -3  -8  -1  257.37   19.80
  -3  -8  -1  254.17   21.60
   3   8  -1  277.37   22.60
   3  -8   1  278.47   21.00
  -3   8   1  285.07   19.00
   3  -8   1  266.07   21.10
  -3   8   1  267.67   20.70
   3  -8   1  297.37   23.10
  -3  -8   1  285.87   20.40
   3  -8  -1  282.07   23.40
   3   8   1  315.17   20.50
   3  -8  -1  295.77   20.80
  -3   8  -1  305.97   21.50
   3  -8  -1  303.37   21.10
   3   8   1  294.57   21.90
  -3   8  -1  332.57   20.00
   3  -8  -1  318.17   22.80
  -3  -8   1  312.17   22.50
   4  -8   1  679.33   45.00
  -4  -8  -1  683.93   43.50
   4   8  -1  698.63   44.40
  -4  -8  -1  673.03   44.70
   4   8  -1  670.33   46.40
   4  -8   1  709.23   47.00
  -4  -8  -1  678.53   45.40
   4  -8   1  705.53   47.20
  -4   8   1  665.73   44.40
   4  -8   1  699.53   44.60
  -4   8  -1  640.34   42.70
  -4   8  -1  640.14   44.60
   4  -8  -1  664.63   46.20
  -4  -8   1  618.94   43.60
   4  -8  -1  639.04   44.40
  -4  -8   1  635.54   45.10
   4   8   1  638.94   43.60
   4  -8  -1  612.74   43.90
   4  -8  -1  643.64   46.90
   4   8   1  612.24   45.30
   5   8  -1  108.59   14.50
   5  -8   1  107.29   14.90
  -5   8   1   98.89   12.10
   5  -8   1   88.29   12.20
  -5  -8  -1  107.49   11.30
   5  -8   1  113.29   16.00
  -5  -8  -1  108.49   13.00
   5   8  -1   96.79   11.50
   5  -8   1   86.39   12.60
   5   8   1  120.59   12.00
  -5   8  -1  121.19   12.90
   5  -8  -1  117.39   15.00
   5   8   1  115.69   14.20
  -5  -8   1  142.39   12.20
   5  -8  -1  129.29   14.40
   5  -8  -1  128.69   12.40
  -5  -8   1  122.19   13.50
   5  -8  -1  114.19   12.60
  -6   8   1  353.56   27.90
   6  -8   1  364.36   30.40
  -6  -8  -1  378.86   26.80
  -6  -8  -1  368.76   28.80
   6   8  -1  345.87   27.00
   6   8  -1  354.36   30.20
   6  -8   1  332.27   30.10
   6  -8   1  326.47   27.50
   6  -8   1  353.66   28.20
   6  -8  -1  345.87   31.00
   6  -8  -1  317.17   26.70
  -6  -8   1  327.77   28.00
   6   8   1  332.17   26.60
  -6   8  -1  298.57   27.20
   6   8   1  331.97   29.70
   6  -8  -1  315.47   27.40
   7  -8   1   59.89   12.00
  -7  -8  -1   53.69   10.80
  -7   8   1   43.20   11.40
  -7  -8  -1   44.40   12.30
   7  -8   1   34.80   10.90
   7  -8   1   46.40   13.40
   7   8  -1   52.49   11.20
   7  -8  -1   38.80   10.50
   7  -8  -1   39.90   13.00
  -7  -8   1   64.99   13.10
   7   8   1   69.79   11.80
   7  -8  -1   60.89   13.10
  -7   8  -1   58.29   12.20
   8  -8   1   37.80   14.60
   8  -8   1   25.40   11.90
   8  -8   1   37.90   13.10
  -8  -8  -1   45.20   13.10
   8   8  -1   40.40   12.10
  -8   8   1   36.50   12.30
   8  -8  -1   34.70   14.00
   8  -8  -1   34.70   12.30
  -8   8  -1   31.50   12.50
  -8   8  -1   35.60   12.30
  -8  -8   1   29.00   12.30
   8  -8  -1   22.20   10.40
   0  -9  -1    7.70    2.50
   0   9  -1   10.10    3.80
   0   9  -1   10.30    4.70
   0  -9  -1   12.00    3.40
   0   9   1    8.60    3.00
   0  -9  -1    6.50    3.20
   0  -9   1   15.50    4.40
   0   9  -1    5.00    3.70
   0  -9   1    6.10    2.90
   0  -9   1    6.10    5.30
   0   9   1    8.30    3.80
   0   9   1    6.20    3.40
   0  -9  -1    4.70    5.20
   0  -9   1    5.70    4.10
   0  -9   1    6.20    4.50
   0  -9  -1    2.20    4.00
   1  -9   1   33.60    6.50
  -1  -9  -1   34.10    5.20
   1  -9   1   27.10    7.10
   1   9  -1   29.00    6.10
  -1  -9  -1   38.10    7.30
  -1   9   1   54.39    7.10
  -1  -9  -1   42.80    5.10
  -1   9   1   53.49    6.00
  -1  -9  -1   33.00    9.00
  -1   9   1   46.50    6.60
   1  -9   1   34.00    8.00
   1   9  -1   40.30    8.40
   1   9  -1   34.10    6.70
   1  -9   1   33.00    5.60
  -1  -9   1   80.09    7.30
   1   9   1   65.59    7.10
   1  -9  -1   75.69    8.80
  -1   9  -1   64.49    8.40
   1   9   1   85.29    9.20
   1  -9  -1   78.49    9.50
   1  -9  -1   76.89    7.20
  -1   9  -1   63.49    7.20
  -1  -9   1   71.19    9.10
  -1  -9   1   70.29    6.80
  -1   9  -1   67.89    4.70
  -1  -9   1   77.89   12.00
   1  -9  -1   68.69   10.50
  -2   9   1  392.46   26.80
  -2  -9  -1  373.06   26.60
  -2  -9  -1  351.16   25.30
  -2   9   1  356.06   26.30
   2  -9   1  385.86   27.10
   2  -9   1  361.26   26.60
   2  -9   1  361.06   28.80
  -2  -9  -1  380.26   30.70
  -2   9   1  411.96   25.30
  -2  -9  -1  349.96   27.90
   2  -9   1  335.47   29.40
   2   9  -1  374.86   26.50
  -2  -9  -1  401.86   25.20
   2  -9  -1  359.96   29.60
  -2   9  -1  380.76   27.00
  -2   9  -1  396.76   27.20
  -2  -9   1  417.16   27.60
  -2  -9   1  391.46   26.20
   2  -9  -1  414.26   26.70
   2  -9  -1  421.36   28.50
   2  -9  -1  397.76   26.30
  -2  -9   1  378.66   30.70
   2   9   1  392.66   25.80
  -2  -9   1  413.16   28.60
  -2   9  -1  414.16   25.50
   3  -9   1   86.39    9.30
   3  -9   1   80.29   11.30
   3  -9   1   75.19   11.90
  -3  -9  -1   77.09   10.80
   3  -9   1   70.89    9.00
   3   9  -1   78.19    8.80
  -3  -9  -1   71.69    7.90
  -3  -9  -1   80.39    7.50
  -3   9   1   84.49    9.00
   3  -9  -1  100.09    9.30
  -3  -9   1   96.79   10.90
  -3   9  -1  101.99    8.20
   3  -9  -1  107.79   11.40
   3   9   1   98.19    8.70
  -3   9  -1   95.39    9.70
   3  -9  -1   94.69    9.30
   3   9   1   88.99   10.30
   3  -9  -1  111.19   12.70
  -3  -9   1   91.19    8.70
  -4   9   1  126.49   12.00
  -4  -9  -1  120.49   10.30
   4   9  -1  113.99   11.20
   4   9  -1  115.09   13.40
   4  -9   1  117.39   11.80
  -4  -9  -1  110.99   12.50
   4  -9   1  127.19   12.20
  -4  -9  -1  120.59   10.10
   4  -9   1  124.79   14.40
   4  -9   1  110.69   14.00
  -4  -9   1   78.89   12.00
  -4  -9   1   94.19   10.40
   4  -9  -1   94.19   11.30
   4   9   1   93.89   12.00
   4  -9  -1  107.19   13.00
  -4   9  -1   98.69   11.70
   4  -9  -1   94.69   10.60
   4  -9  -1  103.69   13.80
   4   9   1   92.49   10.10
  -5  -9  -1   17.90    7.50
  -5   9   1   29.70    7.90
   5   9  -1   19.20    8.20
   5  -9   1   28.10    7.60
   5  -9   1   23.00    9.00
   5  -9   1   21.70    8.20
   5  -9   1   24.00    7.00
   5   9  -1   11.40    5.80
  -5  -9  -1   16.40    5.50
   5   9   1   43.70    9.60
   5  -9  -1   37.40    7.90
  -5  -9   1   36.40    6.90
   5  -9  -1   42.90   10.50
   5  -9  -1   37.40    7.50
   5   9   1   42.90    7.50
   5  -9  -1   45.60   11.10
  -5   9  -1   38.80    8.20
  -5  -9   1   43.30    9.60
  -6   9   1  135.89   16.60
   6  -9   1  122.19   15.90
   6  -9   1  131.59   15.40
   6  -9   1  128.79   19.30
  -6  -9  -1  139.59   17.60
   6   9  -1  119.29   15.50
   6   9  -1  146.29   18.80
  -6   9  -1  149.69   16.50
   6  -9  -1  144.09   16.10
   6  -9  -1  145.69   19.20
   6   9   1  137.89   17.80
   6   9   1  156.68   15.60
   6  -9  -1  159.68   16.50
  -6  -9   1  155.28   17.40
  -7  -9  -1  168.38   21.60
   7  -9   1  158.08   19.60
   7   9  -1  156.58   18.70
  -7   9   1  193.78   21.00
   7  -9   1  164.78   22.50
   7  -9   1  156.38   21.10
  -7   9  -1  164.38   19.80
   7  -9  -1  167.58   18.70
  -7   9  -1  172.38   20.10
   7  -9  -1  180.88   24.30
  -7  -9   1  191.58   21.80
   7  -9  -1  197.48   20.40
   8  -9   1   28.60   11.70
   8  -9   1   25.20   11.80
  -8  -9  -1   43.30   12.90
  -8   9   1   37.70   11.90
  -8   9   1   39.00   12.60
   8  -9   1   40.50   14.80
  -8   9  -1   19.90   11.80
  -8   9  -1   27.20   11.70
   8  -9  -1   18.30   11.60
   8  -9  -1   17.60   14.00
   8  -9  -1   18.00   10.10
  -8  -9   1   30.90   13.00
   0  10   1  367.76   26.30
   0 -10   1  383.36   28.30
   0 -10  -1  411.56   26.10
   0  10  -1  365.56   26.70
   0 -10  -1  377.26   25.10
   0  10  -1  390.26   27.50
   0 -10   1  372.76   28.10
   0  10   1  347.57   25.60
   0 -10   1  376.46   30.50
   0 -10  -1  348.97   27.70
   0 -10   1  387.46   26.90
   0 -10  -1  382.06   30.80
   0 -10  -1  383.06   26.60
   0 -10   1  373.56   26.00
   1  10  -1  484.85   31.20
   1  10  -1  472.15   31.70
  -1 -10  -1  396.36   29.10
   1 -10   1  394.06   32.40
  -1 -10  -1  437.66   29.60
   1 -10   1  406.66   33.30
  -1 -10  -1  414.66   35.00
   1 -10   1  386.36   31.00
   1 -10   1  436.46   30.40
  -1  10   1  416.96   30.90
  -1  10   1  393.06   29.80
  -1 -10  -1  392.46   31.70
  -1 -10   1  529.25   31.00
   1  10   1  455.75   29.80
  -1 -10   1  531.25   30.90
   1 -10  -1  452.95   29.70
   1 -10  -1  448.76   32.60
  -1  10  -1  545.65   31.60
   1 -10  -1  433.16   30.70
   1 -10  -1  451.75   32.70
  -1 -10   1  502.45   32.70
   1  10   1  465.15   30.70
   1 -10  -1  379.26   33.70
  -1 -10   1  515.35   36.30
   2 -10   1   44.90    9.60
   2  10  -1   47.10    8.30
  -2 -10  -1   49.40    5.40
  -2 -10  -1   53.69    8.70
  -2 -10  -1   45.00   10.40
   2 -10   1   48.40    7.00
   2 -10   1   62.89   10.20
  -2  10   1   47.60    7.00
  -2 -10  -1   62.59    6.90
   2  10  -1   60.99    7.50
   2 -10   1   56.29    7.90
  -2  10   1   59.49    7.20
  -2 -10   1   48.70   10.80
  -2 -10   1   38.90    7.00
   2  10   1   42.80    7.50
   2 -10  -1   51.49    7.10
  -2 -10   1   50.19    6.50
   2  10   1   46.90    5.70
   2 -10  -1   50.49    8.60
   2 -10  -1   45.20    6.30
   2 -10  -1   34.60    8.90
  -2  10  -1   41.70    7.00
  -2  10  -1   48.20    5.30
  -2 -10   1   39.60    8.00
  -2  10  -1   46.10    7.50
   3 -10   1   49.40    7.40
   3 -10   1   60.39   10.20
  -3 -10  -1   52.29    6.00
   3 -10   1   59.49    8.00
  -3  10   1   50.09    7.20
  -3 -10  -1   41.70    8.50
   3  10   1   36.50    5.80
   3 -10  -1   25.20    8.40
   3  10   1   31.80    7.00
   3 -10  -1   34.20    6.50
   3 -10  -1   40.50    8.40
   3 -10  -1   35.20    6.30
  -4  10   1  103.99   11.50
  -4 -10  -1   99.09    9.50
   4 -10   1  102.49   13.80
   4 -10   1   92.89   11.10
  -4 -10  -1  119.69   13.20
   4  10  -1  105.89   13.20
   4 -10   1  105.29   11.80
   4  10  -1   96.39   10.60
   4 -10   1   93.79   14.50
  -4  10  -1   82.19   11.40
   4  10   1   91.39   10.00
  -4 -10   1   96.79   13.10
   4 -10  -1   94.49   11.00
  -4 -10   1   90.39   10.00
   4 -10  -1   77.99   13.80
   4 -10  -1   88.19   10.60
   4  10   1   95.99   12.00
   5 -10   1  205.88   22.80
   5  10  -1  207.98   19.10
   5 -10   1  192.38   19.80
   5  10  -1  209.28   21.90
   5 -10   1  207.98   20.50
  -5 -10  -1  208.38   21.00
  -5  10   1  192.28   19.90
  -5 -10   1  274.47   22.50
  -5 -10   1  254.57   19.30
   5  10   1  240.28   23.70
  -5  10  -1  247.68   20.80
   5 -10  -1  266.17   20.10
   5  10   1  251.37   22.00
   5 -10  -1  247.38   20.40
   5 -10  -1  251.97   24.20
   6 -10   1    0.00    6.80
   6  10  -1    9.60    8.20
   6 -10   1   -0.20    8.60
   6  10  -1    2.80    6.40
  -6 -10  -1   -2.00    7.10
  -6  10   1   -0.10    7.20
   6 -10   1    2.60    6.70
  -6 -10   1    0.90    7.60
  -6  10  -1   10.10    7.00
   6  10   1   10.00    8.00
   6 -10  -1    6.10    7.00
   6 -10  -1    7.20   10.00
   6 -10  -1    9.50    7.30
  -6  10  -1    2.40    7.30
   7 -10   1  100.89   19.80
   7 -10   1  121.29   18.10
   7 -10   1  121.89   17.90
  -7 -10  -1  150.88   20.30
  -7  10   1  130.39   18.30
  -7 -10   1  138.69   20.00
  -7  10  -1  143.89   18.70
   7 -10  -1  132.19   18.50
  -7  10  -1  124.29   18.30
   7 -10  -1  112.89   16.70
   7 -10  -1  132.49   22.10
   0 -11   1  112.19   10.50
   0 -11  -1  122.29    9.80
   0 -11  -1  119.29   12.90
   0 -11   1  130.69   11.70
   0 -11  -1  134.69   15.70
   0 -11   1  108.19   12.70
   0 -11  -1  122.79   10.50
   0 -11   1  135.79   15.60
   0 -11   1  112.69   12.40
   0  11   1  124.79   11.30
   0  11  -1  112.09   11.80
   0  11   1  122.69   10.80
   0  11  -1  118.59   11.50
   1  11  -1  923.01   60.49
  -1 -11  -1  904.91   61.89
  -1 -11  -1  919.41   58.89
   1 -11   1  938.21   60.09
  -1  11   1  988.80   61.29
  -1  11   1  892.51   59.69
   1  11  -1  908.11   60.99
   1 -11   1  874.61   60.99
  -1 -11  -1 1034.00   59.49
   1 -11   1  905.81   63.39
   1 -11   1  855.21   62.59
  -1 -11  -1  969.10   66.19
   1 -11   1  815.72   64.09
  -1 -11   1  993.00   60.29
  -1  11  -1 1009.10   62.19
  -1  11  -1  929.11   60.59
  -1 -11   1  962.10   62.39
   1  11   1  932.71   59.39
   1 -11  -1  933.41   59.29
   1 -11  -1  870.91   62.29
   1 -11  -1  773.12   63.89
   1 -11  -1  902.41   60.49
  -1 -11   1  962.10   60.09
  -1 -11   1  996.60   66.19
   1  11   1  987.90   60.39
   2 -11   1  583.94   42.40
   2  11  -1  580.54   39.30
   2 -11   1  626.74   40.60
  -2  11   1  647.74   40.30
   2 -11   1  528.35   43.20
  -2  11   1  625.84   39.50
  -2 -11  -1  621.14   38.00
   2 -11   1  611.14   43.40
   2 -11   1  656.63   40.00
  -2 -11  -1  593.84   45.20
  -2 -11  -1  671.03   39.40
   2  11  -1  626.64   41.40
  -2 -11  -1  633.24   42.00
   2 -11  -1  573.34   38.90
  -2  11  -1  537.55   40.30
  -2 -11   1  549.74   38.60
   2 -11  -1  579.24   39.60
   2 -11  -1  465.95   42.60
  -2  11  -1  562.84   39.80
   2  11   1  549.35   38.20
  -2 -11   1  514.65   41.00
   2  11   1  589.54   40.20
  -2 -11   1  508.75   44.00
  -3 -11  -1  246.38   18.20
  -3  11   1  267.57   20.30
  -3 -11  -1  233.88   21.80
  -3 -11  -1  276.47   21.30
  -3  11   1  264.47   20.00
   3  11  -1  285.07   19.70
   3 -11   1  254.67   20.20
   3 -11   1  254.37   20.30
   3 -11   1  239.68   23.60
   3 -11  -1  235.38   23.50
   3 -11  -1  260.87   19.90
   3  11   1  227.28   20.30
  -3 -11   1  262.17   22.10
  -3 -11   1  247.48   18.80
   3 -11  -1  244.68   19.50
  -3 -11   1  283.07   20.90
  -3  11  -1  236.98   20.00
  -3  11  -1  232.68   20.00
  -3  11  -1  255.47   20.80
  -4 -11  -1   73.39   11.70
   4 -11   1   61.69    9.80
   4 -11   1   58.99   12.20
   4  11  -1   61.09   10.90
   4 -11   1   49.30    8.70
  -4  11   1   63.49    9.10
   4  11  -1   58.39    8.60
   4 -11  -1   34.40   10.40
  -4 -11   1   35.70    6.70
  -4 -11   1   36.20    9.50
  -4  11  -1   29.20    8.10
  -4  11  -1   35.30    8.60
   4  11   1   39.20    8.60
   4 -11  -1   40.30    8.20
  -4  11  -1   36.90    6.90
   4 -11  -1   41.10    7.90
   5 -11   1  277.07   27.60
  -5  11   1  276.67   23.70
   5 -11   1  302.57   24.40
   5 -11   1  262.17   24.20
  -5 -11  -1  278.77   25.50
   5  11  -1  288.77   23.30
   5  11  -1  289.67   26.30
   5 -11  -1  285.97   23.70
  -5 -11   1  294.97   26.00
   5  11   1  281.67   25.20
   5 -11  -1  295.07   28.80
  -5  11  -1  286.97   23.00
  -5  11  -1  274.57   24.50
  -5 -11   1  289.27   22.40
   5 -11  -1  288.07   23.80
   6 -11   1  125.69   20.20
   6 -11   1  129.09   15.80
   6 -11   1  115.19   15.90
  -6 -11  -1  128.39   17.50
  -6  11   1  116.59   15.40
  -6 -11   1  102.29   16.90
   6  11   1   83.69   21.10
  -6  11  -1   83.09   12.80
   6 -11  -1   80.79   13.80
   6 -11  -1   87.29   17.70
   6 -11  -1  100.69   14.50
  -6  11  -1   62.29   13.70
  -7  11   1   -0.50    8.30
  -7  11   1   -0.60    9.10
   7 -11   1   -1.40   10.30
   7 -11   1   -2.10    9.20
  -7 -11  -1    8.50    9.70
   7 -11   1    4.60    8.00
  -7 -11   1   17.30   11.70
   7 -11  -1   13.20   12.80
  -7  11  -1    1.40    8.80
   7 -11  -1    0.40    7.50
  -7  11  -1   -0.80    8.90
   7 -11  -1   11.10    9.60
   0 -12  -1   21.50    4.60
   0  12   1   15.70    4.80
   0  12  -1   11.90    5.20
   0 -12   1   15.30    7.90
   0 -12   1   11.50    4.00
   0 -12  -1   16.50    8.10
   0 -12   1   16.50    6.60
   0  12  -1   15.60    5.00
   0 -12  -1   18.80    6.70
   0 -12   1   11.70    4.30
   0 -12  -1   13.60    3.50
   1 -12   1   58.59    9.10
   1 -12   1   50.99    7.60
  -1 -12  -1   56.29    9.90
   1  12  -1   58.89    9.00
  -1  12   1   70.29    9.70
   1  12  -1   56.59    8.50
   1 -12   1   49.10   10.30
  -1 -12  -1   56.49   12.70
   1 -12   1   49.20   11.40
  -1  12   1   49.50    7.60
  -1 -12   1   71.19   10.60
  -1 -12   1   79.59   13.80
   1 -12  -1   65.39   12.70
  -1 -12   1   84.89    8.50
  -1 -12   1   74.59    7.90
  -1  12  -1   85.79    9.30
   1 -12  -1   71.09    9.00
   1  12   1   72.19    8.50
   1 -12  -1   64.39   11.00
   1 -12  -1   74.89    7.40
  -1  12  -1   79.79   10.90
   2 -12   1    5.10    4.80
  -2  12   1   -1.60    3.60
   2 -12   1    4.20    4.10
  -2 -12  -1   -0.40    6.50
  -2 -12  -1   -2.00    4.80
   2 -12   1   -5.50    5.40
   2 -12   1    6.80    6.70
   2  12  -1   10.10    5.00
  -2  12   1   -2.70    4.10
   2  12  -1    0.30    3.60
  -2 -12   1   19.50    5.20
   2 -12  -1   16.10    4.40
   2  12   1   16.80    5.10
  -2 -12   1   25.20    4.80
  -2 -12   1   18.00    8.80
  -2  12  -1   16.20    5.20
  -2 -12   1   19.20    6.70
  -2  12  -1   21.70    6.90
   2 -12  -1   21.00    8.30
   2 -12  -1   17.10    5.50
   3  12  -1   43.20    9.10
   3 -12   1   33.40    7.00
   3 -12   1   28.80    9.90
  -3  12   1   38.50    7.70
  -3 -12  -1   30.80    8.90
  -3  12   1   38.90    7.20
   3 -12   1   37.40    7.90
   3  12  -1   41.90    7.00
   3 -12  -1   37.10    7.30
  -3  12  -1   32.60    7.50
  -3 -12   1   35.60    6.00
  -3  12  -1   41.20    8.40
  -3 -12   1   31.30    9.00
   3 -12  -1   25.90    9.70
   3 -12  -1   30.90    6.70
  -3 -12   1   29.60    7.10
   3  12   1   33.30    7.50
  -4  12   1   92.49   12.60
   4  12  -1   86.79   13.80
   4 -12   1   68.29   14.90
  -4  12   1   96.79   11.80
   4 -12   1   93.19   12.60
  -4 -12  -1   99.39   14.90
   4 -12   1  110.29   13.00
  -4 -12   1  168.48   17.30
   4 -12  -1  145.79   20.00
   5 -12   1   42.30    9.60
  -5  12   1   49.40    9.80
   5 -12   1   35.90   12.10
   5  12  -1   40.00   10.50
  -5 -12  -1   43.70   11.40
   5 -12   1   29.60    8.60
   5 -12  -1   33.20   12.20
   5  12   1   37.50    9.80
  -5  12  -1   32.10    9.80
   5 -12  -1   41.90    9.60
   5 -12  -1   38.80    9.30
  -5 -12   1   48.60   11.70
  -5  12  -1   46.40   10.90
   6 -12   1   40.60   10.70
  -6  12   1   47.80   11.40
   6 -12   1   42.50   14.70
  -6 -12  -1   35.60   11.80
   6 -12   1   43.60   10.60
  -6  12  -1   50.99   12.30
   6 -12  -1   38.10   10.10
  -6 -12   1   44.40   13.10
   6 -12  -1   53.79   11.90
  -6  12  -1   53.09   13.00
   6 -12  -1   48.60   15.00
   7 -12   1    1.50   11.10
   7 -12   1    8.00    9.50
  -7 -12  -1   15.00   11.70
  -7  12   1   19.60   10.90
   7 -12   1    6.80    9.30
   7 -12  -1    3.70    9.00
   7 -12  -1   -7.80   10.30
  -7  12  -1   12.60   10.00
   7 -12  -1    0.00    8.70
  -7  12  -1   11.40   10.20
  -7 -12   1    3.30   11.00
   0 -13  -1  189.88   20.60
   0  13  -1  170.18   16.00
   0 -13   1  186.88   14.80
   0 -13   1  212.98   21.10
   0 -13   1  192.18   18.50
   0 -13  -1  159.48   17.80
   0  13  -1  159.48   15.40
   0  13   1  172.48   14.70
   0 -13   1  196.08   15.50
   1 -13   1   28.90    9.10
   1  13  -1   44.00    8.10
  -1 -13  -1   40.20    8.90
   1 -13   1   34.90   10.40
  -1 -13  -1   58.19   13.20
   1 -13   1   44.00    8.30
   1  13  -1   40.50    8.50
   1 -13   1   37.90    6.70
  -1  13   1   38.60    6.90
  -1 -13   1   52.39   12.40
  -1 -13   1   63.09    7.50
   1 -13  -1   47.10   10.50
  -1 -13   1   46.70    9.20
  -1  13  -1   70.49   10.30
  -1 -13   1   51.09    7.10
  -1  13  -1   50.49    8.10
   1 -13  -1   61.69   13.10
   2 -13   1   73.99   10.50
   2  13  -1   85.49   10.80
   2 -13   1   48.50   11.80
  -2  13   1   76.79   10.70
   2 -13   1   70.39    9.00
  -2 -13  -1   74.89   11.30
  -2 -13  -1   81.99   15.60
  -2  13   1   87.29    9.40
   2 -13  -1   30.60   10.60
   2 -13  -1   49.60    8.90
  -2  13  -1   58.19   10.30
  -2 -13   1   52.09   13.20
  -2  13  -1   51.39    9.00
   2 -13  -1   50.29    7.70
  -2 -13   1   50.89   10.00
   3  13  -1  132.79   15.80
  -3 -13  -1  156.18   17.00
   3 -13   1  119.49   13.50
   3 -13   1   82.09   16.80
   3 -13   1  123.79   14.70
  -3  13   1  125.79   14.40
  -3  13   1  118.29   13.40
   3 -13  -1  160.18   13.70
   3  13   1  144.59   14.80
   3 -13  -1  140.69   18.70
  -3 -13   1  156.98   17.20
  -3  13  -1  165.78   16.10
   3 -13  -1  162.68   14.80
  -3  13  -1  158.58   15.10
  -4  13   1  170.98   16.40
   4 -13   1  145.99   21.70
   4 -13   1  139.59   15.50
   4  13  -1  154.28   17.30
  -4  13   1  157.98   15.60
   4 -13   1  166.68   16.00
  -4 -13  -1  138.39   18.30
   4  13   1  118.49   15.20
  -4  13  -1  142.29   16.00
  -4  13  -1  137.49   16.50
  -4 -13   1  131.69   18.50
   4 -13  -1  129.49   14.50
   4 -13  -1  141.89   15.20
   4 -13  -1  116.49   20.10
   5 -13   1   70.69   12.50
  -5 -13  -1   78.39   14.70
   5 -13   1   79.89   17.30
  -5  13   1   67.19   12.20
   5  13  -1   74.09   14.30
   5 -13   1   64.59   12.50
  -5  13   1   74.99   13.00
  -5  13  -1   81.79   13.40
   5 -13  -1   86.19   17.40
   5 -13  -1   92.79   13.30
   5 -13  -1  105.59   14.00
  -5  13  -1   82.09   13.60
   5  13   1   83.79   13.30
  -5 -13   1  108.39   17.10
  -6 -13  -1   81.79   15.90
   6 -13   1   71.89   13.30
   6 -13   1   86.79   14.40
   6 -13   1   65.29   17.70
  -6  13   1   72.39   14.10
  -6  13   1   76.69   13.70
   6 -13  -1   64.89   13.40
  -6  13  -1   60.29   13.40
   6 -13  -1   63.59   12.60
  -6  13  -1   60.29   14.00
   6 -13  -1   51.09   15.90
  -6 -13   1   68.29   15.80
   0 -14  -1  686.73   49.40
   0 -14  -1  723.93   52.79
   0 -14   1  710.83   52.39
   0  14  -1  643.04   46.50
   0 -14   1  697.13   49.20
   1 -14   1  289.87   28.10
   1 -14   1  295.87   22.50
   1 -14   1  290.07   21.50
  -1 -14  -1  285.27   24.10
  -1 -14  -1  351.66   30.00
   1  14  -1  289.57   22.50
   1 -14   1  299.37   25.50
  -1  14  -1  302.77   23.40
  -1  14  -1  260.87   22.10
  -1 -14   1  289.27   27.80
   1 -14  -1  263.47   27.00
  -1 -14   1  242.48   23.40
   1 -14  -1  243.68   24.30
   2 -14   1  300.97   24.30
  -2 -14  -1  377.56   31.50
  -2 -14  -1  318.77   25.50
   2 -14   1  305.97   22.70
   2 -14   1  291.07   28.50
  -2  14   1  320.27   23.00
  -2  14  -1  266.17   22.90
  -2 -14   1  267.47   24.70
  -2 -14   1  308.57   29.70
  -2  14  -1  276.07   24.70
   2 -14  -1  241.78   28.00
   3 -14   1  153.58   23.00
   3 -14   1  191.48   18.40
  -3  14   1  207.68   17.20
   3 -14   1  175.28   16.20
  -3 -14  -1  181.68   19.00
   3 -14  -1  187.68   17.70
   3  14   1  164.88   17.00
   3 -14  -1  195.58   17.50
  -3  14  -1  182.38   18.80
  -3  14  -1  191.08   17.30
  -3 -14   1  169.08   18.90
   3 -14  -1  139.39   21.90
  -4  14   1  267.87   22.80
   4 -14   1  271.67   23.00
   4 -14   1  265.67   23.70
   4 -14   1  209.28   27.50
  -4 -14  -1  268.87   25.10
  -4  14   1  279.27   23.80
   4  14  -1  272.67   24.90
   4 -14  -1  217.68   27.00
  -4  14  -1  253.77   23.40
   4 -14  -1  263.27   22.00
   4  14   1  251.37   23.10
  -4  14  -1  283.67   24.70
   4 -14  -1  267.17   22.90
  -4 -14   1  282.87   26.50
   5 -14   1  102.09   20.70
   5 -14   1  110.19   16.00
  -5 -14  -1  129.09   18.90
  -5  14   1  125.49   16.20
   5 -14   1  143.29   16.50
  -5  14   1  137.89   17.40
   5 -14  -1   85.29   19.10
  -5  14  -1  122.59   16.90
   5 -14  -1  130.49   16.70
  -5 -14   1  143.99   20.50
   5  14   1  114.49   17.40
  -5  14  -1  165.08   20.00
   5 -14  -1  115.69   15.50
   6 -14   1  319.17   29.10
  -6 -14  -1  317.17   30.70
  -6  14   1  360.06   30.20
  -6  14   1  311.37   28.20
   6 -14   1  284.37   34.50
   6 -14   1  361.26   29.70
   6 -14  -1  302.77   27.60
   6 -14  -1  283.97   27.70
   6 -14  -1  282.97   33.70
  -6  14  -1  327.67   30.30
  -6 -14   1  338.07   32.50
  -6  14  -1  307.07   29.40
   0 -15   1  596.64   46.60
   0 -15  -1  613.34   47.10
   0 -15   1  560.04   43.30
   0 -15  -1  582.04   43.90
  -1 -15  -1    0.50    6.20
   1 -15   1    6.10    8.10
  -1 -15  -1   -4.80    8.70
   1 -15   1   -3.00    6.90
  -1 -15   1    6.70    6.80
  -1 -15   1    7.50    8.50
   1 -15  -1   -2.70    6.60
   1 -15  -1   10.60    9.00
  -1  15  -1    4.90    5.50
  -2 -15  -1   70.49   12.70
  -2 -15  -1   88.59   17.40
   2 -15   1   74.59   15.60
  -2 -15   1   88.39   17.50
   2 -15  -1   95.59   17.70
  -2  15  -1   89.19   11.90
  -2 -15   1   77.29   12.90
   3 -15   1    7.50    9.60
  -3 -15  -1   23.50    9.10
   3 -15   1   20.20    8.00
   3 -15   1   16.50    6.60
  -3 -15   1   25.40   10.00
   3 -15  -1   17.80   10.90
  -3  15  -1   29.10   10.90
  -3  15  -1   18.20    7.60
   3  15   1   31.80    8.10
  -4  15   1  165.78   17.60
   4 -15   1  163.58   19.00
   4 -15   1  104.29   21.40
  -4 -15  -1  176.38   20.10
   4 -15   1  163.88   17.30
   4  15  -1  161.08   19.30
   4  15   1  176.78   18.20
  -4 -15   1  205.58   21.10
  -4  15  -1  193.88   18.40
  -4  15  -1  200.28   20.70
   4 -15  -1  141.89   24.30
   5 -15   1   11.40    8.80
   5 -15   1   12.40    8.60
   5 -15   1    8.30   11.80
  -5  15   1    8.00    8.50
  -5 -15  -1   11.10    9.90
  -5  15  -1   24.00    9.80
  -5 -15   1   21.60   11.20
   5 -15  -1   23.30   13.10
  -5  15  -1   14.70   10.00
  -6  15   1    6.80    9.40
   6 -15   1   -0.70    8.50
  -6 -15  -1    7.20   10.70
   6 -15   1   -8.70   11.60
   6 -15   1    1.60    9.00
  -6 -15   1   34.70   14.50
  -6  15  -1   13.60   10.60
   6 -15  -1    9.80   13.60
  -6  15  -1    8.60   11.00
   0 -16  -1  157.78   19.70
   0 -16  -1  166.08   21.30
   0 -16   1  151.98   18.40
   0 -16   1  183.58   21.70
  -1 -16  -1   46.80   13.40
   1 -16   1   50.09   13.30
   1 -16   1   44.50   11.50
  -1 -16  -1   47.80   10.80
  -1 -16   1   35.40   10.00
   1 -16  -1   36.20   11.60
  -1 -16   1   37.70   13.20
   1 -16  -1   39.10   12.70
  -2 -16  -1  116.19   20.30
   2 -16   1   97.19   18.90
  -2 -16  -1  125.19   16.70
   2 -16  -1   97.29   18.40
  -2 -16   1  123.69   20.40
  -2 -16   1   91.69   14.90
   3  16  -1   69.59   12.60
  -3 -16  -1   53.19   12.80
   3 -16   1   46.90   14.60
  -3  16  -1   89.69   12.70
   3 -16  -1   70.19   17.50
  -3 -16   1   75.19   14.20
  -4 -16  -1  164.38   20.40
   4 -16   1  125.39   22.50
  -4  16  -1  132.39   16.10
  -4 -16   1  151.38   20.20
   4 -16  -1  101.19   20.90
   5 -16   1    8.30   12.40
  -5 -16  -1   17.50   11.70
  -5 -16   1    0.50    9.80
  -5  16  -1   -7.90    7.60
   5 -16  -1    0.70   11.50
   0 -17   1   31.00   12.00
   0 -17  -1   21.70    9.90
   0 -17  -1   25.60   12.80
   0 -17   1   30.40   10.10
  -1 -17  -1   18.00   10.90
   1 -17   1    4.60   10.00
   1 -17   1    2.10    8.20
  -1 -17  -1   15.00    8.70
  -1 -17   1   12.80    8.40
   1 -17  -1   16.30    9.40
  -1 -17   1    6.00    9.60
   1 -17  -1    0.70    9.50
   2 -17   1   71.59   17.30
  -2 -17  -1   93.69   18.40
  -2 -17  -1   64.79   12.80
   2 -17  -1   66.09   16.80
  -2 -17   1   72.59   14.00
  -2 -17   1   94.59   18.70
   3 -17   1   50.99   16.00
  -3 -17  -1   35.40   11.70
  -3 -17   1   25.60   10.60
   3 -17  -1   25.50   13.80
  -4 -17  -1   40.30   13.10
   4 -17   1   33.60   14.50
  -4 -17   1   48.00   12.90
   4 -17  -1   45.70   16.70
   5 -17   1   42.10   16.40
  -5 -17  -1   50.89   14.30
  -5 -17   1   90.49   18.00
   5 -17  -1   74.89   19.80
   0 -18   1  370.16   35.50
   0 -18  -1  371.66   31.40
   0 -18  -1  352.26   34.40
   0 -18   1  343.97   31.00
   1 -18   1  495.85   38.90
   1 -18   1  480.85   42.40
  -1 -18  -1  475.85   42.20
  -1 -18  -1  472.05   38.40
  -1 -18   1  452.05   40.90
  -1 -18   1  467.45   37.50
   1 -18  -1  448.76   41.20
   1 -18  -1  453.95   38.40
  -2 -18  -1  410.26   36.60
  -2 -18  -1  490.35   42.50
   2 -18   1  461.65   41.30
   2 -18  -1  453.35   42.20
  -2 -18   1  450.95   36.60
  -2 -18   1  458.05   41.60
  -3 -18  -1  266.07   27.90
   3 -18   1  338.97   34.80
   3 -18  -1  291.17   32.70
  -3 -18   1  283.67   27.70
   4 -18   1  161.88   28.20
  -4 -18  -1  186.48   23.80
   4 -18  -1  194.68   29.70
  -4 -18   1  218.48   24.90
   0 -19   1   31.60   12.90
   0 -19  -1   31.40   11.30
   0 -19  -1   43.00   14.20
   0 -19   1   21.30   10.60
   1 -19   1  122.49   19.80
   1 -19   1  148.19   23.70
  -1 -19  -1  119.99   22.30
  -1 -19  -1  143.59   20.50
   1 -19  -1  156.38   21.30
  -1 -19   1  152.38   23.30
   1 -19  -1  166.58   24.60
  -1 -19   1  148.39   20.00
  -2 -19  -1   -0.20   11.40
   2 -19   1   11.30   12.40
  -2 -19  -1   13.10    9.70
   2 -19  -1   -1.80   10.70
  -2 -19   1   -3.30   10.40
  -2 -19   1    2.60    8.80
  -3 -19  -1  124.69   18.90
   3 -19   1  138.99   24.40
   3 -19  -1  149.59   26.30
  -3 -19   1  178.98   21.70
   0 -20   1  133.29   19.70
   0 -20  -1  114.49   21.50
   0 -20   1   90.99   18.70
   0 -20  -1   80.69   16.90
   1 -20   1  115.69   19.10
  -1 -20  -1  107.69   20.20
  -1 -20  -1  113.39   18.10
   1 -20   1   97.59   20.50
  -1 -20   1   70.29   15.70
  -1 -20   1  109.89   20.60
   1 -20  -1  100.99   20.50
  -2 -20  -1   84.59   16.50
  -2 -20  -1  100.79   21.70
   2 -20   1   78.59   18.70
  -2 -20   1   59.79   14.10
  -2 -20   1   54.99   16.80
   2 -20  -1   71.19   19.50
   0   0   2  110.69    6.70
   0   0  -2   95.39    6.90
   0   0  -2   95.19    7.30
   0   0   2   75.59    7.00
   1   0   2   75.99    6.00
   1   0  -2   68.69    5.90
  -1   0  -2   78.49    5.80
  -1   0  -2   79.49    5.60
  -1   0   2   73.29    5.60
   1   0  -2   76.59    5.70
   1   0  -2   77.89    5.80
  -1   0  -2   79.79    5.50
   1   0   2   82.89    5.70
  -1   0  -2   81.59    6.00
   2   0   2 1289.57   76.99
   2   0  -2 1197.78   77.59
  -2   0   2 1260.67   76.79
  -2   0  -2 1261.07   76.79
   2   0  -2 1213.78   76.99
  -2   0   2 1224.88   76.99
   2   0   2 1236.98   77.59
  -2   0  -2 1220.88   76.79
   2   0  -2 1244.58   77.09
   2   0   2 1225.78   76.99
  -2   0   2 1218.08   76.89
   3   0  -2   52.69    5.80
  -3   0  -2   62.69    5.80
  -3   0   2   56.49    5.90
   3   0  -2   60.69    7.20
   3   0   2   66.69    7.30
   3   0   2   57.69    5.90
  -3   0   2   56.79    5.70
   3   0  -2   61.09    6.10
  -3   0   2   60.29    5.70
  -3   0  -2   55.09    5.70
   3   0   2   64.09    6.10
  -4   0   2   76.99    8.00
  -4   0   2   79.29    7.50
  -4   0  -2   78.79    7.90
   4   0  -2   82.79    8.40
  -4   0  -2   71.39    7.50
   4   0  -2   77.39    9.40
   4   0   2   81.49    8.20
   4   0   2   78.39    8.20
   4   0   2   75.79    9.70
   4   0  -2   71.59    8.00
   5   0  -2  149.79   13.40
   5   0   2  128.49   14.50
   5   0   2  136.09   13.00
   5   0  -2  132.39   14.60
  -5   0  -2  158.18   13.00
   5   0  -2  154.58   13.30
  -5   0   2  149.79   12.70
   5   0   2  144.29   13.10
  -5   0   2  146.39   13.00
  -5   0  -2  126.59   12.30
   6   0   2  130.59   16.00
   6   0  -2  107.19   12.90
  -6   0   2  124.69   12.40
  -6   0  -2  122.59   12.40
   6   0  -2  114.39   15.50
   6   0  -2  107.89   12.90
  -6   0  -2  113.19   12.50
   6   0   2  112.89   12.90
   7   0  -2   55.39   11.10
   7   0  -2   67.79   13.70
   7   0   2   57.19   12.90
  -7   0   2   64.29   10.90
  -7   0  -2   64.89   11.10
   7   0  -2   59.09   11.20
   7   0   2   48.60   10.70
  -7   0  -2   61.59   10.80
   8   0   2   38.50   10.80
  -8   0  -2   38.20   10.80
   8   0  -2   19.60   10.70
  -8   0  -2   18.40   10.00
   0  -1  -2    3.70    1.20
   0  -1  -2    3.70    1.10
   0   1  -2    4.20    1.60
   0  -1   2    4.10    1.20
   0  -1   2    5.80    1.00
   0   1   2    6.20    1.00
   0   1  -2    5.10    1.40
   0  -1   2    1.70    1.70
   0  -1  -2    4.40    0.60
   0  -1  -2    7.60    1.70
   0   1  -2    4.60    2.10
   0   1  -2    8.40    1.90
   0  -1   2    3.60    1.30
   0  -1   2    2.30    1.50
  -1   1   2  147.09    9.90
  -1   1   2  145.79    9.90
  -1  -1  -2  146.99   10.10
  -1  -1  -2  153.58   10.00
   1  -1   2  150.98   10.70
   1   1  -2  149.49   10.20
  -1   1   2  142.29   10.40
   1   1  -2  157.38   10.30
  -1   1   2  154.58    9.70
   1  -1   2  145.09   10.20
  -1  -1  -2  154.08    9.80
  -1  -1  -2  157.28   10.20
   1  -1  -2  132.99   10.20
  -1  -1   2  151.38   10.20
   1  -1  -2  145.99   10.00
  -1   1  -2  145.99   10.00
   1   1   2  148.09    9.90
   1  -1  -2  155.28   10.10
  -1   1  -2  145.59   10.60
   1   1   2  133.39   10.10
   1   1   2  148.59    9.90
  -1   1  -2  161.18   10.20
   2   1  -2   94.19    8.00
  -2  -1  -2   92.49    6.90
   2   1  -2  102.19    7.50
   2  -1   2   96.09    7.30
   2  -1   2   97.89    8.10
   2  -1   2   91.49    7.30
  -2   1   2   96.29    7.20
  -2   1   2   99.59    6.80
   2   1  -2  104.59    7.60
  -2  -1  -2  100.59    7.30
  -2   1   2   99.99    7.30
  -2   1  -2   86.79    7.00
   2  -1  -2   92.39    7.30
   2  -1  -2   93.49    7.90
   2   1   2   83.99    7.00
  -2   1  -2   89.59    7.10
   2  -1  -2   87.69    7.20
  -2  -1   2   83.69    7.10
  -2  -1   2   89.89    7.10
  -3   1   2  998.50   71.19
  -3   1   2 1046.00   70.79
  -3  -1  -2 1043.80   70.99
   3   1  -2 1042.10   71.49
   3   1  -2 1074.79   72.39
   3  -1   2 1043.90   71.39
   3   1  -2 1069.09   71.49
  -3  -1  -2 1019.40   71.09
   3  -1   2  979.20   72.09
  -3   1   2  968.80   71.09
   3  -1   2  994.00   71.39
  -3   1  -2 1289.17   71.39
   3   1   2 1243.28   71.59
   3   1   2 1238.28   72.59
  -3  -1   2 1274.07   71.49
   3  -1  -2 1292.97   71.99
  -3  -1   2 1236.48   71.69
   3  -1  -2 1251.67   71.69
   3  -1  -2 1193.48   72.59
  -3   1  -2 1266.67   71.59
   3   1   2 1278.67   71.59
   4   1  -2  207.58   17.90
   4   1  -2  204.28   16.60
  -4  -1  -2  196.18   16.10
   4  -1   2  218.48   18.10
   4  -1   2  194.28   16.50
   4  -1   2  201.28   16.60
  -4   1   2  214.58   16.00
  -4  -1  -2  212.28   16.30
   4   1  -2  196.98   16.60
  -4   1   2  206.88   16.40
   4  -1  -2  239.68   18.40
   4   1   2  231.88   16.70
   4   1   2  240.08   16.80
  -4   1  -2  252.17   16.50
   4  -1  -2  234.48   17.00
   4   1   2  241.88   18.30
   4  -1  -2  236.48   16.90
  -4  -1   2  232.68   16.90
  -4  -1   2  231.48   16.40
  -4   1  -2  239.98   16.70
   5  -1   2  262.17   23.20
  -5   1   2  270.97   20.80
   5  -1   2  243.58   21.30
  -5  -1  -2  255.37   20.90
   5  -1   2  251.27   21.20
   5   1  -2  232.28   21.10
  -5   1   2  241.48   21.00
  -5  -1  -2  250.07   20.80
   5   1  -2  271.17   23.60
   5   1  -2  264.67   21.50
   5   1   2  329.17   24.10
   5  -1  -2  315.17   22.00
   5   1   2  316.57   21.90
  -5   1  -2  317.97   21.30
   5  -1  -2  304.67   22.10
   5  -1  -2  348.47   24.40
  -5  -1   2  340.27   21.70
   5   1   2  316.67   22.00
  -5   1  -2  314.57   22.00
   6   1  -2  153.38   14.80
   6   1  -2  133.09   15.80
   6  -1   2  152.38   14.40
  -6  -1  -2  140.59   13.70
   6  -1   2  137.59   16.00
  -6   1   2  144.29   12.70
   6   1  -2  139.59   14.00
  -6  -1  -2  136.59   13.40
  -6   1  -2  109.29   12.90
  -6   1  -2  115.69   12.50
   6   1   2   99.69   12.80
   6   1   2  111.29   15.70
   6  -1  -2  107.39   13.40
   6   1   2  115.49   13.70
   6  -1  -2  120.29   16.00
   6  -1  -2  115.99   13.30
  -6  -1   2  108.99   13.00
  -7  -1  -2  212.08   19.70
   7   1  -2  188.88   20.50
   7  -1   2  212.18   23.50
   7   1  -2  195.08   23.20
   7   1  -2  205.28   21.00
  -7   1   2  196.98   18.80
   7  -1   2  180.38   19.70
   7  -1  -2  226.88   20.50
   7  -1  -2  238.58   23.60
   7   1   2  210.48   20.10
  -7   1  -2  229.28   20.10
   7   1   2  240.58   24.30
  -7   1  -2  202.78   19.40
   7  -1  -2  217.28   20.60
   8  -1   2   94.99   15.90
  -8  -1  -2  136.89   17.80
   8   1  -2  119.29   17.20
  -8  -1  -2  115.19   16.50
  -8  -1  -2  110.29   17.10
   8  -1   2  103.29   16.70
   8   1  -2   87.29   15.70
  -8   1  -2  131.29   18.20
  -8   1  -2  138.29   17.20
   8   1   2  115.09   16.90
   8  -1  -2  106.19   16.80
   0  -2   2  294.47   22.10
   0  -2  -2  383.46   21.50
   0  -2  -2  373.96   20.80
   0  -2   2  328.37   22.30
   0   2  -2  334.67   22.50
   0  -2   2  357.26   21.80
   0  -2   2  344.37   22.40
   0   2  -2  272.67   23.10
   0  -2  -2  370.96   21.50
   0   2  -2  273.77   21.40
   0   2   2  358.46   20.70
   0  -2   2  268.57   23.00
   1   2  -2  146.39   10.10
  -1  -2  -2  146.29    9.70
  -1   2   2  142.59   10.00
  -1  -2  -2  134.99    9.70
  -1   2   2  136.69    9.50
  -1  -2  -2  142.19    9.30
  -1  -2  -2  139.49    9.60
  -1  -2  -2  146.79    9.80
   1  -2   2  148.59   10.10
   1  -2   2  135.69   10.50
   1  -2   2  141.49   10.00
   1  -2   2  147.89   10.10
  -1   2   2  135.99    9.60
  -1   2   2  143.79    9.10
   1   2   2  148.29    9.40
  -1   2  -2  148.49   10.70
  -1  -2   2  143.59    9.80
   1  -2  -2  146.29    9.60
  -1  -2   2  149.69   10.00
   1   2   2  135.69    9.60
   1  -2  -2  149.09    9.70
  -1   2  -2  156.68   10.10
   1  -2  -2  145.99   10.00
   1   2   2  147.29    9.40
  -2  -2  -2  542.35   32.20
  -2   2   2  521.65   32.10
   2  -2   2  540.25   32.50
  -2  -2  -2  550.74   31.90
   2   2  -2  549.45   33.20
   2   2  -2  554.34   32.40
  -2   2   2  545.95   31.50
   2   2  -2  547.15   32.50
   2  -2   2  564.34   33.40
  -2  -2   2  453.95   32.10
   2   2   2  457.95   31.80
  -2   2  -2  454.95   32.10
   2  -2  -2  459.65   32.60
   2  -2  -2  487.15   32.20
   2  -2  -2  459.35   32.00
  -2   2  -2  469.75   31.80
   2   2   2  437.46   32.30
  -2  -2   2  461.25   32.10
   2   2   2  459.45   31.80
  -3  -2  -2  515.45   31.10
  -3   2   2  524.35   31.20
   3  -2   2  511.55   31.40
   3   2  -2  530.55   31.40
   3   2  -2  537.15   31.40
  -3  -2  -2  517.15   30.70
   3  -2   2  522.05   32.50
  -3   2   2  525.25   30.40
   3   2  -2  532.65   32.50
  -3  -2   2  441.76   30.90
   3  -2  -2  417.26   30.70
   3  -2  -2  403.16   31.60
   3   2   2  430.16   30.70
   3  -2  -2  432.46   31.00
   3   2   2  417.56   30.60
  -3   2  -2  428.06   30.40
  -3  -2   2  427.56   30.80
   3   2   2  402.86   31.50
  -3   2  -2  441.36   30.90
   4   2  -2  109.59   10.90
  -4   2   2  108.69    8.40
   4   2  -2  118.49    9.60
  -4  -2  -2  107.69    9.10
  -4  -2  -2  110.29    9.00
  -4   2   2   96.29    9.00
   4   2  -2  105.09    9.40
   4  -2   2  110.09    9.50
   4   2   2   72.59    9.60
  -4  -2   2   80.99    8.70
   4   2   2   70.39    8.30
  -4   2  -2   92.59    8.90
   4   2   2   77.89    8.50
   4  -2  -2   75.89    8.60
   4  -2  -2   83.39   10.30
  -4  -2   2   81.69    8.90
   4  -2  -2   84.29    9.10
  -4   2  -2   79.59    8.20
   5  -2   2   21.60    7.00
   5   2  -2   19.20    7.00
  -5  -2  -2   27.20    5.90
  -5  -2  -2   21.50    5.30
   5   2  -2   18.90    5.50
   5   2  -2   22.40    6.30
  -5   2   2   21.60    5.60
  -5   2   2   29.40    5.10
   5  -2   2   22.50    6.00
  -5  -2   2   27.60    6.20
   5  -2  -2   28.30    6.30
   5   2   2   23.90    5.80
  -5   2  -2   22.40    5.70
  -5   2  -2   29.50    5.60
   5  -2  -2   27.20    7.40
   5  -2  -2   35.70    6.90
   5   2   2   33.30    6.70
   5   2   2   37.40    8.10
  -6   2   2   71.29   10.70
  -6   2   2   85.29    9.70
   6  -2   2   78.19   11.00
   6   2  -2   75.49   10.90
  -6  -2  -2   79.69   10.90
   6  -2   2   89.39   13.80
   6   2  -2   74.99   10.90
   6   2  -2   79.19   12.90
  -6   2  -2   59.69    9.80
   6   2   2   65.59   12.30
   6  -2  -2   58.79   11.90
  -6   2  -2   59.59    9.00
   6  -2  -2   50.79    9.80
   6   2   2   61.79   10.50
   6   2   2   48.50    9.20
  -6  -2   2   64.79    9.80
   6  -2  -2   63.89   10.40
   7  -2   2   82.29   12.80
  -7  -2  -2   74.49   11.60
   7  -2   2   88.59   15.80
   7   2  -2   76.29   14.90
   7   2  -2   64.29   11.30
   7   2  -2   68.59   12.00
  -7  -2  -2   60.59   10.80
  -7   2  -2   31.40    9.10
   7  -2  -2   46.40   10.20
  -7   2  -2   39.00   10.10
   7   2   2   43.20   10.00
   7  -2  -2   38.90   12.20
   7   2   2   47.90   12.70
   7  -2  -2   43.30   10.30
  -8  -2  -2   17.40    9.80
   8   2  -2   22.90   10.10
  -8  -2  -2   31.10   10.30
   8  -2   2   19.40    9.80
  -8  -2  -2   21.30    9.30
   8  -2   2   29.80   10.50
   8   2  -2   38.40   11.60
   8  -2  -2   13.90   10.10
   8   2   2   10.60    8.50
  -8  -2   2   15.90    9.90
  -8   2  -2   20.40   10.10
   0  -3   2    3.90    2.50
   0  -3  -2    6.90    1.00
   0  -3  -2    6.60    2.00
   0  -3  -2    7.10    2.90
   0  -3   2    4.40    3.20
   0  -3  -2    7.00    1.40
   0   3   2    6.50    0.90
   0   3  -2    6.40    2.70
   0   3  -2    4.00    1.70
   0  -3   2    6.80    2.30
   0   3  -2    5.50    2.60
   0   3  -2    4.10    3.10
   0  -3   2    5.70    2.40
   0   3   2    5.20    0.90
   0  -3  -2    8.30    1.20
   0  -3   2    5.70    2.80
  -1  -3  -2 4147.98  258.27
   1   3  -2 4228.88  259.27
   1  -3   2 4034.50  258.27
  -1   3   2 4363.26  259.17
  -1  -3  -2 4213.98  257.77
  -1  -3  -2 4478.45  259.07
   1  -3   2 4135.39  258.67
   1  -3   2 4409.66  259.67
   1  -3   2 4045.80  258.37
   1  -3   2 3866.11  258.97
   1   3  -2 4255.87  258.47
  -1  -3  -2 4164.08  258.77
  -1  -3  -2 4391.76  258.97
  -1   3   2 4320.17  258.27
   1   3   2 4509.45  259.17
   1  -3  -2 4145.39  260.17
  -1   3  -2 3980.30  257.77
   1   3   2 4439.66  258.87
   1  -3  -2 4055.19  258.67
   1  -3  -2 4352.16  258.47
  -1  -3   2 4313.57  258.87
  -1  -3   2 4088.39  258.17
   1   3   2 4295.17  260.47
   1  -3  -2 4403.46  259.47
  -1   3  -2 3804.62  258.97
  -1   3  -2 3844.22  258.27
   2  -3   2  633.04   41.40
   2  -3   2  625.84   41.30
  -2   3   2  622.34   41.00
   2  -3   2  624.84   42.20
  -2  -3  -2  652.33   41.10
   2   3  -2  609.84   41.20
   2   3  -2  663.63   41.50
  -2  -3  -2  604.94   41.00
  -2   3   2  619.24   40.20
  -2   3   2  708.43   42.90
  -2  -3  -2  649.43   40.70
  -2  -3  -2  620.84   40.60
   2   3   2  689.23   40.90
  -2  -3   2  669.33   41.30
   2  -3  -2  654.03   41.70
   2   3   2  681.33   40.90
  -2  -3   2  628.94   41.20
   2   3   2  620.24   41.30
   2  -3  -2  653.93   41.00
   2  -3  -2  655.83   41.20
  -2   3  -2  657.03   41.40
  -2   3  -2  679.73   40.90
  -3   3   2 1763.12  111.19
  -3   3   2 1773.12  112.09
  -3  -3  -2 1877.81  112.19
   3   3  -2 1803.52  112.39
   3  -3   2 1862.71  112.69
   3  -3   2 1835.12  113.69
  -3  -3  -2 1866.81  111.79
   3   3  -2 1835.52  113.59
  -3  -3  -2 1767.82  112.09
   3   3  -2 1850.61  112.49
   3  -3  -2 1790.62  112.19
  -3  -3   2 1744.03  112.29
   3  -3  -2 1759.82  113.19
  -3   3  -2 1811.22  111.79
   3   3   2 1769.52  112.89
  -3  -3   2 1760.72  112.19
   3  -3  -2 1803.62  112.39
  -3   3  -2 1682.73  112.19
   3   3   2 1839.92  111.99
   3   3   2 1773.62  111.99
  -4  -3   2   82.99    8.40
  -4   3  -2   79.89    8.00
  -4   3  -2   72.99    8.20
   4  -3  -2   83.39    8.70
   4   3   2   88.29   10.00
   4  -3  -2   84.19   10.10
  -4  -3   2   79.19    8.40
   4  -3  -2   78.99    8.40
   4   3   2   81.89    8.10
   4   3   2   77.19    8.30
  -5   3   2  583.84   37.00
  -5   3   2  583.44   35.60
   5   3  -2  552.14   36.90
  -5  -3  -2  575.74   36.90
   5  -3   2  556.94   37.30
   5  -3   2  589.74   39.40
   5   3  -2  586.34   37.20
   5   3  -2  583.24   39.30
  -5  -3   2  488.95   36.30
   5   3   2  484.55   36.10
  -5  -3   2  514.65   36.50
   5  -3  -2  491.55   36.40
  -5   3  -2  508.25   35.60
   5  -3  -2  492.05   38.10
   5   3   2  485.65   36.20
   5  -3  -2  494.65   36.70
  -5   3  -2  518.75   36.50
   5   3   2  468.15   37.80
  -6   3   2  100.89   11.60
   6  -3   2   84.09   11.90
  -6  -3  -2   89.19   11.30
   6   3  -2   98.69   14.70
  -6   3   2  102.89   10.20
   6  -3   2   96.99   14.60
   6   3  -2   85.69   11.70
   6   3  -2   90.09   11.90
  -6  -3  -2  100.89   11.50
  -6  -3   2   69.19   10.60
   6   3   2   70.79   10.90
   6  -3  -2   75.89   13.10
   6  -3  -2   73.79   11.30
   6   3   2   69.79   10.40
  -6   3  -2   76.99   11.10
   6   3   2   68.49   12.40
   6  -3  -2   73.39   11.20
  -6   3  -2   61.09    9.60
   7  -3   2  223.58   20.20
   7   3  -2  241.18   24.20
  -7  -3  -2  251.77   19.90
   7  -3   2  191.58   19.90
   7  -3   2  213.18   22.80
  -7  -3  -2  200.38   19.40
   7   3  -2  217.58   20.80
   7   3  -2  196.68   20.30
  -7   3  -2  175.98   18.90
   7  -3  -2  183.28   21.80
  -7   3  -2  172.88   18.20
   7   3   2  169.08   18.50
  -7  -3   2  177.28   18.90
   7   3   2  185.68   19.50
   7  -3  -2  161.88   19.20
   7   3   2  219.18   23.40
  -8  -3  -2  105.59   15.30
  -8  -3  -2   90.19   15.30
   8   3  -2   80.29   15.00
   8   3  -2   87.09   14.70
  -8  -3  -2   94.29   15.40
   8  -3   2   89.79   15.10
   8  -3   2   69.99   14.00
   8   3   2   55.89   12.80
  -8  -3   2   65.49   13.50
  -8   3  -2   60.69   13.70
  -8   3  -2   59.79   13.20
   8  -3  -2   62.99   13.90
   0   4   2 2834.82  181.18
   0  -4   2 2836.52  183.68
   0   4  -2 2578.54  181.18
   0  -4   2 2830.12  184.28
   0  -4  -2 2920.71  181.08
   0  -4  -2 2944.41  181.18
   0  -4  -2 3173.38  182.28
   0   4   2 3341.37  182.08
   0  -4   2 3302.37  182.88
   0  -4   2 2921.81  182.78
   0   4  -2 2662.33  182.88
   0   4  -2 2772.92  184.28
   0  -4   2 3191.28  182.78
   0   4  -2 2954.10  182.88
  -1   4   2  303.87   21.10
   1  -4   2  322.77   21.50
  -1   4   2  320.97   20.60
  -1  -4  -2  314.87   21.60
  -1  -4  -2  309.37   20.60
  -1  -4  -2  329.67   22.40
   1  -4   2  321.57   22.10
  -1  -4  -2  315.17   20.90
   1   4  -2  308.77   22.40
  -1  -4  -2  308.47   20.20
   1  -4   2  314.77   21.30
   1  -4   2  314.77   21.30
   1   4  -2  328.57   21.60
   1  -4   2  308.47   22.30
  -1   4  -2  336.57   22.50
   1  -4  -2  326.27   22.20
   1  -4  -2  334.17   20.70
   1   4   2  331.97   20.30
  -1  -4   2  325.97   21.40
  -1   4  -2  334.67   20.70
   1  -4  -2  326.97   21.10
  -1  -4   2  310.97   21.40
  -1   4  -2  327.17   21.50
  -1   4  -2  312.97   21.40
   1  -4  -2  336.47   21.30
  -1  -4   2  329.97   22.40
   2  -4   2 1300.27   87.79
   2  -4   2 1337.77   87.99
  -2   4   2 1302.37   87.39
  -2   4   2 1385.36   86.59
  -2  -4  -2 1345.37   87.69
   2   4  -2 1351.56   87.89
  -2  -4  -2 1306.37   87.09
   2  -4   2 1323.97   88.49
  -2   4   2 1473.65   89.49
  -2  -4  -2 1275.27   87.69
   2  -4   2 1340.87   88.99
   2   4   2 1469.75   87.99
   2   4   2 1469.55   87.29
  -2   4  -2 1451.25   87.39
  -2   4  -2 1448.96   88.09
   2  -4  -2 1472.05   88.39
  -2  -4   2 1457.35   87.99
   2  -4  -2 1461.95   87.69
   2  -4  -2 1422.46   87.59
  -2  -4   2 1432.66   87.89
   2  -4  -2 1558.54   89.09
   2   4   2 1546.95   87.39
  -3   4   2  317.77   21.30
  -3   4   2  300.07   22.40
   3   4  -2  312.37   22.80
  -3  -4  -2  327.37   22.60
  -3  -4  -2  293.77   22.00
   3  -4   2  306.57   22.60
  -3  -4  -2  296.87   22.50
   3   4  -2  296.57   22.60
   3  -4   2  318.97   22.90
   3  -4   2  309.17   23.90
   3   4  -2  282.77   23.50
   3   4   2  343.37   23.50
  -3  -4   2  370.76   23.10
   3   4   2  368.06   22.50
  -3   4  -2  363.36   22.20
   3  -4  -2  362.26   22.90
  -3   4  -2  350.06   23.00
   3  -4  -2  345.77   22.60
  -3  -4   2  342.47   22.80
   3   4   2  355.36   22.40
  -3  -4   2  351.66   23.00
   3  -4  -2  350.86   23.80
   4   4  -2  687.03   46.10
   4  -4   2  662.63   46.00
  -4  -4  -2  673.13   44.00
  -4   4   2  586.74   43.80
  -4   4   2  646.24   42.80
   4   4  -2  626.24   44.10
   4   4  -2  620.44   44.10
   4  -4   2  609.94   44.40
  -4  -4  -2  628.04   44.10
   4   4   2  663.63   43.80
  -4  -4   2  667.53   44.30
   4   4   2  682.83   45.40
   4   4   2  709.83   44.10
   4  -4  -2  721.23   46.00
  -4  -4   2  741.73   44.60
   4  -4  -2  681.23   44.50
  -4   4  -2  711.83   43.60
  -4   4  -2  723.13   44.60
   4  -4  -2  644.24   44.00
  -4  -4   2  711.93   44.40
   5   4  -2  552.24   41.90
   5  -4   2  594.84   44.00
  -5  -4  -2  575.44   41.50
   5  -4   2  540.05   42.00
  -5   4   2  576.84   40.30
   5   4  -2  597.24   42.20
  -5  -4  -2  551.24   41.60
  -5   4   2  547.85   41.60
   5   4  -2  589.04   44.00
  -5   4  -2  651.13   41.20
   5   4   2  637.04   41.80
   5   4   2  664.73   44.20
  -5  -4   2  672.03   42.30
  -5  -4   2  694.13   42.60
   5  -4  -2  642.14   44.20
  -5   4  -2  641.54   42.30
   5  -4  -2  656.73   42.70
   5  -4  -2  676.63   42.40
  -5  -4   2  646.34   42.20
   5   4   2  655.03   42.00
  -6   4   2   84.19   12.00
   6   4  -2   85.39   12.30
  -6  -4  -2   94.19   12.30
  -6  -4  -2   93.29   12.40
   6  -4   2   92.19   14.70
   6  -4   2   78.39   12.10
   6   4  -2   87.29   14.70
   6   4  -2   89.59   12.40
   6  -4   2   80.79   12.00
  -6   4  -2  118.09   11.50
   6   4   2  104.19   12.80
   6   4   2  109.69   12.40
  -6   4  -2   85.49   12.00
   6  -4  -2  104.39   14.80
   6   4   2  105.49   14.20
   6  -4  -2  104.39   12.70
  -6  -4   2  109.49   13.20
   7   4  -2  281.47   28.20
   7  -4   2  317.47   31.20
  -7  -4  -2  354.06   28.70
  -7  -4  -2  330.37   28.40
   7   4  -2  320.77   28.50
  -7  -4  -2  334.57   28.60
   7  -4   2  334.17   28.50
   7  -4   2  331.87   29.10
   7   4  -2  375.36   32.50
  -7   4   2  331.37   28.60
  -7  -4   2  363.36   28.80
   7  -4  -2  379.36   31.90
  -7   4  -2  382.16   27.80
   7   4   2  393.96   32.40
   7   4   2  366.86   28.80
   7  -4  -2  354.16   29.80
  -7   4  -2  386.86   29.30
   7   4   2  360.46   28.40
  -8  -4  -2   42.40   11.40
  -8  -4  -2   32.60   11.00
   8  -4   2   41.60   11.90
   8   4  -2   52.19   13.20
  -8  -4  -2   52.39   12.50
   8  -4   2   38.10   11.50
   8  -4   2   31.20   12.60
  -8  -4   2   49.20   12.80
   8   4   2   44.40   11.00
  -8   4  -2   61.59   13.60
   8  -4  -2   66.19   13.70
   8  -4  -2   49.70   14.10
  -8   4  -2   44.40   11.90
   0   5  -2   17.70    3.80
   0  -5   2   13.50    3.70
   0  -5   2   10.20    2.90
   0   5  -2   16.40    4.30
   0   5  -2   14.40    4.70
   0  -5   2   10.90    4.20
   0   5   2   14.20    2.60
   0  -5  -2   11.80    4.30
   0   5   2   14.70    2.00
   0   5   2   14.10    2.50
   0  -5   2   19.10    5.10
   0  -5   2   13.40    3.50
   0  -5  -2   12.90    1.60
   0  -5  -2   22.50    3.80
   0  -5  -2   14.20    2.50
   0  -5  -2   15.60    2.50
   0   5  -2   15.00    2.10
  -1  -5  -2  708.53   41.00
  -1   5   2  691.03   40.70
  -1  -5  -2  674.43   42.20
   1  -5   2  675.93   43.00
   1  -5   2  679.33   42.90
  -1   5   2  699.93   41.40
  -1  -5  -2  732.23   43.80
   1   5  -2  723.23   42.20
   1  -5   2  737.23   41.90
   1  -5   2  682.53   42.00
   1  -5   2  714.73   41.80
  -1  -5  -2  711.13   40.20
   1   5  -2  663.33   43.20
  -1  -5  -2  734.03   40.60
   1  -5  -2  591.74   41.10
   1  -5  -2  604.34   40.50
  -1   5  -2  543.35   41.30
  -1  -5   2  604.34   42.90
  -1  -5   2  565.84   41.60
   1  -5  -2  622.24   41.50
  -1  -5   2  565.24   41.30
  -1   5  -2  603.94   40.40
  -1  -5   2  615.34   41.90
   1   5   2  602.94   40.90
   1  -5  -2  615.54   40.50
   1   5   2  621.74   40.20
  -1   5  -2  609.04   42.60
  -1   5  -2  564.24   41.40
   1  -5  -2  587.34   42.50
   2  -5   2 1108.09   67.89
   2  -5   2 1129.09   68.09
  -2   5   2 1165.78   66.19
   2   5  -2 1131.49   67.89
  -2  -5  -2 1113.29   66.79
  -2  -5  -2 1109.69   67.59
  -2   5   2 1213.18   69.69
   2  -5   2 1153.48   68.99
  -2  -5  -2 1122.79   66.99
  -2   5   2 1115.19   67.39
   2  -5   2 1117.79   69.19
  -2  -5  -2 1114.79   67.99
   2  -5  -2  960.00   67.79
   2   5   2 1059.59   66.99
   2  -5  -2  990.60   68.59
  -2  -5   2  958.50   67.69
  -2  -5   2  982.10   67.49
  -2   5  -2 1016.00   67.79
  -2   5  -2 1033.80   67.09
   2  -5  -2 1007.70   67.29
   2   5   2  993.30   66.79
   2   5   2 1000.80   67.49
   3  -5   2    0.90    2.80
  -3   5   2    2.50    2.80
  -3  -5  -2    2.40    2.90
  -3  -5  -2    1.00    2.60
   3  -5   2    1.40    3.50
   3  -5   2    2.50    3.50
   3   5  -2    0.20    3.20
  -3  -5  -2    2.80    2.20
   3   5  -2    0.80    2.60
   3  -5   2    1.90    2.90
  -3  -5   2   10.90    3.70
  -3   5  -2   14.30    3.70
   3  -5  -2    9.90    3.40
  -3  -5   2    8.60    3.10
   3  -5  -2    9.50    3.10
   3   5   2    7.70    2.70
   3   5   2   11.60    3.10
   3  -5  -2   10.40    4.30
   3   5   2   10.20    3.60
   3  -5  -2    9.90    4.00
  -3   5  -2    9.00    2.70
   4  -5   2  107.89   11.20
  -4   5   2  105.79    8.00
  -4  -5  -2  117.89   10.10
   4   5  -2  120.19   10.20
  -4   5   2  118.79   10.30
   4  -5   2  114.99   12.20
  -4  -5  -2   99.69    9.80
   4  -5   2  106.59   10.30
   4  -5   2  109.49   10.00
   4   5  -2  112.49   10.00
   4   5  -2  111.69   11.60
   4   5   2   88.49    8.90
  -4   5  -2   82.89    8.60
  -4   5  -2   76.49    9.30
   4  -5  -2   82.79   10.40
   4   5   2   86.89   10.50
   4   5   2   82.49    9.10
   4  -5  -2   91.39    9.60
   4  -5  -2   86.99    9.30
  -4  -5   2   88.29    9.70
   4  -5  -2   97.99   11.20
  -4  -5   2   76.69    9.00
   5   5  -2  101.69   12.40
  -5   5   2   91.29   10.30
   5   5  -2   89.99   10.90
  -5  -5  -2   97.09   10.70
   5  -5   2   74.39   10.60
   5  -5   2  101.29   10.60
  -5   5   2  102.69    9.20
  -5  -5  -2   92.69   10.20
   5   5  -2   81.29   10.00
   5  -5   2   98.39   12.50
  -5  -5   2   65.19   10.00
  -5   5  -2   83.69   10.30
   5  -5  -2   71.39   10.30
   5   5   2   88.89   12.10
   5   5   2   87.99   10.00
   5  -5  -2   86.69   12.10
   5   5   2   81.29   10.00
  -5   5  -2   77.39    8.90
  -5  -5   2   81.29    9.90
   6  -5   2  437.36   34.10
   6  -5   2  434.46   31.40
  -6  -5  -2  459.75   31.10
   6  -5   2  478.75   33.70
   6   5  -2  423.76   33.80
  -6  -5  -2  440.56   31.20
  -6   5   2  439.26   31.10
   6  -5   2  450.25   31.90
   6   5  -2  451.65   31.30
   6   5  -2  405.86   30.90
   6   5   2  364.16   30.00
   6  -5  -2  365.26   32.20
   6   5   2  367.36   29.60
  -6  -5   2  379.36   30.80
   6  -5  -2  366.76   30.60
  -6   5  -2  375.16   29.00
  -6   5  -2  366.66   30.40
   6   5   2  354.66   32.30
  -7   5   2    8.80    7.80
   7  -5   2   10.00    8.00
  -7  -5  -2    9.90    7.50
  -7  -5  -2    6.00    7.10
  -7  -5  -2    6.70    8.10
   7  -5   2   -0.40    8.60
   7  -5   2   11.10    9.50
   7   5  -2    3.00    9.00
   7  -5   2    4.80    7.30
   7   5  -2    2.80    7.50
   7  -5  -2   17.80    9.30
   7  -5  -2   12.90    8.10
   7   5   2   12.20    7.90
   7  -5  -2   19.20   10.80
   7   5   2   28.90   11.00
  -7  -5   2   22.20    9.40
  -7   5  -2   17.50    8.40
   7   5   2   19.50    8.00
   8  -5   2   28.90   11.30
   8   5  -2   61.49   13.00
  -8  -5  -2   40.40   11.70
   8  -5   2   48.80   14.00
  -8  -5  -2   46.50   12.60
   8  -5   2   32.10   12.00
   8  -5  -2   40.80   11.60
  -8   5  -2   32.80   11.60
   8  -5  -2   46.60   12.60
  -8   5  -2   40.20   12.40
  -8  -5   2   45.00   12.10
   8   5   2   36.80   11.30
   8  -5  -2   45.60   14.00
   0   6  -2   44.10    3.50
   0  -6  -2   36.80    5.70
   0   6   2   45.40    4.00
   0   6  -2   43.10    6.80
   0  -6   2   39.90    6.10
   0  -6   2   45.90    7.80
   0  -6  -2   43.80    4.50
   0   6  -2   41.60    6.00
   0  -6   2   43.30    6.40
   0  -6  -2   43.30    3.60
   0   6  -2   44.10    7.50
   0  -6  -2   42.30    7.80
   0  -6   2   48.00    5.60
   0   6   2   51.39    5.10
   0   6   2   42.90    4.70
   0  -6  -2   32.90    4.10
   0  -6   2   47.40    8.20
   1   6  -2 1545.05   96.49
  -1   6   2 1526.45   94.89
   1  -6   2 1523.85   95.99
  -1  -6  -2 1525.45   98.39
  -1  -6  -2 1549.54   95.19
  -1  -6  -2 1575.24   96.79
   1   6  -2 1467.85   97.99
   1  -6   2 1491.75   96.49
   1  -6   2 1524.75   97.69
  -1   6   2 1623.64   95.79
  -1  -6  -2 1601.84   94.39
   1  -6   2 1374.56   97.29
  -1  -6  -2 1685.53   94.69
  -1  -6  -2 1591.24   95.09
   1  -6   2 1606.04   96.09
  -1  -6   2 1481.55   95.99
   1   6   2 1594.34   94.49
   1  -6  -2 1499.45   95.69
   1   6   2 1419.56   95.59
  -1   6  -2 1558.24   94.59
  -1   6  -2 1521.65   96.09
   1  -6  -2 1546.95   94.79
  -1   6  -2 1443.46   95.99
   1  -6  -2 1395.56   97.39
  -1  -6   2 1512.55   98.09
  -1  -6   2 1468.45   96.49
   1   6   2 1567.94   95.69
   1  -6  -2 1619.54   96.29
  -1  -6   2 1458.35   96.39
   1  -6  -2 1553.34   94.89
   2  -6   2  489.25   31.90
  -2  -6  -2  498.85   30.80
  -2   6   2  486.85   31.20
  -2   6   2  536.55   30.00
   2  -6   2  514.95   32.00
  -2  -6  -2  532.65   33.80
   2   6  -2  504.15   32.00
   2  -6   2  508.25   33.30
  -2  -6  -2  501.55   32.40
  -2  -6  -2  476.75   31.50
  -2  -6  -2  485.55   30.60
   2  -6   2  519.35   33.60
   2   6   2  439.36   31.40
   2   6   2  462.95   30.60
   2  -6  -2  435.56   31.90
  -2  -6   2  439.26   31.40
   2  -6  -2  484.95   33.30
   2  -6  -2  445.26   31.10
  -2   6  -2  451.85   31.80
   2  -6  -2  451.65   31.00
  -2  -6   2  432.06   31.90
  -2   6  -2  445.46   31.00
   3  -6   2  707.83   48.10
  -3  -6  -2  708.53   45.80
  -3  -6  -2  707.33   46.90
   3  -6   2  724.93   48.50
   3   6  -2  695.13   46.70
  -3  -6  -2  710.03   46.70
   3   6  -2  688.93   48.20
   3  -6   2  698.13   47.00
  -3   6   2  713.93   44.80
  -3   6   2  702.43   46.40
   3  -6   2  681.43   46.70
   3  -6  -2  734.23   48.40
   3  -6  -2  738.63   46.70
  -3  -6   2  777.92   47.40
   3  -6  -2  735.43   47.70
   3   6   2  753.42   46.20
  -3   6  -2  754.22   46.00
   3   6   2  734.43   46.00
  -3   6  -2  699.03   46.90
  -3  -6   2  696.73   46.50
   3   6   2  681.43   47.00
  -4  -6  -2  182.98   14.20
   4   6  -2  166.18   15.80
  -4   6   2  165.48   13.70
  -4  -6  -2  180.18   14.20
   4  -6   2  183.88   14.60
  -4   6   2  178.98   11.90
   4   6  -2  164.18   13.80
   4  -6   2  175.48   14.20
   4  -6   2  184.48   16.50
   4  -6   2  178.58   15.60
   4   6   2  144.09   13.00
   4   6   2  143.29   14.40
  -4  -6   2  158.98   14.20
   4  -6  -2  159.38   15.50
  -4  -6   2  142.49   13.30
   4  -6  -2  157.68   13.80
   4  -6  -2  166.58   15.30
  -4   6  -2  139.79   13.60
  -4   6  -2  156.78   12.70
   4   6   2  144.69   13.00
   5   6  -2   53.49   10.10
   5  -6   2   72.49   11.00
  -5  -6  -2   68.19    9.50
   5  -6   2   60.39    8.90
   5  -6   2   68.69   11.40
   5   6  -2   71.19    9.40
   5  -6   2   66.09    9.70
  -5  -6  -2   79.09   10.00
  -5   6   2   59.09    8.70
  -5  -6   2   36.20    7.40
  -5  -6   2   40.50    8.20
   5   6   2   36.80    6.90
   5  -6  -2   35.50    8.90
   5   6   2   44.40    9.10
  -5   6  -2   45.80    8.30
   5   6   2   46.80    7.80
   5  -6  -2   44.60    9.90
  -5   6  -2   37.80    6.50
   5  -6  -2   45.10    8.20
   6  -6   2  100.39   15.10
   6  -6   2  102.99   14.70
   6   6  -2   73.89   13.40
  -6  -6  -2   93.19   11.70
   6   6  -2   90.19   12.20
  -6   6   2   87.79   12.00
   6  -6   2   95.19   12.40
  -6  -6  -2   84.29   12.10
   6  -6   2   80.59   12.40
  -6  -6  -2   99.09   12.50
   6  -6  -2   65.99   13.00
   6   6   2   61.29   10.40
   6  -6  -2   69.89   12.70
  -6  -6   2   65.59   11.70
   6   6   2   66.09   10.70
   6   6   2   64.29   12.80
  -6   6  -2   70.49   11.80
   6  -6  -2   54.69   10.60
  -7  -6  -2   58.29   11.90
  -7   6   2   57.39   11.60
   7  -6   2   65.19   12.10
   7  -6   2   66.19   14.60
  -7  -6  -2   58.29   11.70
   7  -6   2   52.99   11.70
   7   6  -2   55.49   12.00
  -7  -6  -2   60.49   11.30
   7  -6   2   61.79   13.80
   7   6   2   36.40    9.90
  -7   6  -2   36.80   10.40
   7   6   2   41.00   10.10
   7  -6  -2   30.90   10.10
   7  -6  -2   46.20   12.40
  -7  -6   2   44.80   11.10
   7  -6  -2   49.50   13.20
   8   6  -2   63.89   13.60
  -8  -6  -2   73.39   13.90
   8  -6   2   82.69   17.70
   8  -6   2   79.89   15.20
  -8  -6  -2   64.59   13.50
   8  -6   2   78.99   15.40
   8  -6  -2   75.99   17.40
   8  -6  -2   76.89   14.40
  -8   6  -2   61.49   14.80
  -8   6  -2   58.39   14.40
   8  -6  -2   71.59   15.10
  -8  -6   2   78.79   15.10
   0  -7  -2 1662.53  109.79
   0   7   2 1638.84  108.69
   0   7  -2 1856.81  112.39
   0   7  -2 1725.13  110.49
   0  -7   2 1770.72  111.99
   0   7   2 1665.03  108.59
   0   7   2 1694.63  107.89
   0  -7  -2 1791.02  108.39
   0  -7  -2 1617.54  112.09
   0  -7   2 1818.72  109.59
   0  -7   2 1790.72  110.39
   0   7  -2 1806.62  110.09
   0  -7   2 1741.33  110.09
   0  -7   2 1720.93  112.19
   0  -7  -2 1828.42  107.59
  -1   7   2  268.47   19.60
   1  -7   2  242.18   20.50
   1   7  -2  232.98   21.80
   1   7  -2  263.97   20.40
  -1   7   2  275.17   18.70
  -1   7   2  291.57   19.00
   1  -7   2  265.47   22.00
   1   7  -2  253.47   20.90
   1  -7   2  270.87   19.80
  -1  -7  -2  225.88   22.00
   1  -7   2  213.18   21.00
  -1  -7  -2  257.17   20.50
   1  -7   2  263.77   20.00
  -1  -7  -2  264.07   18.10
  -1  -7  -2  266.17   18.00
  -1  -7  -2  274.87   18.90
   1   7   2  305.37   19.80
   1   7   2  256.57   20.10
   1  -7  -2  354.66   21.00
  -1  -7   2  283.57   20.70
   1  -7  -2  328.57   19.10
  -1  -7   2  310.97   20.30
  -1   7  -2  295.67   18.40
  -1   7  -2  292.57   20.30
   1  -7  -2  311.57   22.60
   1  -7  -2  315.67   20.40
  -1  -7   2  296.87   22.90
   1  -7  -2  307.57   18.70
  -1  -7   2  282.27   20.80
   1   7   2  301.57   18.40
  -1   7  -2  299.57   20.60
  -2  -7  -2 1785.42  111.19
   2  -7   2 1778.42  112.69
   2  -7   2 1692.23  114.19
  -2  -7  -2 1783.32  111.19
   2  -7   2 1684.63  114.19
   2   7  -2 1798.82  112.69
   2  -7   2 1720.63  112.59
  -2  -7  -2 1849.71  112.39
  -2   7   2 1754.02  111.89
  -2   7   2 1912.71  110.59
  -2  -7  -2 1791.42  113.39
  -2  -7  -2 1808.52  115.09
   2  -7  -2 1852.51  111.89
   2   7   2 1858.31  111.39
  -2  -7   2 1700.23  113.09
   2  -7  -2 1838.62  111.99
   2   7   2 1922.41  112.89
  -2   7  -2 1761.02  112.79
   2  -7  -2 1773.22  114.49
  -2  -7   2 1817.22  115.09
   2   7   2 1788.92  112.29
  -2  -7   2 1771.52  112.39
   2  -7  -2 1856.51  113.19
  -3   7   2  199.98   11.50
   3  -7   2  161.98   15.10
   3  -7   2  152.88   15.10
  -3  -7  -2  159.38   12.30
  -3  -7  -2  160.68   12.50
   3  -7   2  156.98   13.70
   3   7  -2  155.48   13.50
  -3  -7  -2  159.18   13.50
   3  -7   2  140.79   13.40
  -3  -7  -2  148.49   13.80
  -3   7   2  181.98   13.30
   3  -7  -2  175.48   13.10
  -3   7  -2  164.88   12.50
   3  -7  -2  208.78   16.20
  -3  -7   2  160.28   14.00
   3   7   2  165.58   12.60
   3   7   2  160.58   13.80
   3  -7  -2  195.18   13.70
  -3   7  -2  152.08   13.50
  -3  -7   2  154.38   13.20
   4   7  -2  923.41   66.69
   4  -7   2  923.21   64.89
   4  -7   2  979.10   66.89
   4  -7   2  955.90   65.39
  -4  -7  -2  934.41   65.09
   4  -7   2 1023.40   67.49
  -4  -7  -2  953.40   63.99
   4   7  -2  962.90   64.99
  -4  -7  -2  999.50   65.49
  -4   7   2  942.11   64.69
   4   7   2 1010.10   65.99
   4  -7  -2 1037.00   65.19
   4  -7  -2 1092.19   67.79
  -4   7  -2 1071.39   63.99
  -4  -7   2 1049.20   65.79
  -4  -7   2 1045.50   64.89
   4   7   2 1024.00   64.29
   4  -7  -2 1087.79   66.79
  -4   7  -2 1014.60   65.39
   5  -7   2  425.46   31.60
   5   7  -2  404.56   31.30
  -5   7   2  447.06   31.50
   5  -7   2  398.26   33.10
   5   7  -2  446.76   34.00
  -5  -7  -2  428.06   30.60
  -5  -7  -2  428.96   31.60
  -5  -7  -2  416.26   31.50
   5  -7   2  417.46   33.90
   5  -7   2  413.36   31.80
   5  -7  -2  499.45   34.80
   5  -7  -2  426.76   31.70
   5   7   2  458.25   33.30
   5   7   2  417.46   30.50
   5  -7  -2  437.96   33.30
  -5   7  -2  444.56   30.00
   5   7   2  421.76   30.60
  -5  -7   2  448.26   32.10
  -5   7  -2  449.66   31.90
  -5  -7   2  424.96   31.00
   6   7  -2  207.58   22.00
  -6  -7  -2  204.78   19.90
   6  -7   2  197.18   19.30
  -6  -7  -2  211.48   19.80
  -6   7   2  205.98   20.00
   6  -7   2  205.08   20.10
  -6  -7  -2  213.58   19.00
   6   7  -2  209.78   19.80
   6  -7   2  199.38   21.40
   6  -7   2  208.88   22.50
   6   7   2  210.08   21.70
   6  -7  -2  211.68   20.30
   6   7   2  202.68   18.80
   6  -7  -2  249.68   23.00
   6  -7  -2  241.68   22.40
  -6  -7   2  224.78   20.90
   6  -7  -2  204.78   18.90
  -6   7  -2  217.78   20.50
   7  -7   2  268.87   27.70
  -7  -7  -2  245.58   23.30
  -7  -7  -2  264.57   24.30
   7   7  -2  240.78   23.70
   7  -7   2  235.68   25.70
  -7   7   2  248.78   23.70
   7  -7   2  227.48   23.20
   7  -7   2  233.08   24.20
  -7  -7   2  272.47   24.40
  -7   7  -2  264.77   24.80
   7  -7  -2  291.27   27.50
   7  -7  -2  262.97   24.20
  -7   7  -2  242.58   23.90
   7  -7  -2  264.07   23.30
   7   7   2  259.87   23.20
  -8  -7  -2  139.39   19.60
   8  -7   2  113.59   20.60
   8   7  -2  128.59   19.30
  -8  -7  -2  158.98   20.80
   8  -7   2  153.88   21.70
   8  -7   2  131.99   19.30
  -8  -7   2  187.18   22.90
  -8   7  -2  172.48   21.90
   8  -7  -2  174.28   20.80
   8  -7  -2  180.68   23.60
  -8   7  -2  202.38   23.10
   8  -7  -2  167.68   19.30
   0   8   2  114.19    9.60
   0   8   2  111.79    8.70
   0   8   2  101.79    9.60
   0  -8   2  114.79   13.00
   0  -8   2  119.79   12.50
   0  -8   2  109.19   11.20
   0  -8  -2  125.19   13.50
   0  -8  -2  102.69   10.70
   0  -8   2  127.59   11.00
   0  -8  -2  119.69    9.20
   0  -8   2  129.39   10.40
   0  -8  -2  107.69    8.20
   1  -8   2  270.07   20.30
  -1   8   2  288.57   18.10
   1  -8   2  244.08   21.00
  -1  -8  -2  290.27   17.50
   1   8  -2  258.77   21.70
  -1  -8  -2  224.58   21.60
  -1  -8  -2  277.37   20.00
   1   8  -2  325.37   20.90
   1  -8   2  292.77   18.90
  -1   8   2  261.97   17.50
  -1  -8  -2  277.77   16.80
   1  -8   2  273.07   19.30
   1  -8   2  255.37   21.30
  -1   8   2  283.97   18.70
   1   8  -2  291.87   19.80
   1   8   2  229.68   17.90
   1  -8  -2  232.38   19.00
  -1   8  -2  236.98   19.10
  -1  -8   2  243.08   19.10
   1  -8  -2  236.58   17.10
  -1  -8   2  257.07   18.80
   1   8   2  234.58   16.90
   1  -8  -2  221.08   19.10
  -1  -8   2  225.18   21.40
   1  -8  -2  196.38   20.40
   1   8   2  230.98   19.20
  -1   8  -2  247.08   16.80
  -1   8  -2  260.87   19.00
   1  -8  -2  240.78   17.60
  -1  -8   2  229.28   19.40
  -2  -8  -2  373.76   26.90
  -2  -8  -2  364.26   21.60
   2  -8   2  383.66   23.70
  -2  -8  -2  329.97   24.20
   2   8  -2  393.86   23.90
  -2   8   2  351.56   20.90
   2  -8   2  351.86   23.60
   2  -8   2  335.57   25.50
  -2   8   2  331.97   22.40
  -2  -8  -2  324.27   21.40
   2  -8   2  352.76   25.60
  -2   8  -2  299.17   23.20
  -2   8  -2  342.57   21.90
   2   8   2  306.07   21.60
   2  -8  -2  288.77   22.10
  -2   8  -2  338.17   23.50
  -2  -8   2  341.27   26.30
  -2  -8   2  309.87   23.40
   2  -8  -2  290.57   23.40
   2   8   2  296.57   23.10
  -2  -8   2  307.37   23.90
  -2  -8   2  293.67   22.60
   2  -8  -2  304.67   22.20
   2  -8  -2  264.97   24.60
   3  -8   2  110.99   10.80
  -3  -8  -2  100.29    9.10
  -3   8   2  115.49   10.20
   3  -8   2  109.79   12.50
  -3  -8  -2  103.99   11.20
  -3  -8  -2  103.09    9.10
   3   8  -2  114.79   10.80
   3  -8   2  108.69   12.50
   3  -8   2  103.99   10.90
  -3  -8  -2  107.99   10.80
   3  -8  -2  122.59   10.40
  -3   8  -2  131.99   10.00
  -3   8  -2  117.89   11.00
   3  -8  -2  137.89   12.20
   3  -8  -2  115.79   12.90
   3  -8  -2  106.49   10.00
   3   8   2  109.39   10.90
  -3  -8   2  110.49   11.40
   3   8   2  115.19    9.50
  -3  -8   2  122.69   10.50
  -4  -8  -2  132.79   12.00
   4   8  -2  158.78   15.90
  -4  -8  -2  137.59   13.40
   4   8  -2  153.28   13.40
  -4  -8  -2  144.69   14.30
   4  -8   2  140.99   15.30
  -4   8   2  131.89   12.90
   4  -8   2  146.69   13.50
  -4  -8  -2  140.29   12.10
   4  -8   2  129.29   13.50
   4  -8   2  137.39   15.80
  -4  -8   2  167.38   14.60
  -4   8  -2  167.98   14.50
  -4   8  -2  169.78   12.20
   4  -8  -2  155.38   13.70
   4  -8  -2  147.69   16.30
   4  -8  -2  155.78   15.10
   4  -8  -2  132.39   12.60
  -4  -8   2  150.18   13.00
   4   8   2  146.69   14.20
   4   8   2  146.09   12.50
  -5  -8  -2   91.19   10.00
   5  -8   2   81.59   11.20
  -5  -8  -2   76.99   11.10
   5  -8   2   94.79   14.40
   5   8  -2   99.19   11.50
   5  -8   2   84.39   11.90
  -5  -8  -2   89.19   12.10
   5   8  -2   89.69   13.70
   5  -8   2   81.69   13.30
  -5   8   2   86.49   11.30
   5   8   2  100.69   10.70
   5  -8  -2   76.69   11.10
   5  -8  -2   82.69   10.80
  -5   8  -2   84.29   11.80
   5  -8  -2   80.79   12.60
   5  -8  -2  101.49   14.70
  -5  -8   2   82.49   11.00
  -5  -8   2   91.29   12.30
   5   8   2   78.59   12.20
  -6  -8  -2  125.29   14.90
   6  -8   2  137.59   17.50
  -6  -8  -2  132.59   15.30
  -6  -8  -2  141.99   14.20
   6  -8   2  121.79   14.60
   6  -8   2  138.59   15.80
   6   8  -2  157.08   18.60
   6  -8   2  150.18   18.10
  -6   8   2  131.49   14.90
   6   8  -2  147.29   15.50
   6   8   2  104.19   13.40
   6  -8  -2  106.79   14.80
   6   8   2  101.79   16.10
   6  -8  -2  118.89   18.20
  -6   8  -2   97.59   14.80
   6  -8  -2  108.89   13.60
  -6  -8   2  111.89   15.50
   7  -8   2   12.10    8.40
  -7   8   2   22.90   10.00
   7   8  -2   13.20    8.00
  -7  -8  -2   18.50    9.30
   7  -8   2   10.50   10.70
  -7  -8  -2   10.20    7.90
   7  -8   2   10.90    8.90
   7  -8  -2    9.30   10.00
  -7   8  -2   15.30    9.20
  -7   8  -2   15.70    8.70
  -7  -8   2   19.20   10.30
   7  -8  -2   18.40    8.40
   7  -8  -2   13.70    8.40
   8  -8   2   94.69   16.90
  -8   8   2  100.49   17.20
   8  -8   2  104.39   18.60
  -8  -8  -2  111.19   18.10
   8  -8   2  106.49   20.10
   8   8  -2  105.09   16.90
  -8  -8   2   97.39   17.80
   8  -8  -2  113.69   17.10
  -8   8  -2  113.99   18.40
  -8   8  -2   99.09   18.10
   8  -8  -2  104.79   20.60
   8  -8  -2  100.49   17.60
   0   9   2   11.60    2.90
   0  -9  -2   11.20    3.00
   0   9   2   10.60    3.30
   0  -9  -2    9.70    2.80
   0   9  -2   14.60    5.00
   0  -9  -2   11.30    2.40
   0  -9  -2    9.70    4.40
   0  -9   2   11.90    4.10
   0  -9   2   17.50    4.50
   0   9   2   11.60    3.50
   0   9  -2   10.50    4.20
   0  -9  -2    3.50    5.00
   0  -9   2    9.50    4.90
   0  -9   2   15.80    5.10
   0  -9   2   12.70    6.10
  -1  -9  -2  519.15   43.50
   1   9  -2  573.34   41.10
   1  -9   2  507.25   41.30
  -1   9   2  561.14   38.90
  -1  -9  -2  568.24   38.10
  -1  -9  -2  611.84   38.60
  -1   9   2  594.04   39.60
  -1   9   2  574.54   40.00
   1   9  -2  566.34   40.70
   1  -9   2  559.94   40.70
  -1  -9  -2  577.54   41.20
   1  -9   2  579.74   39.90
   1  -9   2  502.45   42.40
  -1  -9   2  678.23   40.60
   1  -9  -2  635.44   39.60
  -1  -9   2  677.23   44.80
  -1   9  -2  661.53   38.20
   1   9   2  643.44   39.60
   1   9   2  655.63   41.50
   1  -9  -2  647.64   41.60
  -1  -9   2  676.53   40.80
  -1  -9   2  646.44   41.70
  -1   9  -2  625.24   40.70
   1  -9  -2  502.35   42.60
  -1   9  -2  660.73   41.60
   1  -9  -2  589.04   41.20
   1   9   2  623.24   38.50
   1  -9  -2  635.14   38.70
   2  -9   2  314.17   23.70
  -2  -9  -2  321.97   21.90
  -2   9   2  325.47   19.60
   2  -9   2  346.27   21.10
   2   9  -2  333.07   20.80
   2  -9   2  339.57   20.80
  -2  -9  -2  353.96   25.20
  -2  -9   2  233.28   20.20
  -2   9  -2  265.37   18.40
  -2  -9   2  240.98   20.80
   2   9   2  239.78   18.10
  -2   9  -2  252.07   20.20
   2  -9  -2  222.78   22.10
  -2  -9   2  238.18   23.00
  -2  -9   2  242.78   19.40
   2  -9  -2  231.38   20.20
  -2   9  -2  245.48   20.00
   2  -9  -2  241.38   19.00
   2  -9  -2  238.48   18.80
  -3  -9  -2  462.05   30.20
  -3  -9  -2  436.26   32.90
   3  -9   2  495.05   34.80
   3  -9   2  447.76   32.10
   3  -9   2  445.96   34.40
   3  -9   2  443.56   32.10
   3   9  -2  435.96   31.50
  -3  -9  -2  480.85   30.10
  -3   9   2  439.06   31.30
   3  -9  -2  443.46   34.50
  -3   9  -2  458.15   32.30
  -3   9  -2  507.45   31.00
  -3   9  -2  486.75   30.90
   3   9   2  427.36   31.80
   3  -9  -2  447.36   31.20
  -3   9  -2  446.86   32.10
  -3  -9   2  464.25   31.40
  -3  -9   2  458.05   33.00
   3   9   2  455.55   30.30
   3  -9  -2  477.85   33.20
   3  -9  -2  442.06   31.10
   4   9  -2  100.49   12.60
  -4  -9  -2   94.19    8.30
  -4   9   2   87.79    9.50
  -4  -9  -2   92.39   11.40
   4  -9   2   91.79   13.00
   4   9  -2   97.19   10.20
   4  -9   2  100.49   10.50
  -4   9  -2   61.29    9.80
  -4  -9   2   61.39   10.10
  -4  -9   2   55.49    8.40
   4   9   2   63.39    8.20
   4  -9  -2   61.39    8.70
   4  -9  -2   62.29   11.70
   4  -9  -2   57.69   10.10
  -4   9  -2   54.39    9.10
   4  -9  -2   58.39    9.00
   4   9   2   48.70    8.90
   5  -9   2  263.27   26.30
   5  -9   2  271.67   26.90
   5   9  -2  269.37   23.70
   5  -9   2  266.87   24.30
  -5  -9  -2  270.87   24.60
   5   9  -2  280.57   26.50
  -5  -9  -2  294.37   22.60
  -5   9   2  261.37   23.60
   5  -9   2  281.37   24.10
   5  -9  -2  340.17   24.10
  -5  -9   2  367.46   24.30
   5   9   2  311.87   25.60
   5  -9  -2  373.16   28.70
  -5  -9   2  362.36   26.70
   5  -9  -2  329.37   24.90
  -5   9  -2  327.97   25.10
   5   9   2  351.56   23.70
  -6   9   2  188.58   18.50
   6  -9   2  198.78   18.90
   6  -9   2  184.48   17.60
   6   9  -2  207.88   21.70
   6  -9   2  191.38   21.20
   6   9  -2  172.18   17.40
   6  -9   2  190.98   20.70
  -6  -9  -2  187.48   18.50
   6   9   2  116.09   17.80
  -6   9  -2  120.59   17.50
   6  -9  -2  146.89   17.60
  -6  -9   2  149.69   18.00
  -6  -9   2  138.59   16.10
  -6   9  -2  147.69   17.10
   6  -9  -2  133.79   20.30
   6  -9  -2  144.09   16.00
   7  -9   2   93.89   18.70
   7  -9   2   80.79   15.20
   7   9  -2   95.69   15.40
  -7  -9  -2   85.19   15.70
   7  -9   2   97.09   16.00
  -7   9   2   62.89   13.80
   7  -9  -2  134.39   17.30
   7  -9  -2  128.99   16.40
  -7  -9   2  121.49   18.20
  -7   9  -2   95.09   15.90
   7  -9  -2  139.49   21.10
  -7   9  -2  124.69   16.80
   8  -9   2   23.60   11.60
  -8  -9  -2   21.70   12.00
  -8   9   2   10.60   10.10
   8  -9   2   22.20   13.90
  -8  -9   2    3.10   10.00
  -8   9  -2    7.70   10.80
  -8   9  -2    6.80   10.90
   8  -9  -2    9.20   13.30
   8  -9  -2    6.00    9.90
   0  10   2    5.60    3.20
   0 -10  -2    3.60    5.50
   0 -10   2   10.80    5.10
   0 -10   2    6.30    4.70
   0 -10  -2   10.40    2.50
   0  10  -2   16.40    5.00
   0 -10  -2    7.10    5.00
   0 -10  -2    5.60    2.60
   0 -10   2    5.20    3.90
   0 -10   2    5.50    5.70
   0  10   2    6.40    2.80
   0 -10   2    7.20    3.50
   1 -10   2  465.65   37.30
   1 -10   2  531.75   36.70
  -1 -10  -2  514.25   37.90
  -1 -10  -2  560.34   35.20
  -1  10   2  513.75   35.60
   1 -10   2  495.05   38.60
   1  10  -2  522.35   37.80
   1  10  -2  530.15   37.50
  -1  10   2  554.84   36.80
   1 -10   2  475.65   39.50
  -1 -10  -2  514.45   34.70
  -1 -10  -2  533.15   41.50
   1  10   2  550.44   35.10
   1 -10  -2  463.35   40.00
  -1 -10   2  637.74   37.50
  -1 -10   2  638.04   42.30
   1 -10  -2  577.44   35.40
   1  10   2  581.74   36.30
   1 -10  -2  576.34   36.60
  -1 -10   2  603.24   37.20
   1 -10  -2  544.45   38.10
   1 -10  -2  580.54   38.70
  -1  10  -2  559.54   37.50
  -1  10  -2  554.24   38.40
   2 -10   2    7.40    5.40
  -2 -10  -2    6.50    2.90
  -2  10   2    5.70    3.10
   2 -10   2    7.60    4.20
  -2 -10  -2    0.60    5.60
  -2 -10  -2    3.20    4.50
   2  10  -2   11.90    4.60
   2 -10   2    5.70    5.50
   2  10  -2    8.30    5.20
  -2 -10  -2    7.00    2.30
   2 -10   2    7.40    4.10
  -2  10   2    4.70    3.60
   2 -10   2    7.80    5.20
  -2 -10   2    0.50    4.40
   2 -10  -2    3.30    2.90
  -2  10  -2    3.80    4.30
  -2 -10   2    6.20    5.90
   2 -10  -2    3.60    5.30
   2 -10  -2    8.00    4.30
  -2 -10   2    3.20    3.20
  -2  10  -2    3.30    2.50
  -2  10  -2    4.70    4.20
   2 -10  -2    4.20    3.10
   2  10   2    7.80    2.60
   2  10   2    5.30    3.60
  -2 -10   2    2.80    4.00
   3 -10   2   95.29   10.80
   3 -10   2  111.59   13.30
   3  10  -2  104.79   10.20
   3 -10   2  109.59   10.90
  -3 -10  -2   77.79   11.40
   3 -10   2   84.99   13.10
  -3 -10  -2   98.49    8.10
  -3  10   2   95.29    9.70
  -3  10  -2   92.29   10.50
  -3  10  -2   87.19    8.90
  -3  10  -2   72.69   10.10
   3  10   2   77.69    9.90
  -3 -10   2   80.09   10.20
  -3 -10   2   77.99   11.50
  -3  10  -2   85.39    8.70
   3 -10  -2   83.99    9.30
  -3 -10   2   69.89    8.80
   3 -10  -2   86.29    9.30
   3  10   2   75.49    8.10
   3 -10  -2   81.79   13.20
  -4 -10  -2   67.69   11.40
  -4 -10  -2   72.59    8.30
   4 -10   2   81.59   13.30
   4  10  -2   76.79   12.70
   4 -10   2   80.09   10.90
  -4  10   2   64.29    9.70
   4 -10   2   71.09   13.00
   4  10  -2   70.79   10.00
   4 -10   2   64.29   10.10
   4  10   2   78.09   10.60
  -4  10  -2   93.89    9.70
   4 -10  -2   85.99   13.80
  -4 -10   2   84.19   12.10
   4 -10  -2   80.79    9.60
   4 -10  -2   91.89    9.70
  -4 -10   2   90.79    9.90
  -4  10  -2   99.29   12.30
   5  10  -2  311.67   28.00
   5 -10   2  309.07   29.00
   5 -10   2  304.37   25.20
  -5  10   2  291.87   24.80
  -5 -10  -2  323.97   26.70
   5 -10   2  287.67   25.40
   5 -10   2  292.17   28.10
   5  10  -2  302.27   24.80
  -5  10  -2  337.87   24.90
   5 -10  -2  323.97   29.20
   5  10   2  323.97   26.50
  -5  10  -2  323.87   25.90
   5 -10  -2  304.67   25.00
  -5 -10   2  333.37   24.70
   5 -10  -2  322.07   24.60
  -5 -10   2  343.87   27.20
   6  10  -2   58.59   13.80
   6 -10   2   82.59   13.30
  -6  10   2   70.19   12.90
  -6 -10  -2   62.39   13.20
   6 -10   2   63.89   14.70
   6 -10   2   78.69   13.50
   6  10  -2   64.19   11.90
   6 -10  -2   81.79   13.20
  -6  10  -2   82.79   13.60
  -6  10  -2   78.39   12.10
   6 -10  -2   80.39   12.10
   6 -10  -2   79.59   16.40
  -6 -10   2   64.99   11.40
  -6 -10   2   72.99   13.70
   6  10   2   79.99   13.80
   7 -10   2   -1.60    8.40
   7 -10   2    8.60   11.80
  -7  10   2    1.60    9.10
   7 -10   2    2.40    8.70
  -7 -10  -2   11.70   10.00
   7 -10  -2   10.60   12.10
  -7  10  -2    5.80    9.70
  -7 -10   2    4.70   10.50
  -7  10  -2    5.60    8.40
   7 -10  -2   14.00    9.90
   7 -10  -2    6.20    7.50
   0 -11   2  699.43   46.50
   0 -11   2  648.04   48.10
   0 -11   2  721.83   51.19
   0 -11  -2  687.43   48.20
   0 -11  -2  696.83   44.70
   0 -11  -2  739.63   51.79
   0  11   2  674.23   45.70
   0 -11   2  724.43   47.30
   0  11  -2  667.03   47.10
   0 -11  -2  732.73   45.40
   0  11   2  658.03   45.30
   0 -11   2  784.32   49.60
   0  11  -2  710.73   47.90
   1 -11   2  328.77   25.60
  -1  11   2  342.27   26.10
  -1  11   2  324.27   24.80
   1 -11   2  305.47   29.40
   1 -11   2  336.57   26.80
   1  11  -2  361.76   26.80
  -1 -11  -2  336.87   27.30
   1 -11   2  300.67   28.00
   1 -11   2  326.27   28.90
   1  11  -2  379.66   27.20
  -1 -11  -2  356.56   31.00
   1 -11  -2  322.37   29.90
  -1 -11   2  436.56   32.30
   1  11   2  404.56   25.50
   1 -11  -2  366.46   24.40
  -1  11  -2  409.06   28.20
  -1  11  -2  374.66   26.70
  -1 -11   2  407.46   26.40
   1 -11  -2  411.26   28.50
   1 -11  -2  372.96   25.90
  -1 -11   2  429.06   26.60
  -1 -11   2  390.26   28.00
   2 -11   2  638.14   46.60
  -2  11   2  669.53   42.60
   2 -11   2  622.84   43.40
   2  11  -2  636.74   42.70
  -2 -11  -2  598.04   44.00
  -2 -11  -2  619.34   47.70
   2 -11   2  606.54   45.00
   2  11  -2  666.33   44.50
   2 -11   2  661.23   42.90
   2 -11   2  532.25   45.60
  -2  11   2  621.04   41.70
   2 -11  -2  522.85   45.70
  -2 -11   2  631.24   42.10
  -2  11  -2  668.83   44.00
  -2  11  -2  632.04   43.20
   2 -11  -2  642.94   42.20
  -2 -11   2  673.33   43.50
  -2 -11   2  591.74   44.10
  -2 -11   2  660.03   48.00
   2  11   2  662.73   42.60
   2 -11  -2  672.53   41.70
   3 -11   2   18.00    6.40
  -3  11   2   32.00    6.50
  -3  11   2   22.90    5.60
   3 -11   2   18.50    8.70
   3 -11   2   20.10    8.00
  -3 -11  -2   26.30    7.90
   3 -11   2   27.40    6.50
   3  11  -2   38.70    7.00
  -3  11  -2   41.00    7.80
   3  11   2   35.00    6.80
  -3 -11   2   34.40    6.00
  -3  11  -2   39.80    7.60
   3 -11  -2   28.00    9.10
  -3 -11   2   31.80    7.20
   3 -11  -2   38.50    6.40
  -3  11  -2   36.10    6.70
  -3 -11   2   28.10    7.80
   3 -11  -2   34.30    6.50
   4 -11   2  253.17   21.60
   4  11  -2  242.78   20.40
   4  11  -2  274.07   23.90
  -4  11   2  270.87   21.10
  -4 -11  -2  279.57   23.20
   4 -11   2  241.88   24.90
   4 -11   2  261.07   21.80
   4 -11  -2  249.38   20.40
   4 -11  -2  257.47   20.70
  -4  11  -2  266.07   22.00
   4 -11  -2  231.58   24.40
   4  11   2  233.78   21.10
  -4 -11   2  242.08   22.70
  -4  11  -2  256.87   19.80
  -4  11  -2  261.07   21.80
  -4 -11   2  256.87   20.10
   5  11  -2  114.79   14.30
   5 -11   2  119.09   18.90
   5 -11   2  110.49   15.50
   5 -11   2   91.59   15.00
   5  11  -2  143.79   17.80
  -5 -11  -2  128.99   17.80
  -5  11   2  117.89   15.40
  -5  11  -2  153.88   17.10
  -5 -11   2  158.88   14.70
   5 -11  -2  165.28   15.10
   5  11   2  160.28   16.80
  -5  11  -2  167.68   15.30
  -5  11  -2  145.09   16.00
  -5 -11   2  183.38   18.50
   5 -11  -2  149.88   15.10
   5 -11  -2  156.68   20.60
   6 -11   2  283.27   24.90
   6 -11   2  292.77   29.20
  -6 -11  -2  311.87   27.00
  -6  11   2  260.67   24.50
   6 -11   2  271.57   25.50
  -6 -11   2  296.37   27.80
  -6  11  -2  255.97   25.10
   6 -11  -2  281.07   24.00
  -6  11  -2  293.87   24.50
   6 -11  -2  287.87   29.60
   6  11   2  261.07   28.20
   6 -11  -2  257.27   25.00
   7 -11   2    9.20    9.70
   7 -11   2   10.70    9.70
  -7 -11  -2   15.20   11.20
   7 -11   2   18.20   13.30
  -7  11   2   20.10    9.90
   7 -11  -2    8.10   12.50
  -7  11  -2   22.80   11.20
   7 -11  -2   11.90    9.50
  -7  11  -2   10.50    9.60
  -7 -11   2   25.90   12.70
   7 -11  -2   29.20   11.00
   0  12  -2 1123.69   77.19
   0  12  -2 1169.18   77.79
   0 -12  -2 1148.89   78.59
   0  12   2 1130.49   75.39
   0 -12   2 1209.28   76.59
   0 -12  -2 1268.67   82.49
   0 -12   2 1209.58   81.69
   0 -12   2 1276.47   77.39
   0 -12   2 1209.58   78.89
   1  12  -2   23.90    6.30
   1 -12   2   10.00    7.10
  -1  12   2   15.00    4.30
   1 -12   2    7.30    6.50
   1 -12   2   19.90    6.00
  -1  12   2   25.20    6.10
  -1 -12  -2   11.80    5.90
   1 -12   2   13.30    5.00
  -1 -12  -2   14.80    8.40
   1  12  -2   16.50    5.60
  -1 -12   2   25.90    9.30
  -1 -12   2   24.50    7.10
   1 -12  -2   20.00    3.90
   1 -12  -2   18.20    7.10
  -1  12  -2   31.00    7.20
   1 -12  -2   18.10    8.20
  -1  12  -2   20.30    5.60
  -1 -12   2   28.20    5.80
   1 -12  -2   30.70    5.80
  -1 -12   2   23.90    5.50
  -2  12   2  412.86   27.00
   2 -12   2  359.26   27.60
  -2  12   2  364.76   25.60
   2 -12   2  289.07   29.40
   2  12  -2  380.56   28.10
   2 -12   2  335.37   29.10
  -2 -12  -2  338.07   27.80
  -2 -12  -2  388.76   32.60
   2  12  -2  374.66   26.60
   2 -12   2  391.36   26.80
  -2 -12   2  359.86   31.70
   2 -12  -2  368.36   26.20
   2 -12  -2  352.96   25.10
  -2 -12   2  355.86   28.40
  -2 -12   2  376.46   26.70
  -2  12  -2  345.17   27.90
  -2  12  -2  317.17   26.40
  -2 -12   2  350.06   25.70
   3  12  -2   40.40    7.30
  -3  12   2   46.60    7.30
   3 -12   2   35.00    7.90
  -3 -12  -2   37.50    9.20
   3  12  -2   51.79    9.90
   3 -12   2   40.40    7.90
   3 -12   2   29.90    9.80
  -3  12   2   47.50    7.90
  -3  12  -2   14.60    6.20
  -3 -12   2   17.40    6.50
   3  12   2   16.70    5.80
   3 -12  -2   19.60    6.00
   3 -12  -2   15.90    8.60
   3 -12  -2   23.60    5.70
  -3  12  -2   22.50    7.50
  -3 -12   2   21.50    5.50
  -3 -12   2   26.90    8.10
   4 -12   2  442.26   37.70
   4  12  -2  476.65   33.10
   4 -12   2  486.75   34.30
  -4  12   2  528.45   34.20
  -4 -12  -2  472.15   35.70
   4 -12   2  478.55   34.20
  -4  12   2  491.35   33.50
   4  12  -2  480.75   36.50
  -4  12  -2  410.86   33.80
   4 -12  -2  409.96   32.50
  -4  12  -2  427.36   34.30
  -4 -12   2  416.56   33.90
   4 -12  -2  477.25   33.10
   4  12   2  423.16   33.40
   4 -12  -2  382.86   37.50
  -4 -12   2  463.65   35.80
   5 -12   2  114.69   15.60
   5  12  -2  129.29   17.70
   5 -12   2  141.69   15.30
  -5  12   2  121.09   15.20
  -5 -12  -2  129.99   17.70
   5 -12   2  121.79   19.80
  -5  12  -2  105.09   15.30
  -5 -12   2  124.89   17.80
   5 -12  -2  112.89   19.40
   5  12   2  109.39   15.00
   5 -12  -2  118.89   13.60
  -5  12  -2  119.99   16.40
   5 -12  -2  116.89   14.90
   6 -12   2   55.19   12.20
   6 -12   2   54.99   12.60
   6 -12   2   53.29   15.50
  -6  12   2   51.49   11.30
  -6 -12  -2   49.90   12.80
  -6  12  -2   24.80   10.00
   6 -12  -2   23.00    9.40
  -6 -12   2   45.10   12.80
   6 -12  -2   20.40    9.10
  -6  12  -2   22.50   10.10
   6 -12  -2   18.00   12.10
  -7  12   2   52.79   12.70
   7 -12   2   46.50   14.00
   7 -12   2   46.50   16.90
   7 -12   2   58.69   13.90
  -7 -12  -2   74.49   15.70
   7 -12  -2   38.50   11.90
  -7  12  -2   48.80   14.60
   7 -12  -2   56.79   17.30
  -7  12  -2   50.59   13.90
  -7 -12   2   63.39   16.60
   7 -12  -2   44.70   12.20
   0 -13   2  123.89   16.20
   0 -13   2  112.49   14.50
   0 -13   2  107.19   10.90
   0 -13  -2  110.79   17.20
   0  13  -2  100.19   11.90
   0 -13   2  117.89   11.60
   0  13  -2  103.79   12.60
   0 -13  -2  113.19   14.40
   1 -13   2  201.48   19.40
   1  13  -2  173.68   16.80
   1 -13   2  197.18   20.90
   1 -13   2  200.58   17.30
   1 -13   2  195.88   16.20
   1  13  -2  189.88   16.90
  -1 -13  -2  247.58   23.80
  -1  13   2  180.28   15.00
  -1 -13  -2  169.08   17.50
  -1 -13   2  192.18   16.00
  -1  13  -2  199.88   18.20
   1 -13  -2  174.08   18.40
   1 -13  -2  198.98   22.00
  -1  13  -2  172.68   16.40
  -1 -13   2  208.58   21.70
  -1 -13   2  208.38   16.30
  -1 -13   2  190.28   18.50
  -2  13   2  209.48   18.10
   2  13  -2  211.58   18.90
   2 -13   2  220.18   20.40
  -2 -13  -2  249.38   26.10
   2  13  -2  248.18   20.50
   2 -13   2  219.08   19.00
   2 -13   2  170.08   22.20
   2 -13   2  226.98   22.60
  -2 -13  -2  202.98   20.40
  -2  13  -2  279.77   22.10
  -2  13  -2  276.17   20.40
  -2 -13   2  286.27   26.10
  -2 -13   2  261.17   19.30
   2 -13  -2  222.88   23.90
  -2 -13   2  283.67   19.00
  -2 -13   2  232.78   21.10
  -3  13   2  194.78   16.60
   3  13  -2  203.58   18.70
   3 -13   2  175.58   16.30
   3 -13   2  113.89   19.60
  -3  13   2  178.08   15.40
   3 -13   2  176.48   17.30
  -3 -13  -2  168.98   17.60
  -3  13  -2  176.68   18.00
   3  13   2  166.68   15.70
  -3 -13   2  158.18   17.70
   3 -13  -2  163.88   14.60
  -3  13  -2  155.28   16.00
   3 -13  -2  120.19   19.80
   3 -13  -2  182.78   15.90
  -4  13   2   56.39    9.60
  -4 -13  -2   50.59   11.30
   4  13  -2   59.39   12.40
   4 -13   2   60.09   10.40
   4 -13   2   34.10   12.00
   4 -13   2   62.09   11.40
  -4  13   2   61.39   10.50
   4  13  -2   53.09   11.70
   4 -13  -2   39.90   12.70
  -4  13  -2   54.19   10.60
  -4  13  -2   35.10    9.70
   4 -13  -2   49.40    8.90
  -4 -13   2   48.20   12.10
   4 -13  -2   48.00    9.30
   4  13   2   40.40    9.00
   5 -13   2   31.60    9.40
   5 -13   2   39.70   10.00
   5 -13   2   29.30   13.00
   5  13  -2   44.60   11.60
  -5 -13  -2   38.90   11.60
  -5  13   2   43.40   10.10
  -5  13   2   37.90    9.30
   5 -13  -2   23.70    8.20
  -5 -13   2   19.90   11.50
  -5  13  -2   26.40   10.40
  -5  13  -2   33.90   10.50
   5  13   2   26.20    8.70
   5 -13  -2   29.20    8.70
   5 -13  -2   25.00   12.20
   6 -13   2  138.79   18.60
   6 -13   2  105.09   21.20
  -6 -13  -2  138.19   20.40
   6 -13   2  128.29   18.60
  -6  13   2  143.79   19.10
  -6  13   2  120.49   17.30
  -6  13  -2  131.19   19.10
  -6 -13   2  138.39   21.10
   6 -13  -2  122.39   17.00
  -6  13  -2  163.88   19.10
   6 -13  -2  144.39   23.70
   0  14  -2   65.89   10.00
   0  14  -2   52.69    9.30
   0 -14   2   63.49    9.10
   0 -14  -2   45.00   10.30
   0 -14   2   64.29   13.60
   0 -14  -2   64.29   13.90
   0 -14   2   52.69    8.20
   0 -14   2   82.69   12.70
   1  14  -2  226.48   18.70
  -1 -14  -2  197.48   19.20
  -1 -14  -2  221.48   24.30
   1 -14   2  188.78   22.00
   1 -14   2  188.28   20.20
   1 -14   2  209.68   18.40
   1 -14   2  216.38   17.30
  -1 -14   2  223.48   23.20
   1 -14  -2  209.78   22.90
  -1  14  -2  204.58   19.00
  -1  14  -2  202.28   18.20
  -1 -14   2  208.18   19.50
   1 -14  -2  193.58   20.10
  -2 -14  -2  576.34   45.90
  -2 -14  -2  492.55   40.20
   2 -14   2  528.65   40.20
   2 -14   2  514.15   38.50
   2  14  -2  563.64   39.90
   2 -14   2  463.45   43.20
  -2  14  -2  626.64   41.90
  -2 -14   2  608.44   41.60
   2 -14  -2  535.75   45.00
  -2 -14   2  661.03   47.30
  -2  14  -2  592.14   40.10
   3 -14   2   98.59   19.40
   3 -14   2  172.08   16.30
   3  14  -2  177.78   19.50
  -3  14   2  160.38   15.50
   3 -14   2  160.38   17.60
  -3 -14  -2  146.19   17.40
   3  14   2  173.38   16.00
  -3  14  -2  189.78   17.70
  -3  14  -2  192.88   19.10
   3 -14  -2  167.18   21.50
  -3 -14   2  178.38   18.80
   4 -14   2  104.49   15.40
   4  14  -2  108.89   16.90
   4 -14   2  109.79   14.80
   4 -14   2   81.29   17.40
  -4  14   2   94.39   13.40
  -4 -14  -2  122.89   17.30
   4  14   2  135.09   14.70
  -4  14  -2  155.08   17.70
   4 -14  -2  122.59   20.80
  -4  14  -2  150.88   16.50
  -4 -14   2  148.89   19.40
   5 -14   2   48.50   12.00
  -5  14   2   51.09   11.30
  -5 -14  -2   33.30   12.60
   5 -14   2   45.50   15.70
   5 -14   2   53.39   12.00
   5  14   2   83.19   13.10
  -5 -14   2   77.19   16.10
   5 -14  -2   75.89   17.70
  -5  14  -2  104.39   16.20
  -5  14  -2   71.19   13.30
   5 -14  -2   81.39   14.50
   5 -14  -2   84.49   18.00
  -6 -14  -2  153.58   22.90
   6 -14   2  141.79   24.60
  -6  14   2  158.88   19.40
   6 -14   2  156.28   21.40
  -6 -14   2  230.48   25.80
   6 -14  -2  201.18   29.50
  -6  14  -2  201.28   23.10
  -6  14  -2  208.98   22.70
   0 -15   2  225.38   21.70
   0  15  -2  215.38   19.40
   0 -15  -2  209.98   21.40
   0 -15  -2  259.17   25.40
   0 -15   2  224.98   24.80
   1 -15   2   97.49   16.00
   1 -15   2  123.79   19.20
  -1 -15  -2  130.29   20.30
  -1 -15  -2  115.69   15.70
   1  15  -2  112.59   13.40
   1 -15  -2  133.29   20.30
  -1 -15   2  153.98   19.40
   1 -15  -2  118.29   16.70
  -1  15  -2  115.79   13.70
  -1 -15   2  141.39   15.40
  -2 -15  -2  122.59   15.70
  -2 -15  -2  134.59   20.60
   2 -15   2  101.39   18.00
   2 -15   2  120.39   12.60
   2 -15   2  119.09   15.10
  -2 -15   2  113.49   19.60
  -2  15  -2   93.89   13.20
  -2 -15   2  108.79   15.40
   2 -15  -2  103.99   18.70
  -2  15  -2  105.89   14.90
  -3 -15  -2  110.99   15.30
   3 -15   2   92.99   18.00
   3 -15   2  123.49   13.20
   3 -15   2  118.49   15.20
  -3  15  -2   76.29   14.10
   3 -15  -2   63.09   15.90
  -3 -15   2   75.89   14.30
  -3  15  -2   69.99   12.30
   4 -15   2  113.99   21.70
   4 -15   2  166.58   17.00
   4 -15   2  193.98   19.60
   4  15  -2  178.18   20.20
  -4 -15  -2  188.28   20.50
  -4  15  -2  152.48   17.30
  -4 -15   2  136.59   19.80
   4 -15  -2  116.29   22.10
  -4  15  -2  139.49   19.80
  -5 -15  -2   86.39   16.50
   5 -15   2   96.09   14.70
   5 -15   2  103.99   16.10
   5 -15   2   90.99   20.00
   5 -15  -2   54.99   17.00
  -5  15  -2   62.89   14.20
  -5 -15   2   65.29   15.40
  -5  15  -2   65.79   14.00
   6 -15   2   50.59   16.40
   6 -15   2   45.30   12.80
   6 -15   2   52.59   13.80
  -6 -15  -2   48.30   14.60
  -6  15  -2   12.50   10.90
  -6  15  -2   27.20   12.70
   6 -15  -2   23.20   15.50
  -6 -15   2   18.10   13.50
   0 -16  -2  207.68   22.00
   0 -16   2  236.38   22.80
   0 -16   2  228.88   25.10
   0 -16  -2  245.08   25.80
   1 -16   2    5.10    9.40
  -1 -16  -2   11.40    8.40
  -1 -16  -2    9.30    9.80
   1 -16   2    2.00    8.70
   1 -16  -2    7.10    9.30
   1 -16  -2   -1.50    7.50
  -1 -16   2    4.00    8.70
  -1 -16   2   -0.40    6.50
  -1  16  -2   -2.30    6.10
  -2 -16  -2   19.60   11.50
   2 -16   2   18.90   10.60
  -2 -16  -2    4.90    7.10
   2 -16  -2    7.30   10.00
  -2 -16   2    9.40   10.20
  -2  16  -2   12.00    7.20
  -2 -16   2    4.70    7.50
  -3 -16  -2    2.50    7.90
   3 -16   2   25.30   11.90
  -3 -16   2   29.20   10.50
   3 -16  -2   27.50   13.30
  -3  16  -2   23.60    8.50
   4 -16   2   46.80   15.80
  -4 -16  -2   61.79   13.30
  -4 -16   2   44.80   12.80
   4 -16  -2   31.40   14.40
  -4  16  -2   37.30   10.60
  -5 -16  -2   28.20   11.50
   5 -16   2   33.10   14.30
  -5 -16   2   19.30   11.80
   5 -16  -2   13.90   13.50
  -5  16  -2   11.50    9.80
   0 -17   2   40.20   13.20
   0 -17  -2   46.90   14.40
   0 -17   2   46.00   12.30
   0 -17  -2   45.90   11.50
  -1 -17  -2  212.48   23.50
   1 -17   2  239.48   28.10
   1 -17   2  237.48   25.00
  -1 -17  -2  240.08   27.60
  -1 -17   2  273.97   24.60
   1 -17  -2  279.57   25.90
  -1 -17   2  305.97   29.80
   1 -17  -2  289.67   29.10
  -2 -17  -2   63.79   16.80
  -2 -17  -2   73.09   13.40
   2 -17   2   63.99   15.80
   2 -17  -2   62.09   16.30
  -2 -17   2   46.60   15.40
  -2 -17   2   56.19   12.50
  -3 -17  -2   83.09   14.40
   3 -17   2   66.59   16.90
  -3 -17   2   60.99   13.80
   3 -17  -2   54.09   17.30
  -4 -17  -2  101.59   16.50
   4 -17   2   94.39   20.20
  -4 -17   2   87.29   16.40
   4 -17  -2   80.79   20.60
   5 -17   2   47.10   17.00
  -5 -17  -2   45.50   14.40
  -5 -17   2   70.09   16.90
   5 -17  -2   68.09   19.30
   0 -18  -2   22.90   10.10
   0 -18   2   37.20   12.90
   0 -18   2   28.20   10.90
   0 -18  -2   22.10   12.20
   1 -18   2   20.80   11.70
   1 -18   2   35.10   12.20
  -1 -18  -2   33.80   13.60
  -1 -18  -2   13.50    9.60
   1 -18  -2   10.00   11.00
  -1 -18   2   15.20   11.40
  -1 -18   2   12.00    9.70
   1 -18  -2   15.90   11.60
  -2 -18  -2  120.89   18.10
   2 -18   2  136.69   23.00
  -2 -18  -2  135.09   23.00
  -2 -18   2  169.98   19.20
  -2 -18   2  170.48   24.40
   2 -18  -2  182.38   26.10
   3 -18   2   52.99   16.00
  -3 -18  -2   55.19   13.10
   3 -18  -2   44.60   17.10
  -3 -18   2   39.20   12.40
   4 -18   2   28.10   14.60
  -4 -18  -2   36.00   12.80
   4 -18  -2   43.40   17.10
  -4 -18   2   56.79   15.30
   0 -19  -2    8.40   10.90
   0 -19  -2   -1.10    9.70
   0 -19   2    2.10    9.50
   0 -19   2   -0.20   11.00
  -1 -19  -2   15.80   13.10
   1 -19   2    9.90   11.00
   1 -19   2   12.70   11.20
  -1 -19  -2   16.00   10.50
   1 -19  -2   20.70   12.60
  -1 -19   2   13.10   12.20
   1 -19  -2    9.00   10.60
  -1 -19   2    2.30   10.10
   2 -19   2   24.10   14.10
  -2 -19  -2   26.50   13.70
  -2 -19  -2   32.00   12.10
  -2 -19   2   20.10   14.10
  -2 -19   2   37.70   11.70
   2 -19  -2   25.70   13.80
  -3 -19  -2   83.29   15.70
   3 -19   2   74.09   18.40
  -3 -19   2   48.20   13.60
   3 -19  -2   55.69   18.60
   0 -20  -2   43.30   15.60
   0 -20  -2   49.90   13.60
   0 -20   2   48.90   13.30
   0 -20   2   30.50   13.90
   1 -20   2   28.50   13.50
  -1 -20  -2   27.20   14.30
  -1 -20  -2   32.20   12.60
   1 -20   2   28.80   13.60
  -1 -20   2   22.50   12.70
   1 -20  -2   26.40   14.10
  -1 -20   2   38.20   15.00
   2 -20   2   51.39   16.30
  -2 -20  -2   34.60   12.50
  -2 -20  -2   28.70   16.00
  -2 -20   2   45.10   13.70
   2 -20  -2   32.00   16.30
  -2 -20   2   43.30   16.60
   0   0  -3    8.50    2.40
   0   0  -3    3.80    1.90
   0   0  -3    3.60    1.70
   0   0   3    5.50    2.20
   0   0   3    3.70    1.70
   0   0   3    4.30    2.50
   0   0  -3    3.00    2.30
  -1   0  -3   26.00    2.60
  -1   0   3   25.50    2.70
  -1   0  -3   27.20    3.00
  -1   0  -3   22.00    2.90
   1   0   3   18.80    2.90
   1   0  -3   27.50    2.80
  -1   0  -3   24.10    2.60
   1   0   3   32.50    2.80
   1   0  -3   25.60    2.90
   1   0   3   24.90    2.70
  -2   0   3  488.95   30.70
   2   0   3  468.25   31.20
   2   0  -3  485.75   30.70
   2   0  -3  487.25   30.80
  -2   0   3  458.25   30.30
  -2   0  -3  489.85   30.50
   2   0  -3  454.85   31.20
   2   0   3  464.35   30.50
  -3   0   3    3.40    2.00
  -3   0   3    5.50    2.30
  -3   0  -3    4.60    2.30
   3   0  -3    3.60    2.90
   3   0  -3    4.10    2.50
  -3   0   3    5.40    2.50
   3   0   3    3.80    2.30
   3   0   3    2.40    2.90
   3   0   3    5.00    2.50
   3   0  -3    4.30    2.50
  -3   0  -3    4.10    2.30
  -4   0  -3   21.20    4.30
   4   0  -3   14.90    4.30
   4   0  -3   19.00    4.50
  -4   0   3   15.60    3.90
  -4   0   3   14.60    4.10
  -4   0  -3   16.00    4.00
   4   0   3   11.60    3.90
   4   0  -3   16.70    5.30
   4   0   3   21.70    5.60
   4   0   3   10.00    3.80
   5   0  -3   -0.50    3.70
   5   0   3    0.90    5.20
   5   0  -3    0.70    4.70
   5   0  -3    1.00    3.90
  -5   0  -3    4.20    3.70
   5   0   3   -0.80    3.70
  -5   0   3    2.40    3.70
  -5   0  -3   -1.00    3.40
   6   0   3  481.45   36.00
   6   0   3  490.15   38.40
  -6   0  -3  513.35   35.80
  -6   0  -3  523.05   36.00
  -6   0   3  511.25   35.40
   6   0  -3  507.75   38.70
   6   0  -3  503.25   36.60
   6   0  -3  480.55   36.10
  -7   0  -3    4.90    6.20
   7   0  -3    6.40    7.10
   7   0  -3    8.60    7.50
   7   0   3    3.10    6.70
   7   0  -3   10.90    8.40
   7   0   3   11.50    8.60
  -7   0  -3    3.70    6.30
  -8   0  -3   -6.30    7.80
   8   0   3   15.10    9.00
  -8   0  -3   13.70    8.80
   8   0  -3   13.80    9.60
   8   0  -3    7.90    8.50
   8   0   3    8.30    9.20
   0   1  -3  329.57   21.80
   0   1  -3  276.67   21.20
   0  -1   3  309.57   21.70
   0   1  -3  266.07   22.40
   0  -1   3  374.46   20.60
   0  -1   3  384.26   20.30
   0  -1  -3  274.37   21.00
   0   1   3  326.57   20.80
   0  -1  -3  294.77   21.30
   0  -1  -3  369.56   20.20
   0   1  -3  308.37   21.60
   0   1   3  324.97   21.00
   0  -1   3  295.47   21.40
  -1  -1  -3  495.75   30.30
  -1   1   3  466.55   30.50
  -1  -1  -3  451.05   30.70
   1  -1   3  489.25   30.90
  -1  -1  -3  479.25   30.50
   1   1  -3  459.85   30.80
  -1  -1  -3  493.25   30.60
   1  -1   3  482.15   30.80
  -1  -1  -3  486.85   30.20
   1  -1   3  471.85   31.30
  -1  -1   3  495.25   30.80
   1   1   3  499.65   30.40
  -1   1  -3  489.75   30.80
   1  -1  -3  450.65   30.80
   1  -1  -3  492.25   30.50
  -1   1  -3  509.75   30.80
   1   1   3  518.15   30.50
  -1   1  -3  479.45   30.60
   1   1   3  469.05   30.70
  -1   1  -3  508.25   31.40
  -2   1   3  207.88   14.50
   2   1  -3  192.68   15.30
   2   1  -3  217.68   15.00
   2  -1   3  210.88   14.80
  -2   1   3  217.18   14.20
  -2  -1  -3  220.58   14.60
  -2   1   3  218.78   14.70
   2  -1   3  213.58   15.50
  -2  -1  -3  223.88   14.40
   2   1  -3  215.98   14.80
   3   1  -3   22.60    4.20
   3   1  -3   29.90    5.50
  -3  -1  -3   27.60    4.20
   3  -1   3   27.80    4.40
   3   1  -3   27.90    4.50
  -3  -1  -3   31.70    4.10
   3  -1   3   33.10    5.60
  -3   1   3   29.60    4.30
  -3   1   3   27.90    3.80
  -3   1   3   29.40    4.30
  -3  -1   3   26.40    4.30
   3   1   3   27.80    4.30
  -3   1  -3   24.80    4.00
  -3  -1   3   27.10    4.10
   3  -1  -3   23.10    4.30
   3   1   3   22.70    3.90
   3   1   3   23.10    4.60
   3  -1  -3   26.70    4.40
   3  -1  -3   28.50    5.10
  -3   1  -3   25.60    4.00
  -4  -1  -3  150.38   11.70
  -4   1   3  142.99   12.00
   4  -1   3  144.99   12.20
  -4  -1  -3  149.49   12.00
   4   1  -3  139.99   12.20
  -4   1   3  146.99   11.30
   4  -1   3  156.28   13.80
   4   1  -3  144.09   13.50
   4   1  -3  148.69   12.40
  -4   1  -3  149.69   11.90
  -4   1  -3  152.38   12.00
   4  -1  -3  150.48   13.60
   4  -1  -3  133.59   11.90
   4   1   3  123.89   12.80
  -4  -1   3  138.89   11.70
   4   1   3  144.99   11.90
   4   1   3  134.19   11.80
   4  -1  -3  136.49   12.20
  -4  -1   3  134.39   12.00
   5   1  -3  166.08   14.70
   5  -1   3  161.98   16.60
  -5   1   3  146.19   14.10
   5   1  -3  154.08   16.50
  -5  -1  -3  146.09   14.10
   5   1  -3  152.88   14.40
  -5   1   3  161.88   13.50
  -5  -1  -3  154.98   13.90
   5  -1   3  139.79   14.20
   5   1   3  196.58   17.20
   5  -1  -3  175.78   14.70
  -5   1  -3  161.08   14.10
  -5   1  -3  178.88   14.70
   5   1   3  174.38   14.50
   5  -1  -3  188.48   16.80
  -5  -1   3  176.18   14.10
   5  -1  -3  168.98   14.80
   5   1   3  173.18   14.50
   6  -1   3  108.89   12.20
  -6  -1  -3  117.79   11.50
  -6  -1  -3  112.19   11.70
   6   1  -3  106.29   12.30
   6  -1   3  124.89   15.40
   6   1  -3  114.39   13.00
  -6   1  -3   76.69   10.70
   6  -1  -3   71.39   11.10
   6   1   3   80.99   13.70
   6   1   3   78.49   11.60
  -6  -1   3   71.69   10.50
   6  -1  -3   80.09   13.40
   6  -1  -3   68.39   11.10
  -6   1  -3   68.89   10.70
   7  -1   3   46.20   12.80
   7   1  -3   51.99   10.80
   7   1  -3   52.39   10.90
   7  -1   3   45.60   10.40
   7   1  -3   55.19   13.40
  -7  -1  -3   54.89   10.50
  -7  -1  -3   55.49   11.20
   7   1   3   78.39   15.00
   7  -1  -3   61.29   11.70
  -7   1  -3   66.59   11.20
  -7   1  -3   46.10   10.30
   7   1   3   58.89   11.00
   7  -1  -3   58.19   11.30
   7  -1  -3   60.39   13.50
  -8  -1  -3   75.69   14.00
   8   1  -3   54.59   13.00
  -8  -1  -3   79.99   14.80
   8  -1   3   68.99   13.70
   8  -1   3   79.89   14.10
  -8  -1  -3   73.79   13.20
   8   1  -3   90.99   15.20
   8  -1  -3   55.09   13.50
  -8   1  -3   70.39   13.40
   8   1   3   59.19   12.80
  -8   1  -3   50.89   13.00
   0   2  -3   43.60    7.10
   0   2  -3   47.30    5.30
   0   2  -3   42.80    4.90
   0  -2  -3   48.10    4.60
   0  -2  -3   48.30    3.40
   0  -2   3   45.00    5.50
   0  -2  -3   54.69    3.90
   0  -2  -3   47.50    3.60
   0  -2   3   39.50    6.60
   0  -2   3   41.20    4.80
   0   2  -3   47.50    5.60
   0  -2  -3   30.50    4.90
   0  -2   3   51.49    4.50
   0  -2  -3   45.90    3.10
   0  -2   3   45.70    5.40
   1   2  -3 1963.10  125.09
   1  -2   3 1822.82  124.69
   1  -2   3 1941.71  124.09
  -1   2   3 2022.50  123.49
  -1   2   3 2123.09  124.09
  -1   2   3 1971.90  123.49
  -1  -2  -3 2081.09  123.19
   1   2  -3 2018.10  124.29
  -1  -2  -3 1979.20  123.39
   1  -2   3 2086.09  124.39
  -1  -2  -3 2075.89  123.69
  -1  -2  -3 1971.70  123.69
   1  -2   3 2065.99  123.99
  -1  -2  -3 1942.21  123.89
  -1  -2   3 1859.21  124.09
  -1  -2   3 1989.20  123.69
   1   2   3 1930.01  123.59
   1  -2  -3 1980.30  123.89
  -1   2  -3 1888.51  123.79
   1   2   3 2128.59  123.39
   1  -2  -3 2214.08  123.79
   1  -2  -3 2085.69  123.59
  -1   2  -3 2031.90  124.19
   1  -2  -3 2115.19  124.19
  -1   2  -3 1870.21  124.79
  -2   2   3 1096.29   71.69
   2   2  -3 1146.29   72.29
  -2  -2  -3 1140.19   71.39
  -2   2   3 1135.79   71.19
  -2   2   3 1074.49   71.69
  -2  -2  -3 1127.79   71.89
   2  -2   3 1154.58   72.99
   2  -2   3 1158.88   72.09
   2   2  -3 1103.79   72.09
  -2  -2  -3 1148.59   71.59
   2  -2   3 1165.48   72.29
  -2  -2  -3 1129.39   71.79
   2  -2  -3 1208.18   72.09
   2  -2  -3 1203.58   71.89
   2   2   3 1190.08   71.69
  -2  -2   3 1140.79   72.09
   2   2   3 1197.08   71.69
  -2   2  -3 1186.38   72.09
  -2   2  -3 1143.69   71.79
   2  -2  -3 1150.68   72.49
  -3  -2  -3  702.33   46.50
   3  -2   3  717.43   47.00
  -3   2   3  680.33   46.40
  -3   2   3  705.03   46.50
   3  -2   3  770.02   48.20
   3   2  -3  726.63   47.90
  -3   2   3  703.83   45.80
   3   2  -3  698.93   46.80
  -3  -2  -3  697.63   46.10
   3   2  -3  707.93   46.90
   3  -2  -3  744.13   47.70
  -3  -2   3  732.73   46.60
  -3   2  -3  752.62   46.70
   3  -2  -3  746.83   46.90
  -3   2  -3  746.93   46.40
   3  -2  -3  730.63   46.60
   3   2   3  730.73   47.50
   3   2   3  735.73   46.40
   3   2   3  739.83   46.40
  -3  -2   3  740.13   46.80
   4   2  -3   23.80    4.80
   4   2  -3   20.30    5.70
  -4   2   3   18.20    4.50
   4  -2   3   27.80    6.30
  -4   2   3   27.80    4.30
   4  -2   3   28.60    5.30
  -4  -2  -3   27.90    5.00
   4   2  -3   25.60    5.20
  -4  -2  -3   25.50    4.50
  -4   2  -3   21.70    4.50
  -4   2  -3   22.30    4.70
   4   2   3   21.80    4.60
   4  -2  -3   20.50    4.90
   4   2   3   20.00    5.40
   4  -2  -3   22.30    5.70
  -4  -2   3   27.90    5.30
   4   2   3   23.80    4.90
   4  -2  -3   21.90    4.90
  -4  -2   3   21.50    4.90
   5  -2   3  691.33   49.40
   5   2  -3  660.33   47.20
   5   2  -3  707.13   49.50
   5  -2   3  683.43   47.60
  -5  -2  -3  668.43   46.50
  -5   2   3  699.43   46.20
  -5  -2  -3  650.93   46.80
  -5   2   3  673.03   47.10
   5   2  -3  688.13   47.60
   5  -2  -3  731.63   47.70
  -5   2  -3  702.53   47.10
   5  -2  -3  749.42   49.50
  -5   2  -3  736.83   46.80
   5  -2  -3  721.43   47.40
   5   2   3  722.13   47.20
  -5  -2   3  733.73   47.10
  -5  -2   3  764.12   47.60
   5   2   3  703.73   47.00
   5   2   3  701.83   49.00
   6  -2   3  205.68   17.30
  -6  -2  -3  205.98   16.10
   6   2  -3  214.78   17.30
  -6   2   3  211.68   15.70
   6   2  -3  220.98   20.50
  -6  -2  -3  219.78   17.00
   6   2  -3  199.68   17.10
  -6   2  -3  129.29   15.10
   6  -2  -3  137.09   15.90
   6  -2  -3  133.69   17.30
   6  -2  -3  137.49   15.50
   6   2   3  151.08   18.30
   6   2   3  143.79   15.40
  -6   2  -3  153.88   15.10
   6   2   3  144.69   15.40
   7   2  -3   54.39   11.40
   7   2  -3   65.29   14.50
   7  -2   3   45.60   10.90
   7  -2   3   56.89   11.60
  -7  -2  -3   54.39   11.50
   7   2  -3   52.39   11.80
  -7  -2  -3   56.69   10.90
  -7  -2  -3   73.19   12.00
   7  -2   3   65.59   14.50
   7  -2  -3   90.89   13.30
  -7   2  -3   98.59   12.50
   7   2   3   97.99   16.30
   7  -2  -3   95.69   13.90
   7  -2  -3  108.29   16.80
   7   2   3   96.19   13.20
  -7   2  -3   91.19   12.80
   8  -2   3   24.90   10.10
  -8  -2  -3   21.40   10.30
   8   2  -3   26.00   10.10
  -8  -2  -3   24.40    9.70
  -8  -2  -3   21.90    9.90
   8   2  -3   16.10   10.30
   8  -2   3    8.70    9.40
  -8   2  -3    4.90    8.50
  -8   2  -3   11.60    8.10
  -8   2  -3    6.60    9.30
   8   2   3    0.60    7.40
   8  -2  -3   -1.40    8.30
  -8  -2   3   -1.00    7.90
   0  -3   3 2636.64  164.38
   0  -3  -3 2885.71  163.08
   0  -3   3 2322.97  165.58
   0   3  -3 2211.38  165.48
   0   3  -3 2565.44  164.58
   0  -3  -3 3060.79  163.18
   0  -3   3 2786.72  164.58
   0  -3   3 2564.94  164.28
   0   3  -3 2621.54  164.48
   0  -3   3 2771.52  163.68
  -1  -3  -3  978.20   61.89
  -1   3   3  920.11   61.39
   1  -3   3  933.61   62.69
   1  -3   3  986.20   61.89
  -1  -3  -3  983.70   61.39
   1  -3   3 1002.40   61.99
  -1   3   3  970.40   60.89
   1   3  -3  949.40   62.89
  -1  -3  -3  967.60   61.59
   1  -3   3  997.90   61.39
   1  -3   3 1016.40   61.99
   1   3  -3  960.70   61.99
  -1  -3  -3  978.00   61.19
   1  -3  -3  983.60   60.99
  -1  -3   3  996.50   61.99
  -1   3  -3  961.80   62.79
  -1   3  -3  963.20   61.29
  -1   3  -3  963.90   61.89
   1   3   3 1063.99   60.69
  -1  -3   3  943.71   61.39
   1   3   3  995.30   60.89
  -1  -3   3  933.91   61.79
   1  -3  -3 1078.59   61.09
   1  -3  -3 1022.00   62.09
   1  -3  -3  972.50   61.29
  -1   3  -3  966.00   61.89
   1   3   3 1038.90   60.69
   2  -3   3 1619.74  104.89
  -2  -3  -3 1608.94  103.59
  -2  -3  -3 1651.03  103.09
  -2  -3  -3 1657.93  103.59
  -2   3   3 1674.53  104.39
   2  -3   3 1633.64  104.09
   2   3  -3 1630.94  103.99
  -2  -3  -3 1678.03  103.59
  -2   3   3 1653.73  102.69
  -2   3   3 1661.73  103.49
   2  -3   3 1614.24  103.89
   2  -3  -3 1656.03  103.49
  -2   3  -3 1607.74  103.89
  -2   3  -3 1678.23  103.49
   2   3   3 1793.92  103.29
  -2  -3   3 1674.83  103.79
   2   3   3 1779.82  103.29
   2  -3  -3 1782.12  103.79
   2  -3  -3 1691.53  104.19
  -2  -3   3 1618.54  103.89
   3  -3   3  346.97   23.30
   3  -3   3  346.37   23.50
  -3   3   3  348.07   22.00
  -3  -3  -3  341.47   22.50
   3   3  -3  328.47   24.40
  -3  -3  -3  354.86   22.90
  -3  -3  -3  333.87   23.00
   3  -3   3  334.47   24.50
   3   3  -3  361.06   23.60
  -3   3   3  328.67   22.90
   3   3  -3  352.06   23.50
  -3   3  -3  337.67   22.70
   3  -3  -3  333.67   22.90
   3   3   3  328.67   22.60
   3   3   3  332.77   22.70
   3  -3  -3  341.37   23.20
  -3   3  -3  339.27   23.20
   3  -3  -3  313.37   23.80
   3   3   3  338.17   23.80
  -3  -3   3  315.97   23.00
   4   3  -3  892.61   60.99
  -4  -3  -3  895.31   60.19
  -4  -3  -3  863.51   60.59
  -4   3   3  902.11   60.69
   4  -3   3  923.41   61.39
  -4   3   3  911.01   59.69
   4   3  -3  903.21   61.09
   4   3  -3  899.91   62.49
   4  -3   3  893.61   62.49
  -4  -3  -3  920.11   60.49
   4   3   3 1005.00   60.79
  -4  -3   3  954.30   60.89
   4   3   3  983.90   62.29
   4   3   3  995.40   60.79
  -4  -3   3  987.90   61.19
   4  -3  -3  992.20   62.49
  -4   3  -3 1025.70   61.29
   4  -3  -3  977.30   61.29
  -4   3  -3  988.50   60.49
   4  -3  -3  974.50   60.99
  -5   3   3  660.13   43.10
   5  -3   3  641.34   46.60
   5   3  -3  641.34   44.70
  -5   3   3  635.04   44.40
  -5  -3  -3  665.33   43.90
  -5  -3  -3  643.84   44.40
  -5  -3  -3  662.03   44.10
   5   3  -3  613.54   44.60
   5   3  -3  676.53   46.90
   5  -3   3  606.94   44.70
   5   3   3  658.83   44.20
  -5   3  -3  669.13   43.80
  -5  -3   3  710.43   44.90
  -5   3  -3  652.63   44.50
   5   3   3  670.83   46.30
   5  -3  -3  694.93   46.70
   5  -3  -3  688.43   44.70
   5   3   3  675.93   44.50
   5  -3  -3  639.94   44.70
   6  -3   3  305.67   24.70
  -6   3   3  295.67   24.60
   6   3  -3  318.47   25.10
   6   3  -3  277.17   24.50
   6   3  -3  327.27   27.70
   6  -3   3  317.37   27.90
   6  -3   3  280.77   24.70
  -6  -3  -3  294.77   24.40
  -6  -3  -3  306.97   24.10
  -6   3   3  327.87   23.40
   6   3   3  325.17   24.90
   6   3   3  299.47   24.10
   6   3   3  325.17   27.40
   6  -3  -3  329.37   27.60
  -6   3  -3  324.17   24.90
   6  -3  -3  321.67   25.20
   6  -3  -3  312.77   25.20
  -6   3  -3  314.17   23.80
   7  -3   3   35.20    9.80
  -7  -3  -3   28.90    9.00
   7   3  -3   26.90   11.70
   7  -3   3   28.90    9.20
  -7  -3  -3   31.50    9.50
   7   3  -3   22.50    8.90
   7   3  -3   26.60    9.00
  -7  -3  -3   32.70    9.00
   7  -3   3   26.50   10.90
   7  -3  -3   35.60   11.20
  -7  -3   3   36.30    9.80
   7   3   3   39.10   11.50
  -7   3  -3   32.40    9.20
   7  -3  -3   31.40    9.80
   7   3   3   28.40    8.40
  -7   3  -3   25.50    7.70
   7  -3  -3   40.90   10.00
  -8  -3  -3   38.30   10.90
  -8  -3  -3   40.80   11.70
   8   3  -3   34.10   11.20
   8  -3   3   38.90   12.10
   8   3  -3   41.60   11.50
  -8  -3  -3   35.90   12.00
   8  -3   3   43.10   12.00
   8  -3  -3   36.50   11.40
  -8  -3   3   30.40   11.40
  -8   3  -3   38.90   11.80
  -8   3  -3   39.10   12.40
   8   3   3   50.89   11.70
   0  -4   3 2223.68  135.09
   0  -4  -3 2306.67  134.49
   0  -4   3 2015.10  137.29
   0   4   3 2266.67  133.79
   0  -4   3 2146.19  136.09
   0   4  -3 1996.60  135.79
   0  -4   3 2115.59  135.59
   0  -4  -3 2395.36  133.89
   0   4   3 2422.26  133.29
   0   4  -3 2185.98  135.89
   0   4  -3 1886.01  134.09
   0  -4   3 2320.77  135.79
   0   4  -3 1890.31  137.09
  -1  -4  -3 1831.92  110.29
   1  -4   3 1791.32  111.29
   1  -4   3 1744.23  111.09
  -1  -4  -3 1826.02  111.79
  -1  -4  -3 1813.52  110.39
  -1   4   3 1783.72  109.99
   1  -4   3 1671.23  112.19
   1   4  -3 1748.82  111.49
   1  -4   3 1806.22  111.59
  -1   4   3 1830.22  110.59
   1  -4   3 1736.23  110.79
  -1  -4  -3 1725.63  111.09
   1   4  -3 1624.24  112.29
   1   4   3 1920.31  109.59
  -1  -4   3 1930.71  111.89
  -1   4  -3 1760.02  110.29
  -1  -4   3 1695.23  110.79
   1   4   3 1792.12  109.89
  -1   4  -3 1729.13  111.19
   1  -4  -3 1755.82  111.59
   1  -4  -3 1760.62  110.39
  -1  -4   3 1711.43  111.19
   1  -4  -3 1879.71  109.99
  -1   4  -3 1765.22  111.19
   1  -4  -3 1948.91  110.09
   2  -4   3 1017.90   61.19
   2  -4   3 1025.10   61.69
   2   4  -3  989.50   61.29
   2  -4   3  952.00   62.29
  -2  -4  -3  987.30   60.59
   2  -4   3  994.10   61.39
  -2  -4  -3 1034.40   60.79
  -2   4   3 1031.90   59.39
  -2   4   3 1004.70   60.59
  -2  -4  -3 1028.50   60.99
  -2   4   3 1069.69   61.69
  -2  -4   3  887.31   60.89
   2   4   3  974.20   60.19
   2   4   3  935.51   60.09
   2  -4  -3  908.81   60.39
   2  -4  -3  945.01   60.59
   2  -4  -3  959.90   61.69
  -2  -4   3  891.41   60.79
  -2   4  -3  880.81   60.99
   2   4   3  880.91   60.59
  -2   4  -3  925.91   60.49
   2  -4  -3  881.81   60.99
  -3  -4  -3  439.46   29.70
  -3   4   3  455.15   28.40
   3  -4   3  470.15   30.40
   3   4  -3  459.05   30.30
   3  -4   3  457.85   30.10
   3   4  -3  435.76   31.40
  -3   4   3  466.85   29.70
  -3  -4  -3  464.45   29.70
   3  -4   3  464.25   31.60
   3  -4  -3  446.16   29.60
   3   4   3  418.56   30.20
  -3   4  -3  450.25   29.40
  -3  -4   3  485.85   30.20
  -3   4  -3  420.56   29.90
   3   4   3  424.36   29.20
  -3  -4   3  433.26   29.90
   3  -4  -3  443.76   29.90
   3  -4  -3  428.06   30.50
   3   4   3  421.46   29.20
  -4  -4  -3 1216.18   73.49
   4  -4   3 1165.88   74.19
   4   4  -3 1172.18   73.99
   4   4  -3 1177.28   75.59
   4   4  -3 1148.39   73.89
   4  -4   3 1216.58   75.79
  -4  -4  -3 1142.99   73.59
  -4   4   3 1163.38   72.09
  -4   4   3 1187.08   73.59
   4  -4   3 1178.58   73.89
   4  -4  -3 1152.98   74.89
  -4  -4   3 1116.29   73.59
   4   4   3 1119.09   73.09
   4  -4  -3 1113.29   73.39
   4   4   3 1125.59   74.59
  -4   4  -3 1112.39   72.89
   4  -4  -3 1130.99   73.79
   4   4   3 1130.69   73.09
  -4   4  -3 1105.59   73.69
  -4  -4   3 1124.29   73.59
  -5  -4  -3  199.98   16.10
  -5   4   3  212.88   15.00
   5  -4   3  198.68   17.10
   5  -4   3  192.98   18.50
   5   4  -3  198.38   18.70
   5   4  -3  183.58   16.50
  -5   4   3  200.48   16.50
   5  -4   3  204.48   16.80
   5   4  -3  185.38   16.60
  -5  -4  -3  174.08   16.10
  -5  -4   3  197.68   16.80
  -5  -4   3  183.88   16.40
  -5   4  -3  194.98   16.60
   5   4   3  181.08   16.10
   5   4   3  186.98   16.00
   5   4   3  192.68   17.80
   5  -4  -3  185.38   16.50
   5  -4  -3  189.68   16.60
  -5   4  -3  203.98   15.90
   5  -4  -3  200.28   18.20
   6   4  -3  175.18   17.20
   6   4  -3  172.08   17.30
   6  -4   3  204.78   18.10
  -6  -4  -3  172.98   16.90
   6  -4   3  177.58   17.20
   6   4  -3  206.08   20.90
  -6   4   3  191.88   17.90
   6  -4   3  194.38   20.40
  -6  -4  -3  189.78   17.40
  -6  -4  -3  212.98   17.80
  -6  -4   3  183.88   17.30
  -6   4  -3  168.78   16.10
   6  -4  -3  186.28   17.60
   6   4   3  177.38   16.40
  -6   4  -3  205.68   17.70
   6   4   3  163.48   18.60
   6  -4  -3  165.68   17.30
   6  -4  -3  181.48   19.20
   6   4   3  192.78   17.00
  -7  -4  -3   27.50    8.50
   7  -4   3   45.10   12.70
  -7  -4  -3   29.70    9.70
   7   4  -3   38.60   12.20
   7  -4   3   30.80    9.70
  -7  -4  -3   37.70   10.10
   7  -4   3   47.00   10.40
   7   4  -3   24.90    9.50
   7   4  -3   34.80   10.20
  -7   4  -3   17.60    8.50
   7   4   3   22.80    8.50
   7  -4  -3   20.60    8.80
   7   4   3   33.40   11.20
  -7  -4   3   22.00    8.90
   7  -4  -3   34.50   10.70
  -7   4  -3   17.80    8.40
   8  -4   3  302.97   29.70
  -8  -4  -3  321.67   29.00
  -8  -4  -3  316.07   28.50
   8  -4   3  285.87   28.10
   8  -4   3  284.57   28.80
   8   4  -3  292.47   28.50
  -8  -4  -3  323.27   27.20
  -8   4  -3  316.97   28.50
   8  -4  -3  317.57   31.80
  -8  -4   3  293.87   27.40
   8  -4  -3  285.57   27.90
   8   4   3  280.57   26.30
  -8   4  -3  280.37   28.00
   0   5  -3   79.89    6.90
   0  -5   3   82.09   10.10
   0   5   3   81.99    6.20
   0  -5  -3   88.59    5.70
   0   5  -3   82.69    8.90
   0  -5  -3   82.59    6.20
   0  -5   3   85.69    8.20
   0  -5  -3   81.69    7.50
   0  -5   3   98.99    8.50
   0  -5  -3   96.29    6.40
   0   5  -3   94.49   10.60
   0   5   3   86.99    6.40
   0  -5  -3   75.99    9.40
   0   5  -3   92.79    8.80
   0  -5   3   91.39    8.70
   0  -5   3   98.49    9.70
   0   5   3   85.29    5.90
  -1  -5  -3   79.39    7.50
  -1  -5  -3   79.69    5.40
  -1   5   3   79.19    6.70
   1  -5   3   83.49    7.50
   1  -5   3   76.59    7.40
   1  -5   3   73.29    8.00
   1   5  -3   73.89    7.80
   1   5  -3   72.69    8.70
   1  -5   3   73.79    7.30
  -1  -5  -3   84.79    6.50
  -1  -5  -3   86.99    6.60
   1  -5   3   76.49    8.70
  -1   5   3   86.79    6.10
  -1  -5  -3   81.49    8.60
  -2  -5  -3  115.29    8.70
   2  -5   3  114.19    9.70
  -2  -5  -3  108.69    8.10
  -2   5   3  111.39    9.80
   2  -5   3  117.19    9.60
  -2   5   3  114.39    7.30
  -2   5   3  107.89    8.70
   2  -5   3  117.29   11.10
   2  -5   3  121.69   10.30
  -2  -5  -3  114.69    9.60
  -2  -5  -3  106.29    8.90
   2   5  -3  115.99    9.80
  -3   5   3    8.20    3.30
   3  -5   3   10.90    3.60
   3  -5   3   10.90    4.10
  -3  -5  -3    5.60    3.10
   3   5  -3    8.60    4.30
  -3  -5  -3    7.00    2.90
   3   5  -3   10.00    3.60
  -3  -5  -3    7.30    3.30
   3  -5   3   13.90    3.80
  -3   5   3   10.10    2.00
   3  -5   3   10.50    4.50
  -3   5  -3   13.10    3.90
  -3  -5   3    8.60    3.50
  -3  -5   3   12.60    3.70
   3  -5  -3   11.50    3.30
   3  -5  -3    7.80    3.00
   3  -5  -3    6.30    3.40
   3  -5  -3   10.30    4.30
   3   5   3    9.50    2.80
   3   5   3    9.50    3.40
   3   5   3    9.90    2.80
  -3   5  -3   10.70    3.10
  -4  -5  -3   29.20    5.80
   4   5  -3   33.30    6.50
   4  -5   3   32.60    6.50
  -4   5   3   32.40    6.00
   4  -5   3   35.20    7.40
   4  -5   3   34.80    7.90
  -4  -5  -3   28.30    6.00
  -4   5   3   37.10    4.70
   4   5  -3   35.40    7.90
   4  -5   3   29.30    6.30
   4  -5  -3   54.99    7.20
   4   5   3   52.29    6.50
   4  -5  -3   61.09    8.90
   4   5   3   52.49    7.80
   4  -5  -3   52.09    8.50
   4  -5  -3   46.80    6.70
   4   5   3   55.99    6.90
  -4   5  -3   51.19    7.20
  -4   5  -3   56.99    6.40
  -4  -5   3   53.39    7.10
  -4  -5   3   54.49    7.50
  -5  -5  -3   68.89    9.90
   5  -5   3   77.69   10.40
  -5  -5  -3   56.29    9.20
   5  -5   3   66.09   11.00
   5  -5   3   67.69   10.20
  -5   5   3   67.39    9.70
  -5  -5  -3   54.19    8.70
   5   5  -3   62.39    9.70
   5  -5   3   84.29   12.70
   5   5  -3   64.99   11.40
   5   5   3   91.69    9.90
  -5  -5   3   99.29   10.30
  -5  -5   3   85.59   10.60
   5   5   3   87.99   11.70
  -5   5  -3   83.59    9.10
   5  -5  -3   83.39   10.10
   5  -5  -3  102.09   12.00
  -5   5  -3   83.89   10.90
   5   5   3   93.19    9.30
   5  -5  -3   89.69   10.00
   6  -5   3  107.29   15.60
   6  -5   3  117.69   13.90
   6  -5   3   97.99   15.00
  -6  -5  -3  101.89   13.40
  -6   5   3  100.29   14.10
  -6  -5  -3  112.39   13.10
   6  -5   3  100.69   14.30
   6   5  -3  101.39   14.10
   6   5  -3  117.79   16.70
  -6  -5  -3   91.99   13.50
   6   5   3  143.89   14.00
   6  -5  -3  155.48   16.60
  -6  -5   3  136.39   14.30
   6   5   3  127.89   13.00
   6  -5  -3  144.49   14.50
   6   5   3  150.48   16.80
  -6   5  -3  128.99   14.10
  -6   5  -3  139.09   12.90
   7  -5   3   33.90   11.30
  -7  -5  -3   21.40    8.90
   7  -5   3   21.80   10.30
   7  -5   3   21.20    9.10
   7   5  -3   31.50   11.50
  -7  -5  -3   19.70    8.80
   7   5  -3   30.40   10.00
  -7   5   3   28.50    9.00
   7  -5   3   24.20    9.40
  -7  -5  -3   22.90    8.40
  -7  -5   3   13.20    8.20
   7  -5  -3   23.70   10.00
  -7   5  -3   25.40    9.00
   7  -5  -3   17.50    8.40
   7  -5  -3   25.20   10.50
  -7   5  -3   14.30    8.90
   7   5   3   19.90    9.80
   7   5   3   16.90    7.60
   8   5  -3   18.10    9.80
  -8  -5  -3   16.50   10.60
  -8  -5  -3    8.10    8.80
   8  -5   3   26.20   11.10
   8  -5   3   26.50   10.60
   8  -5   3   20.80   12.10
  -8  -5  -3   25.10   10.80
  -8  -5   3   20.10   10.20
   8  -5  -3   33.30   12.80
  -8   5  -3   35.40   11.20
  -8   5  -3   19.70   10.50
   8   5   3   27.60   10.10
   8  -5  -3   17.30   10.70
   0   6  -3 1989.40  126.79
   0   6  -3 1902.81  128.99
   0   6   3 2103.59  126.89
   0  -6  -3 1999.60  126.69
   0  -6   3 2086.69  129.29
   0   6  -3 2206.88  133.79
   0   6   3 1937.41  126.89
   0   6   3 2205.58  126.49
   0  -6   3 2026.10  130.49
   0  -6  -3 2249.47  126.19
   0  -6   3 2136.79  128.89
   0  -6  -3 2129.59  128.49
   0   6  -3 1931.41  129.49
   0  -6  -3 1816.32  130.39
   0  -6   3 2099.99  129.09
   0  -6   3 2036.40  131.39
  -1   6   3 1014.50   63.79
   1  -6   3  877.11   66.19
  -1  -6  -3 1017.20   63.09
   1  -6   3  970.20   65.59
  -1  -6  -3 1001.00   64.09
  -1   6   3 1049.30   64.59
   1  -6   3  969.00   65.39
  -1  -6  -3  986.70   67.19
  -1  -6  -3 1047.90   63.79
   1  -6   3 1014.70   65.49
   1  -6   3  974.80   67.19
  -1  -6  -3  994.60   65.69
   1   6  -3  981.40   65.99
  -1  -6  -3 1036.00   64.29
   1  -6  -3 1054.19   64.59
   1  -6  -3 1083.09   63.79
  -1  -6   3 1009.40   65.59
   1   6   3 1005.40   64.29
  -1   6  -3  993.50   65.59
   1  -6  -3 1096.39   63.89
  -1  -6   3 1041.90   66.09
  -1   6  -3 1015.20   65.59
   1  -6  -3  968.00   66.69
  -1  -6   3 1027.20   65.69
  -1   6  -3 1091.59   64.09
   1   6   3 1071.89   64.39
   1  -6  -3 1066.49   65.19
   1   6   3 1128.09   63.29
  -1  -6   3 1055.19   67.29
  -2  -6  -3  933.71   60.59
  -2   6   3  893.91   58.19
  -2  -6  -3  930.91   58.09
   2  -6   3  946.01   60.99
   2  -6   3  906.41   59.29
   2  -6   3  951.40   59.49
  -2   6   3  964.90   59.49
  -2   6   3  957.00   56.79
  -2  -6  -3  910.21   58.59
   2   6  -3  910.41   59.39
  -2  -6  -3  894.11   57.49
  -2  -6  -3  871.01   59.29
   2  -6   3  882.01   60.09
   2  -6  -3  914.91   60.39
  -2   6  -3  913.21   59.39
  -2  -6   3  915.11   59.09
   2  -6  -3  918.21   58.29
   2  -6  -3  924.71   59.09
  -2   6  -3  960.40   58.39
  -2  -6   3  916.81   59.29
   2   6   3  957.10   57.69
   2   6   3  929.81   58.49
  -3  -6  -3  413.66   30.80
  -3  -6  -3  430.66   31.20
  -3  -6  -3  425.96   30.30
   3  -6   3  445.16   33.00
   3   6  -3  412.96   31.20
   3  -6   3  417.56   31.10
   3  -6   3  428.06   32.30
  -3   6   3  412.36   30.50
   3  -6   3  388.66   31.10
  -3   6   3  432.66   28.90
  -3   6  -3  478.45   31.60
  -3  -6   3  499.05   31.80
   3  -6  -3  509.95   33.10
   3  -6  -3  505.55   31.10
   3  -6  -3  488.05   32.00
   3   6   3  492.25   31.50
  -3   6  -3  515.55   30.80
   3   6   3  537.85   30.60
   3   6   3  491.65   30.30
  -3  -6   3  480.75   31.30
   4  -6   3  411.66   30.90
   4  -6   3  425.96   32.90
  -4  -6  -3  415.96   30.90
   4   6  -3  405.46   32.70
  -4  -6  -3  400.56   30.70
  -4   6   3  405.96   30.50
   4  -6   3  417.06   31.40
   4  -6   3  429.16   32.40
  -4  -6  -3  401.56   30.10
   4   6  -3  406.76   30.90
   4   6   3  491.05   30.50
  -4   6  -3  494.45   30.30
   4  -6  -3  510.95   33.40
  -4  -6   3  505.15   31.80
   4  -6  -3  471.15   31.20
   4  -6  -3  456.45   32.30
  -4  -6   3  486.75   31.30
  -4   6  -3  464.65   31.50
   4   6   3  467.25   30.30
   4   6   3  446.36   31.80
  -5  -6  -3  190.98   14.90
  -5  -6  -3  157.18   14.80
  -5   6   3  159.68   14.50
   5  -6   3  161.78   15.20
   5  -6   3  151.98   16.70
   5   6  -3  153.28   16.70
   5  -6   3  168.58   15.40
   5   6  -3  162.88   15.30
   5  -6   3  176.28   16.60
  -5  -6  -3  158.08   14.80
   5  -6  -3  146.69   15.70
  -5  -6   3  149.09   14.40
  -5   6  -3  128.89   14.20
   5  -6  -3  173.08   17.00
   5   6   3  137.49   13.60
   5   6   3  143.29   15.70
   5  -6  -3  147.69   14.50
  -5  -6   3  161.88   15.00
  -5   6  -3  162.88   13.70
   5   6   3  146.59   13.90
  -6  -6  -3  208.88   18.20
  -6  -6  -3  201.38   17.80
  -6  -6  -3  186.68   18.80
   6  -6   3  184.78   21.20
   6  -6   3  171.38   18.40
   6   6  -3  199.38   21.70
  -6   6   3  182.98   18.00
   6  -6   3  196.28   20.00
   6  -6   3  208.08   18.60
   6   6  -3  181.28   18.10
   6   6   3  182.88   17.50
   6   6   3  205.18   17.60
  -6   6  -3  196.58   18.50
  -6   6  -3  198.38   16.80
   6  -6  -3  202.58   20.60
   6  -6  -3  168.38   17.80
  -6  -6   3  198.28   18.60
  -6  -6   3  190.58   18.40
   6   6   3  188.68   19.90
   6  -6  -3  198.08   20.80
  -7   6   3  128.39   17.60
  -7  -6  -3  155.78   16.50
   7  -6   3  124.79   17.40
  -7  -6  -3  124.69   17.10
  -7  -6  -3  129.49   16.50
   7  -6   3  117.19   18.80
   7  -6   3  144.49   17.50
   7   6  -3  106.19   16.10
   7  -6   3  135.49   20.80
  -7  -6   3  158.88   18.80
   7  -6  -3  135.39   16.80
  -7   6  -3  131.79   17.40
   7   6   3  140.39   16.00
  -7   6  -3  144.99   17.80
   7  -6  -3  155.88   19.70
   8  -6   3   22.50   12.40
   8  -6   3   19.00   11.20
  -8  -6  -3   38.40   11.90
  -8  -6  -3   34.80   11.60
   8  -6   3   20.50   10.90
   8   6  -3   34.00   12.00
  -8   6  -3   34.80   12.80
   8  -6  -3   34.30   13.40
  -8   6  -3   44.90   12.50
   8  -6  -3   47.60   12.20
  -8  -6   3   42.90   12.70
   8  -6  -3   39.20   11.90
   0   7   3   56.89    5.50
   0  -7   3   70.39    7.30
   0   7   3   62.19    5.70
   0   7   3   61.19    5.00
   0   7  -3   82.29    9.10
   0  -7   3   61.29    8.30
   0   7  -3   61.09    4.90
   0  -7  -3   62.39    4.60
   0  -7   3   67.99   10.40
   0  -7   3   58.79    9.40
   0  -7   3   66.29    8.60
   0  -7  -3   60.39    7.00
   0  -7  -3   63.19    5.30
   0  -7  -3   58.09    9.80
   1   7  -3 3261.67  206.08
   1  -7   3 3125.59  207.48
  -1  -7  -3 3279.67  203.38
  -1  -7  -3 3550.14  202.78
   1  -7   3 3469.05  205.38
  -1  -7  -3 3559.44  203.28
   1  -7   3 3071.09  205.78
  -1  -7  -3 3046.10  207.48
  -1   7   3 3734.63  204.58
  -1   7   3 3509.65  203.58
   1   7  -3 3329.27  206.58
  -1  -7  -3 3500.75  204.08
   1  -7   3 3244.88  205.48
  -1  -7  -3 3298.07  205.68
   1  -7  -3 3191.98  204.48
   1  -7  -3 2972.30  206.98
  -1  -7   3 3296.17  207.68
  -1  -7   3 3281.47  205.78
   1   7   3 3626.54  202.88
  -1  -7   3 3210.88  205.38
  -1   7  -3 2967.50  205.38
  -1   7  -3 3118.69  205.28
   1  -7  -3 3469.55  203.58
   1  -7  -3 3482.85  203.48
   1   7   3 3362.66  203.98
   1  -7  -3 3374.56  205.28
   1   7   3 2873.51  204.48
  -1   7  -3 3335.37  203.58
  -1  -7   3 3232.88  205.98
   2  -7   3 2437.56  154.18
  -2   7   3 2570.74  154.28
  -2  -7  -3 2601.44  152.68
  -2   7   3 2416.96  152.88
  -2  -7  -3 2508.95  156.18
  -2   7   3 2610.44  151.18
  -2  -7  -3 2368.66  154.38
  -2  -7  -3 2559.84  153.48
   2  -7   3 2410.26  154.08
   2   7  -3 2506.45  154.38
   2  -7   3 2372.76  155.78
  -2  -7  -3 2503.55  152.08
   2  -7   3 2377.36  155.38
  -2  -7   3 2562.74  156.28
   2  -7  -3 2526.25  152.88
   2  -7  -3 2565.94  153.98
   2  -7  -3 2385.66  155.58
  -2   7  -3 2406.26  154.28
  -2   7  -3 2514.35  152.88
  -2  -7   3 2334.27  154.18
   2   7   3 2412.06  152.98
   2   7   3 2551.04  152.18
   2  -7  -3 2451.35  152.88
  -2  -7   3 2409.76  153.88
  -2   7  -3 2330.97  154.08
   3  -7   3 1360.06   87.39
  -3  -7  -3 1301.07   83.59
  -3  -7  -3 1293.67   84.79
  -3  -7  -3 1287.87   83.89
   3  -7   3 1282.37   85.39
  -3  -7  -3 1326.17   85.49
   3  -7   3 1337.67   86.69
  -3   7   3 1296.97   84.49
   3  -7   3 1298.97   85.19
   3   7  -3 1285.17   85.19
  -3  -7   3 1372.26   85.09
  -3  -7   3 1345.57   85.59
   3  -7  -3 1384.66   85.79
   3   7   3 1394.76   83.89
   3   7   3 1355.76   85.09
  -3   7  -3 1375.86   84.49
   3  -7  -3 1359.56   84.69
   3  -7  -3 1391.66   87.19
  -3   7  -3 1321.27   85.39
  -3   7  -3 1378.36   84.39
   4  -7   3  173.88   15.40
   4   7  -3  185.98   17.60
  -4  -7  -3  155.98   14.50
   4  -7   3  196.78   17.80
   4   7  -3  191.38   15.50
  -4   7   3  166.58   14.30
   4  -7   3  180.08   15.20
  -4  -7  -3  173.58   15.10
  -4  -7  -3  175.78   14.00
   4  -7   3  168.38   16.30
   4   7   3  164.78   13.60
   4  -7  -3  164.48   14.40
   4   7   3  169.48   15.30
   4   7   3  165.38   13.70
   4  -7  -3  165.08   15.50
  -4  -7   3  172.88   15.70
  -4   7  -3  169.08   15.10
  -4   7  -3  184.78   13.90
  -4  -7   3  164.18   14.60
   4  -7  -3  169.78   16.70
   5  -7   3  591.04   42.30
  -5   7   3  543.45   39.00
   5  -7   3  541.25   39.20
   5   7  -3  564.34   42.20
   5   7  -3  496.65   39.10
   5  -7   3  562.44   41.20
  -5  -7  -3  549.65   39.40
  -5  -7  -3  551.94   39.40
  -5  -7  -3  542.85   38.40
   5  -7   3  514.55   39.60
   5   7   3  570.84   38.30
   5  -7  -3  539.15   39.20
   5  -7  -3  608.44   42.20
  -5   7  -3  583.14   38.00
   5   7   3  528.95   38.10
   5   7   3  571.24   40.60
  -5   7  -3  575.94   39.90
  -5  -7   3  582.44   39.40
   5  -7  -3  584.34   41.20
  -5  -7   3  595.54   40.00
   6  -7   3  392.26   31.50
  -6  -7  -3  374.46   30.70
   6   7  -3  397.36   31.10
   6  -7   3  439.66   34.80
   6   7  -3  427.46   34.80
  -6  -7  -3  388.76   31.00
  -6   7   3  386.66   30.60
   6  -7   3  380.16   30.60
   6  -7   3  394.36   32.80
  -6  -7  -3  433.06   30.50
  -6  -7   3  399.06   30.40
   6   7   3  370.46   29.50
   6   7   3  390.76   29.70
   6  -7  -3  417.96   33.30
  -6   7  -3  392.46   31.10
   6  -7  -3  368.56   30.50
   6  -7  -3  386.46   33.30
  -6   7  -3  414.96   31.30
   6   7   3  392.66   32.50
  -6  -7   3  419.36   31.50
  -7   7   3  208.78   21.80
   7  -7   3  251.27   26.80
  -7  -7  -3  228.08   23.00
   7  -7   3  224.38   22.00
  -7  -7  -3  243.28   22.20
   7   7  -3  223.68   22.00
  -7  -7  -3  229.38   22.60
   7  -7   3  224.98   24.40
   7  -7   3  208.58   22.70
   7  -7  -3  209.48   22.00
   7  -7  -3  234.88   26.20
  -7  -7   3  252.67   23.80
   7   7   3  235.08   21.30
   7  -7  -3  202.18   21.50
  -7   7  -3  228.98   22.30
  -7   7  -3  224.78   22.60
  -8  -7  -3  138.19   19.70
   8  -7   3  137.69   20.30
   8  -7   3  158.38   22.80
   8   7  -3  149.39   20.60
  -8  -7  -3  140.59   19.10
   8  -7   3  129.69   19.00
  -8   7  -3  133.49   19.50
  -8  -7   3  140.09   19.90
   8  -7  -3  132.79   22.30
   8  -7  -3  126.89   18.20
   8  -7  -3  127.79   19.10
  -8   7  -3  134.69   20.00
   0  -8   3   23.80    6.80
   0   8   3   26.60    4.00
   0   8  -3   23.10    5.50
   0   8   3   23.10    3.90
   0  -8   3   23.60    5.00
   0  -8   3   39.80    8.20
   0  -8  -3   26.70    2.80
   0  -8  -3   19.90    5.00
   0  -8   3   25.80    6.10
   0   8  -3   37.70    7.30
   0  -8  -3   28.10    3.70
   0   8   3   28.70    3.50
   0  -8   3   27.10    5.90
   0  -8  -3   27.90    7.40
  -1  -8  -3  170.78   10.90
  -1  -8  -3  163.88   10.50
   1   8  -3  158.38   14.30
  -1  -8  -3  176.38   10.60
  -1  -8  -3  134.99   15.80
  -1  -8  -3  169.68   13.90
   1  -8   3  131.19   14.60
   1   8  -3  174.78   14.60
   1  -8   3  150.38   14.10
   1  -8   3  163.18   13.80
  -1   8   3  170.58   11.80
  -1   8   3  170.18   12.40
   1  -8   3  180.68   13.50
  -1   8   3  165.98   11.40
   1  -8   3  148.39   15.80
   1  -8  -3  156.18   11.50
  -1  -8   3  158.58   15.70
  -1   8  -3  138.89   13.10
  -1  -8   3  170.78   14.00
   1   8   3  155.48   12.90
   1  -8  -3  138.09   12.70
   1  -8  -3  141.89   15.00
   1   8   3  155.48   10.60
  -1  -8   3  129.99   13.30
   1  -8  -3  148.09   11.10
   1  -8  -3  148.39   13.30
   1   8   3  143.89   11.50
  -1  -8   3  159.28   13.60
  -1   8  -3  154.78   13.80
  -1   8  -3  155.48   11.30
  -2  -8  -3   55.49   10.50
  -2   8   3   64.09    9.10
  -2  -8  -3   52.89    8.90
   2  -8   3   55.99    8.60
   2  -8   3   58.89    8.30
   2   8  -3   66.29    9.20
  -2  -8   3  106.09   11.90
   2   8   3   94.39    8.50
   2   8   3   97.79    7.00
   2  -8  -3   94.39    9.10
  -2   8  -3  104.69    9.70
   2  -8  -3   92.39    7.80
  -2   8  -3  107.99    8.00
   2  -8  -3   99.69    7.80
  -2  -8   3   95.09    8.90
   2  -8  -3   88.19   11.20
  -2  -8   3  103.59   10.00
  -2   8  -3  101.69    9.90
   2   8   3   91.39    8.00
  -2  -8   3   92.89    9.60
  -3  -8  -3  384.96   26.40
   3   8  -3  386.06   28.00
  -3  -8  -3  370.76   27.50
   3  -8   3  355.16   29.40
  -3  -8  -3  380.66   28.60
  -3  -8  -3  363.26   25.90
   3  -8   3  398.76   28.10
   3  -8   3  370.16   28.00
  -3   8   3  377.06   27.00
   3  -8   3  382.16   30.10
  -3   8  -3  433.36   27.20
  -3   8  -3  434.96   27.20
  -3  -8   3  417.86   27.80
   3  -8  -3  405.66   27.10
   3   8   3  408.66   26.30
   3  -8  -3  403.76   27.20
  -3  -8   3  381.36   28.40
   3  -8  -3  405.56   28.50
   3   8   3  400.66   27.60
   3  -8  -3  434.76   30.70
  -3   8  -3  397.86   28.40
   4   8  -3  185.98   18.20
  -4  -8  -3  192.48   18.30
   4  -8   3  195.88   20.10
   4  -8   3  230.28   19.30
  -4  -8  -3  207.98   17.30
  -4  -8  -3  222.28   19.10
  -4   8   3  206.38   18.00
   4  -8   3  208.98   21.20
   4  -8   3  202.28   18.90
   4   8  -3  192.28   20.30
  -4   8  -3  274.27   18.90
   4  -8  -3  270.47   21.90
  -4  -8   3  256.47   18.80
   4   8   3  254.97   19.50
   4  -8  -3  276.37   19.00
  -4   8  -3  277.47   18.00
  -4   8  -3  241.48   19.30
   4   8   3  253.77   17.80
  -4  -8   3  271.17   20.50
   4  -8  -3  265.27   18.40
   4  -8  -3  264.27   20.20
  -5   8   3  156.98   14.80
  -5  -8  -3  153.98   15.30
   5  -8   3  147.09   15.00
   5  -8   3  168.08   16.00
  -5  -8  -3  159.98   14.00
   5   8  -3  160.38   17.60
   5   8  -3  166.58   15.60
   5  -8   3  170.68   17.50
   5  -8   3  174.98   18.20
  -5  -8  -3  156.28   15.20
   5  -8  -3  133.69   14.40
   5   8   3  139.89   15.70
   5  -8  -3  156.38   17.60
  -5   8  -3  126.09   14.80
  -5   8  -3  162.88   13.70
  -5  -8   3  155.28   15.80
   5   8   3  135.19   13.70
  -5  -8   3  154.68   14.60
  -5   8  -3  147.69   14.40
   5  -8  -3  138.09   13.90
   5  -8  -3  140.39   15.80
   6   8  -3    5.10    6.80
   6  -8   3    8.90    7.20
  -6  -8  -3    2.50    6.90
   6  -8   3    1.90    6.90
  -6  -8  -3    7.70    6.00
   6  -8   3   11.10    9.10
  -6   8   3   10.20    7.00
  -6  -8  -3    5.70    6.60
   6   8  -3    9.20    8.50
   6  -8   3    5.40    7.70
   6  -8  -3    6.50    6.10
  -6  -8   3    6.40    7.90
  -6  -8   3   12.50    6.50
   6  -8  -3    7.20    8.40
   6  -8  -3    9.60    7.00
  -6   8  -3   11.80    7.30
   6   8   3    3.80    6.90
   6   8   3    5.20    5.70
  -6   8  -3    2.80    7.30
   7  -8   3  146.09   20.90
   7  -8   3  149.09   19.70
   7   8  -3  115.89   17.30
  -7   8   3  108.39   16.70
   7  -8   3  154.38   23.70
  -7  -8  -3  147.99   18.70
   7  -8   3  151.88   18.00
  -7  -8  -3  152.28   17.10
  -7   8  -3  169.88   19.50
   7  -8  -3  140.29   17.70
   7  -8  -3  164.38   23.20
  -7   8  -3  132.39   19.10
  -7  -8   3  168.08   19.10
   7  -8  -3  138.29   18.80
   8  -8   3  113.89   21.40
   8  -8   3  122.49   19.90
   8  -8   3   89.49   17.40
   8   8  -3  109.89   17.60
  -8  -8  -3  121.09   18.80
  -8  -8   3  153.58   21.30
   8  -8  -3  103.09   20.50
   8  -8  -3  122.69   18.60
  -8   8  -3  125.09   19.60
   8  -8  -3  139.49   19.00
  -8   8  -3  128.69   19.40
   0   9   3   45.30    5.70
   0  -9   3   62.49   10.60
   0  -9  -3   50.69    8.00
   0  -9   3   44.10    7.90
   0  -9   3   49.50    7.80
   0  -9   3   49.50    7.30
   0   9   3   47.60    4.80
   0   9  -3   62.29    9.10
   0  -9  -3   49.20    4.30
   0  -9  -3   46.90    9.80
   0   9  -3   43.90    7.70
   0   9   3   49.20    5.40
   0  -9  -3   46.40    4.80
   0  -9   3   61.59   10.40
  -1  -9   3   87.89    9.60
  -1   9  -3   97.39   10.80
   1  -9  -3   89.69    7.10
  -1   9  -3   87.59    9.60
  -1  -9   3   90.89   12.20
   1   9   3   82.09    7.60
   1  -9  -3   83.29    7.80
  -1  -9   3   96.59    9.80
   1  -9  -3   66.69   11.70
  -1  -9   3  100.19   10.50
   1   9   3   84.79    6.50
   1  -9  -3   83.99    9.70
   1   9   3   87.19    8.90
   1  -9  -3   82.49    9.00
  -1   9  -3   93.49    7.40
  -2  -9  -3   27.80    6.50
   2  -9   3   27.20    6.50
  -2  -9  -3   32.60    8.40
  -2   9   3   23.90    4.30
  -2  -9  -3   28.90    3.40
   2  -9   3   31.70    7.80
   2  -9   3   28.90    6.00
   2  -9   3   25.20    5.50
   2  -9   3   18.30    6.70
  -2  -9  -3   30.30    4.50
   2   9  -3   22.80    5.60
  -2  -9  -3   26.80    3.80
   2  -9  -3   27.70    5.70
  -2   9  -3   34.40    4.50
   2   9   3   24.50    4.50
   2  -9  -3   31.20    4.80
   2   9   3   28.40    3.70
  -2  -9   3   27.10    7.80
   2  -9  -3   24.50    7.10
   2  -9  -3   27.90    4.40
  -2   9  -3   26.70    6.00
  -2   9  -3   33.40    6.30
   2   9   3   25.80    5.10
  -2  -9   3   26.70    5.60
  -2  -9   3   23.80    6.20
  -2  -9   3   24.30    6.00
  -3  -9  -3   15.90    5.90
   3  -9   3   17.80    5.50
   3  -9   3   13.90    6.60
   3  -9   3   18.60    6.70
   3   9  -3   23.40    6.00
  -3  -9   3   38.30    7.50
   3  -9  -3   38.80    8.70
  -3  -9   3   32.00    6.00
   3   9   3   45.30    6.70
  -3   9  -3   41.20    5.70
  -3   9  -3   35.80    7.20
   3  -9  -3   43.90    6.10
  -3   9  -3   43.30    6.00
   3  -9  -3   36.80    6.90
   3  -9  -3   34.00    5.60
   3   9   3   46.00    5.30
  -3   9  -3   43.90    7.40
   4  -9   3  172.08   15.50
   4   9  -3  176.88   15.20
  -4  -9  -3  167.78   16.00
  -4  -9  -3  167.38   14.60
   4   9  -3  174.88   17.70
   4  -9   3  174.38   17.60
   4  -9   3  171.18   17.20
  -4  -9  -3  174.28   13.20
  -4   9   3  172.08   14.20
   4  -9   3  172.98   15.40
   4  -9  -3  157.38   17.20
   4  -9  -3  142.69   13.60
   4   9   3  140.69   14.50
  -4   9  -3  139.79   14.50
   4   9   3  141.49   12.80
  -4  -9   3  148.39   15.30
  -4  -9   3  142.09   13.70
  -4   9  -3  140.49   13.30
  -4   9  -3  152.08   13.20
   4  -9  -3  136.39   13.50
  -5   9   3  102.39   12.90
   5  -9   3  105.79   13.90
  -5  -9  -3   92.69   13.30
   5  -9   3  104.99   16.50
   5   9  -3  114.39   13.90
  -5  -9  -3   95.49   14.00
   5   9  -3  109.99   16.40
  -5  -9  -3  112.69   12.20
   5  -9   3  108.39   14.40
   5  -9   3  111.29   17.00
   5  -9  -3  156.58   14.20
  -5  -9   3  155.78   14.30
   5  -9  -3  155.38   13.50
  -5  -9   3  174.58   16.10
  -5   9  -3  164.58   14.50
   5   9   3  160.78   15.70
  -5   9  -3  146.69   15.50
   6  -9   3   27.00    9.20
   6   9  -3   21.30    8.50
   6  -9   3   23.00    9.00
  -6  -9  -3   27.60    8.90
   6   9  -3   25.50   10.30
   6  -9   3   10.60    9.00
   6  -9   3   25.40   10.50
  -6   9   3   30.00    8.70
  -6  -9   3   26.60    8.00
  -6   9  -3   31.00    9.00
   6   9   3   18.10    8.60
   6  -9  -3   20.40   11.10
  -6  -9   3   24.20    9.50
  -6   9  -3   15.40    8.50
   6  -9  -3   15.20    7.10
   6  -9  -3   24.10    7.90
   7  -9   3   49.50   14.70
   7  -9   3   36.00   11.90
  -7  -9  -3   42.80   11.60
   7  -9   3   26.40   10.80
   7   9  -3   42.80   11.30
  -7   9   3   29.10   10.30
   7  -9  -3   57.79   16.20
   7  -9  -3   59.79   12.70
   7  -9  -3   51.69   11.20
  -7   9  -3   53.49   12.50
  -7  -9   3   67.19   14.00
  -7   9  -3   51.89   11.60
   0 -10   3   37.30    8.50
   0 -10   3   41.40    8.20
   0  10  -3   39.60    7.50
   0  10   3   30.90    4.40
   0  10   3   41.00    5.20
   0 -10  -3   48.90   10.20
   0  10  -3   40.20    7.30
   0 -10   3   46.60   10.10
   0 -10   3   42.50    7.00
   0 -10  -3   44.40    4.60
   0 -10   3   34.40    6.90
   0 -10  -3   31.70    7.00
   0 -10  -3   33.30    3.80
   1  10  -3  117.89   12.10
   1 -10   3  102.09   13.50
   1 -10   3  110.99   11.70
   1 -10   3  131.19   11.60
  -1  10   3  128.19   10.70
  -1  10   3  124.49    9.50
   1 -10   3  118.39   14.20
   1 -10   3  127.69   13.30
  -1 -10  -3  118.89   14.90
  -1 -10  -3  123.19   12.20
   1  10  -3  130.89   12.60
  -1 -10   3  120.79   14.80
   1 -10  -3   87.99   14.10
   1 -10  -3  104.99   10.00
  -1 -10   3  119.79   12.30
  -1 -10   3  122.09   11.60
  -1 -10   3  129.09   11.40
   1  10   3  107.19    9.50
   1 -10  -3  107.09    8.90
   1 -10  -3  100.89   11.80
  -1  10  -3  126.89   11.90
  -1  10  -3  114.29   12.30
  -2 -10  -3    5.00    6.20
   2 -10   3    4.50    3.80
  -2  10   3    4.40    3.10
   2 -10   3    4.80    5.70
   2 -10   3   10.60    6.20
  -2  10   3    4.50    3.40
  -2 -10  -3    6.80    4.70
   2  10  -3    7.70    5.30
   2  10  -3    7.90    4.70
   2 -10   3    7.40    4.50
   2 -10   3    7.10    5.40
  -2 -10   3    4.00    3.60
  -2  10  -3    3.90    4.70
   2 -10  -3    9.00    5.90
  -2 -10   3    3.60    4.20
  -2  10  -3    3.40    2.70
   2 -10  -3    7.00    3.30
  -2 -10   3    5.00    4.60
   2 -10  -3    4.90    2.90
  -2  10  -3    1.80    4.00
  -2 -10   3    2.40    5.80
   2  10   3    5.60    3.50
  -3  10   3  415.96   29.50
   3 -10   3  396.96   33.10
   3 -10   3  437.26   31.10
   3  10  -3  413.46   30.60
   3 -10   3  472.35   34.40
  -3 -10  -3  424.56   31.90
   3 -10   3  440.26   31.10
  -3  10  -3  431.96   31.20
  -3 -10   3  407.46   31.60
  -3 -10   3  399.76   29.90
  -3  10  -3  451.55   29.80
  -3  10  -3  432.66   29.10
   3 -10  -3  420.86   33.70
  -3  10  -3  397.86   30.70
   3  10   3  421.46   29.80
  -3 -10   3  430.86   31.20
   3 -10  -3  443.46   29.50
   3 -10  -3  428.26   29.50
   4 -10   3   20.60    8.40
   4 -10   3   25.60    9.10
  -4 -10  -3   17.70    7.50
   4 -10   3   27.10    7.20
   4 -10   3   30.20    7.20
   4  10  -3   22.80    6.60
  -4  10   3   21.20    5.90
   4  10  -3   24.30    8.50
  -4 -10   3   21.50    6.00
  -4 -10   3   15.80    6.80
  -4  10  -3   25.30    7.20
   4 -10  -3   26.00    6.20
   4 -10  -3   23.80    6.10
   4 -10  -3   20.10    8.80
  -4  10  -3   17.70    5.60
  -4  10  -3   18.50    6.90
   4  10   3   20.60    6.30
  -5 -10  -3   15.90    7.50
  -5  10   3    8.70    6.00
   5  10  -3   10.60    6.40
   5 -10   3   11.90    8.20
   5 -10   3   16.60    7.10
   5 -10   3   10.40    8.20
   5  10  -3   19.80    8.70
   5 -10   3    6.70    6.50
  -5  10  -3   22.20    7.90
   5 -10  -3   18.30    7.10
  -5  10  -3   19.00    7.00
  -5 -10   3   20.70    6.30
   5 -10  -3   13.40    9.00
  -5 -10   3   21.10    9.10
   5  10   3   18.90    7.10
   5 -10  -3   11.30    5.90
   6  10  -3    9.30    7.40
   6  10  -3    6.60    8.70
   6 -10   3    1.70    8.00
  -6 -10  -3    7.20    8.40
   6 -10   3   13.10    8.20
   6 -10   3    2.40    9.10
  -6  10   3   10.40    7.40
  -6  10  -3    9.00    8.60
   6 -10  -3    0.90    9.20
   6 -10  -3    8.00    6.80
  -6 -10   3    5.80    6.60
   6 -10  -3    7.60    6.60
   6  10   3    2.90    7.20
  -6 -10   3    3.30    8.20
  -6  10  -3    8.00    7.00
  -7  10   3   50.49   12.70
   7 -10   3   49.90   13.30
   7 -10   3   78.09   17.50
  -7 -10  -3   56.09   13.60
   7  10  -3   56.29   12.80
   7 -10   3   45.70   12.50
   7 -10  -3   48.50   12.00
  -7  10  -3   54.19   13.00
  -7 -10   3   74.59   15.10
   7 -10  -3   81.09   18.50
   7 -10  -3   60.69   13.40
  -7  10  -3   62.79   14.50
   0 -11   3   86.49   11.40
   0  11  -3   68.29    9.90
   0 -11  -3   71.39   10.60
   0  11  -3   70.89   10.30
   0 -11   3   71.59   12.40
   0  11   3   73.19    6.90
   0 -11   3   82.99    9.70
   0 -11   3   69.69   10.70
   0 -11  -3   73.39   12.80
   0 -11   3   71.19    8.70
  -1 -11  -3   83.09   14.10
   1 -11   3   84.39   13.60
   1 -11   3   87.79   11.50
   1  11  -3   88.69   10.90
  -1 -11  -3   90.99   11.80
   1 -11   3   74.69   13.00
   1 -11   3   85.29    9.60
  -1  11   3   77.39    8.00
   1  11  -3   90.89   11.00
  -1  11   3   96.59    9.60
   1 -11   3   79.69   12.50
  -1 -11   3  100.69   10.30
  -1 -11   3  115.89   14.40
  -1 -11   3   97.79   11.30
  -1  11  -3   86.79   10.30
   1 -11  -3   87.49   11.90
   1 -11  -3   93.99    9.10
  -1 -11   3   95.69   10.00
  -1  11  -3   97.69   12.50
   1 -11  -3   92.49   14.60
   1 -11  -3   89.89    7.60
   2 -11   3   24.40    6.90
  -2 -11  -3   29.50    7.20
   2 -11   3   30.00    6.40
   2 -11   3   25.20    8.20
   2  11  -3   47.60    8.80
   2 -11   3   30.70    8.90
  -2  11   3   33.10    5.50
   2 -11   3   29.10    8.20
  -2 -11  -3   25.90    9.60
  -2  11   3   29.00    5.70
  -2 -11   3   31.80    6.10
   2 -11  -3   27.30    5.30
   2 -11  -3   18.70    8.40
  -2 -11   3   20.50    6.80
  -2  11  -3   29.70    6.80
  -2  11  -3   30.90    7.30
   2 -11  -3   28.20    4.80
  -2 -11   3   31.10    9.40
  -2 -11   3   24.80    6.30
   3 -11   3  446.66   33.40
   3 -11   3  381.26   29.00
   3 -11   3  348.47   31.80
   3 -11   3  438.46   30.00
  -3  11   3  420.06   27.80
   3  11  -3  414.96   29.00
  -3 -11  -3  388.36   30.00
  -3 -11   3  383.36   29.50
   3 -11  -3  411.66   27.60
   3 -11  -3  396.26   27.60
  -3 -11   3  375.26   30.10
   3  11   3  359.96   27.60
  -3 -11   3  379.96   27.80
  -3  11  -3  411.36   27.90
  -3  11  -3  353.06   29.10
  -3  11  -3  356.56   28.80
  -3  11  -3  389.76   28.70
   3 -11  -3  346.67   31.80
  -4  11   3    4.60    5.10
   4 -11   3    5.30    5.60
   4 -11   3    5.00    7.70
   4 -11   3    8.80    5.90
  -4 -11  -3   11.00    6.80
   4  11  -3   15.40    6.00
   4  11  -3    9.50    7.30
   4 -11   3    3.60    7.30
  -4 -11   3    7.20    5.80
   4 -11  -3    1.60    7.10
  -4 -11   3    5.10    5.00
  -4  11  -3    6.30    4.70
   4 -11  -3    3.70    4.20
   4 -11  -3    3.80    4.80
  -4  11  -3    0.10    5.90
  -4  11  -3    4.60    6.20
   4  11   3    6.60    5.20
  -4 -11   3    2.50    6.40
  -5 -11  -3   70.89   13.10
   5 -11   3   78.89   12.70
   5  11  -3   82.19   11.50
   5 -11   3   94.09   13.00
  -5  11   3   88.79   12.10
   5 -11   3   74.19   14.70
   5  11  -3   82.19   14.40
   5  11   3   57.99   10.80
   5 -11  -3   54.89    9.50
   5 -11  -3   52.19   10.10
   5 -11  -3   49.70   13.40
  -5  11  -3   50.29    9.50
  -5 -11   3   53.49   11.90
  -5  11  -3   59.29   12.00
  -5 -11   3   52.79    9.50
  -5  11  -3   48.90   11.40
   6 -11   3   10.30    9.40
  -6  11   3   26.60    9.60
  -6 -11  -3   25.10   10.50
   6 -11   3   14.40   10.30
   6  11  -3   22.90    8.70
   6 -11   3   18.60    8.90
  -6  11  -3   17.70    8.30
  -6 -11   3   18.80   10.20
   6 -11  -3   14.20    7.70
   6  11   3   12.10    9.30
   6 -11  -3   19.30    8.20
   6 -11  -3   25.60   12.10
  -6  11  -3   15.60    9.10
  -6 -11   3   28.20    8.60
  -6  11  -3   12.80    9.70
  -7 -11  -3  146.19   20.00
   7 -11   3  114.99   21.20
  -7  11   3  116.29   17.40
   7 -11   3  102.09   16.50
   7 -11   3  119.19   18.70
   7 -11  -3  105.29   16.10
  -7  11  -3  102.29   16.00
  -7 -11   3  121.89   19.70
  -7  11  -3  110.09   18.00
   7 -11  -3  116.79   17.30
  -7  11  -3  124.59   19.10
   7 -11  -3  105.39   22.10
   0 -12  -3  328.37   28.20
   0 -12  -3  302.37   24.70
   0  12  -3  312.17   24.50
   0 -12   3  319.57   23.70
   0  12  -3  278.07   23.70
   0 -12   3  315.97   27.50
   0 -12   3  300.57   24.80
   0 -12   3  306.47   22.90
  -1  12   3  504.75   34.40
   1  12  -3  500.95   37.10
   1 -12   3  540.45   37.50
   1  12  -3  476.35   36.80
   1 -12   3  519.75   38.80
   1 -12   3  533.05   36.40
   1 -12   3  477.85   39.80
  -1 -12  -3  509.25   37.50
  -1 -12  -3  573.14   42.10
   1 -12  -3  495.95   40.60
  -1 -12   3  571.14   36.50
  -1  12  -3  521.85   38.10
   1 -12  -3  489.55   37.70
  -1  12  -3  489.25   36.70
  -1 -12   3  568.84   41.50
  -1 -12   3  532.65   37.80
  -1 -12   3  567.44   36.60
   2  12  -3  329.17   26.50
  -2 -12  -3  325.27   30.80
  -2  12   3  333.97   23.80
  -2 -12  -3  332.87   26.70
   2 -12   3  337.37   25.40
   2 -12   3  256.77   27.70
  -2  12   3  382.66   25.20
   2 -12   3  295.57   27.40
   2  12  -3  348.87   25.70
   2 -12   3  322.67   26.20
  -2  12  -3  340.87   27.10
   2 -12  -3  253.47   28.00
   2 -12  -3  358.06   24.60
  -2 -12   3  370.46   25.80
   2 -12  -3  349.77   23.50
  -2  12  -3  322.37   25.70
  -2 -12   3  321.97   26.80
  -2 -12   3  375.36   25.20
  -2 -12   3  371.76   30.80
  -3 -12  -3   98.69   14.40
  -3  12   3  110.09   12.40
  -3  12   3  103.39   11.70
   3  12  -3  112.09   12.90
   3  12  -3   92.39   15.00
   3 -12   3  109.29   12.70
   3 -12   3   80.09   15.80
   3 -12   3  113.89   13.70
   3 -12  -3  112.69   17.60
  -3 -12   3  148.59   12.80
  -3 -12   3  146.69   14.60
  -3 -12   3  151.28   16.30
   3 -12  -3  153.08   12.30
  -3  12  -3  164.78   15.90
  -3  12  -3  139.39   14.10
   3  12   3  147.99   12.90
   3 -12  -3  155.18   13.00
   4  12  -3  301.27   24.00
   4  12  -3  292.07   27.40
   4 -12   3  277.37   27.80
   4 -12   3  288.67   24.60
  -4 -12  -3  278.77   25.50
   4 -12   3  288.37   24.80
  -4  12   3  301.97   23.60
  -4 -12   3  309.87   25.60
   4 -12  -3  272.77   28.20
   4 -12  -3  299.37   23.30
  -4 -12   3  307.87   23.40
  -4  12  -3  291.97   24.80
   4 -12  -3  305.37   23.40
  -4  12  -3  316.97   26.00
  -4 -12   3  316.57   27.20
   4  12   3  307.87   24.00
   5  12  -3   53.69   10.40
   5  12  -3   39.50   11.90
   5 -12   3   38.90   12.40
   5 -12   3   43.90   11.00
  -5 -12  -3   44.90   11.40
  -5  12   3   37.40    9.90
   5 -12   3   42.10   10.50
  -5 -12   3   59.39   11.80
   5 -12  -3   77.09   11.30
   5  12   3   82.59   12.30
  -5  12  -3   84.29   13.70
  -5 -12   3   68.69   14.20
  -5  12  -3   78.09   13.40
   5 -12  -3   75.89   11.20
  -5 -12   3   95.79   11.90
   5 -12  -3   75.49   15.70
   6 -12   3   39.50   11.30
   6 -12   3   32.30   12.90
   6 -12   3   39.40   11.20
  -6  12   3   33.00   10.50
  -6 -12  -3   46.00   12.20
  -6  12  -3   45.20   12.10
   6 -12  -3   54.59   11.50
   6 -12  -3   42.80   14.20
  -6 -12   3   34.50   12.50
   6 -12  -3   44.00   10.40
  -6  12  -3   41.10   12.00
  -7  12   3   16.70    9.70
   7 -12   3    5.50   11.60
   7 -12   3   10.40   10.80
  -7 -12  -3   22.60   10.90
   7 -12   3    8.00   10.10
   7 -12  -3   -7.90    7.80
  -7  12  -3    3.10    9.70
  -7 -12   3    5.90   10.80
  -7  12  -3    1.60    9.60
   7 -12  -3  -10.00   11.70
   7 -12  -3    7.90    9.40
   0 -13   3   28.60    6.40
   0 -13   3   23.60    9.30
   0 -13  -3   26.10    7.90
   0  13  -3   29.00    6.90
   0 -13   3   27.60    8.50
   0 -13   3   31.10    6.90
   0 -13  -3   24.10    9.60
   0  13  -3   34.90    8.00
   1 -13   3   79.39    9.70
   1  13  -3   77.59   10.60
   1 -13   3   61.69   11.70
   1  13  -3   58.19   10.00
   1 -13   3   66.79   13.10
   1 -13   3   85.89   11.30
  -1 -13  -3   71.59   11.10
  -1 -13  -3   94.79   15.70
  -1  13  -3   58.69   10.60
   1 -13  -3   55.89   10.70
  -1 -13   3   79.59   14.30
  -1 -13   3   71.29    9.60
   1 -13  -3   59.59   13.00
  -1 -13   3   66.69   11.20
  -1 -13   3   79.49    9.50
  -1  13  -3   40.80    8.80
  -2 -13  -3  637.64   43.70
  -2  13   3  640.74   41.60
   2 -13   3  616.94   43.40
   2  13  -3  630.24   43.20
   2 -13   3  506.55   45.30
   2  13  -3  604.54   42.00
   2 -13   3  547.85   44.50
   2 -13   3  616.64   41.90
  -2 -13  -3  620.44   48.10
  -2 -13   3  602.84   43.50
  -2  13  -3  579.24   42.30
  -2 -13   3  651.43   41.90
  -2 -13   3  651.33   41.40
  -2 -13   3  622.34   47.50
   2 -13  -3  489.15   45.80
  -2  13  -3  582.24   43.70
   3 -13   3   27.30    7.90
  -3 -13  -3   26.10    8.90
   3  13  -3   28.20    9.00
  -3  13   3   32.50    7.00
   3 -13   3   27.10   10.40
   3  13  -3   27.30    7.40
   3 -13   3   45.40    9.80
   3 -13  -3   38.10   11.50
  -3  13  -3   53.39   10.60
   3  13   3   55.69    8.20
  -3  13  -3   47.20    9.20
  -3 -13   3   57.39   11.50
  -3 -13   3   62.59   10.20
   4  13  -3   51.79   11.80
  -4 -13  -3   28.30    9.50
  -4  13   3   40.40    8.70
  -4  13   3   41.20    8.50
   4  13  -3   54.99   11.90
   4 -13   3   56.59   10.80
   4 -13   3   38.90    9.40
   4 -13   3   45.10   12.80
  -4  13  -3   37.30    9.40
   4 -13  -3   21.50    7.10
  -4 -13   3   22.40    9.50
   4 -13  -3   27.60   11.40
   4 -13  -3   21.90    6.70
  -4  13  -3   22.50    9.20
   4  13   3   18.50    6.70
  -4 -13   3   29.50    8.00
  -5  13   3   33.80    9.20
   5 -13   3   39.40   10.70
  -5  13   3   36.90    9.90
   5 -13   3   40.00   10.20
   5  13  -3   37.60   11.90
  -5 -13  -3   29.50   10.30
   5 -13   3   49.10   14.70
   5  13   3   32.60    8.80
   5 -13  -3   29.00   13.40
   5 -13  -3   32.40    8.60
   5 -13  -3   31.60    8.70
  -5 -13   3   38.00   12.40
  -5  13  -3   30.20   10.10
  -5  13  -3   25.90    9.80
  -6 -13  -3  179.98   23.10
   6 -13   3  201.78   20.90
   6 -13   3  181.88   20.80
  -6  13   3  209.48   20.90
   6 -13   3  151.58   24.20
  -6  13  -3  195.58   23.60
   6 -13  -3  160.18   25.70
  -6 -13   3  169.98   23.60
  -6  13  -3  162.38   22.00
   6 -13  -3  166.38   19.20
   6 -13  -3  162.58   18.90
   0 -14   3   50.39    8.10
   0 -14  -3   56.89   13.10
   0 -14   3   65.79    9.60
   0  14  -3   56.29    9.90
   0  14  -3   61.19    9.60
   0 -14  -3   50.69   10.50
   0 -14   3   49.99   12.20
   0 -14   3   45.50   10.30
   1  14  -3  425.86   32.50
   1 -14   3  497.15   35.60
   1  14  -3  443.56   32.80
  -1 -14  -3  503.65   38.80
   1 -14   3  450.15   31.90
   1 -14   3  458.75   37.50
   1 -14   3  445.36   32.70
  -1 -14  -3  448.46   33.60
  -1  14  -3  404.96   32.50
  -1 -14   3  392.26   33.10
   1 -14  -3  385.46   33.60
  -1  14  -3  446.36   33.70
  -1 -14   3  438.96   37.00
   1 -14  -3  442.96   37.50
  -1 -14   3  438.16   31.50
  -1 -14   3  452.45   31.70
   2 -14   3   51.29    9.90
   2 -14   3   43.70   11.80
  -2 -14  -3   60.99   15.20
   2  14  -3   41.90    9.20
   2 -14   3   46.30    8.50
  -2 -14  -3   52.29   10.20
   2 -14   3   39.10   11.80
  -2  14  -3   42.10   10.20
  -2  14  -3   38.60    9.20
  -2 -14   3   41.10    8.20
   2 -14  -3   41.40   11.90
  -2 -14   3   39.00   12.70
  -2 -14   3   37.30    9.20
  -3 -14  -3  273.07   23.60
   3 -14   3  260.27   23.60
   3 -14   3  307.07   22.60
   3 -14   3  205.38   25.30
   3  14  -3  300.17   24.50
  -3 -14   3  260.67   23.90
   3  14   3  238.58   20.70
   3 -14  -3  226.08   26.50
  -3  14  -3  266.47   24.50
  -3  14  -3  241.48   22.30
  -4 -14  -3   92.09   15.00
   4  14  -3  106.29   16.90
   4  14  -3  114.59   16.90
   4 -14   3  105.09   14.30
   4 -14   3   68.79   16.20
   4 -14   3  112.59   16.20
  -4  14  -3   92.99   14.30
  -4  14  -3   88.09   14.90
   4 -14  -3   81.59   18.00
  -4 -14   3  102.09   16.10
   5 -14   3  295.17   26.70
   5 -14   3  265.57   30.60
   5 -14   3  295.47   26.00
  -5  14   3  315.17   25.10
  -5 -14  -3  294.27   27.60
  -5 -14   3  285.37   27.90
  -5  14  -3  239.08   26.20
   5 -14  -3  241.18   30.80
  -5  14  -3  227.88   24.70
  -6 -14  -3   28.80   12.50
  -6  14   3   16.70   11.60
   6 -14   3   20.00   13.40
   6 -14   3   17.40   10.30
   6 -14   3   16.00   10.80
  -6 -14   3   27.30   12.50
  -6  14  -3    8.40    9.50
  -6  14  -3   10.60   10.80
   6 -14  -3   14.70   13.30
   0 -15   3   10.50    9.20
   0 -15  -3    9.40    8.70
   0 -15   3    6.10    7.20
   0  15  -3    4.40    5.70
   0 -15  -3    6.30    7.30
   1  15  -3   25.70    7.50
  -1 -15  -3   22.40    8.60
   1 -15   3   20.60    6.90
   1 -15   3   31.20   11.50
   1 -15   3   29.80   10.20
   1 -15   3   32.80    7.20
  -1 -15  -3   25.90   10.80
  -1  15  -3   18.00    7.60
   1 -15  -3    5.70    9.00
  -1 -15   3   13.80    7.50
   1 -15  -3   14.10    8.80
  -1 -15   3   18.50   10.10
  -1  15  -3   21.40    7.40
  -2 -15  -3  124.09   20.70
   2 -15   3  107.49   12.90
   2 -15   3  111.19   15.10
   2  15  -3  116.99   14.80
   2 -15   3   83.89   17.10
  -2 -15  -3  107.89   15.10
   2 -15  -3  120.49   20.40
  -2  15  -3  143.39   16.40
  -2  15  -3  122.59   14.80
  -2 -15   3  118.89   15.80
  -2 -15   3  128.19   20.70
  -3 -15  -3   93.29   14.90
   3 -15   3  111.79   15.90
   3 -15   3   73.69   16.60
   3 -15   3   85.39   13.20
  -3  15  -3  157.28   15.50
  -3 -15   3  131.69   17.30
  -3  15  -3  138.69   18.10
   3 -15  -3  114.29   20.30
  -4 -15  -3   19.00   10.10
   4  15  -3   15.80    9.50
   4 -15   3    6.50    9.90
   4 -15   3   10.10    7.80
   4 -15   3   16.60    9.10
   4 -15  -3   21.30   12.70
  -4 -15   3   19.10   10.80
  -4  15  -3   22.90   10.80
  -4  15  -3   13.60    9.10
   5 -15   3  121.29   18.10
  -5 -15  -3  126.79   18.80
   5 -15   3   78.59   18.70
   5 -15   3   99.49   16.00
  -5  15  -3  150.68   20.00
  -5 -15   3  131.79   20.60
   5 -15  -3  112.09   22.00
  -6 -15  -3   38.50   13.40
   6 -15   3   34.80   13.30
   6 -15   3   24.30   14.10
   6 -15   3   21.50   10.80
   6 -15  -3   29.00   15.00
  -6  15  -3   35.70   13.80
  -6  15  -3   30.10   12.60
  -6 -15   3   49.40   14.90
   0 -16  -3   45.20   11.20
   0  16  -3   55.09    9.90
   0 -16  -3   48.60   14.30
   0 -16   3   63.39   14.10
   0 -16   3   46.50   12.10
  -1 -16  -3   53.19   14.20
  -1 -16  -3   56.99   11.60
   1 -16   3   66.99   15.10
   1 -16   3   51.89   12.40
  -1 -16   3   40.40   10.80
   1 -16  -3   45.10   12.00
  -1  16  -3   36.50    9.50
   1 -16  -3   49.20   13.40
  -1 -16   3   56.59   13.80
  -2 -16  -3   12.80   11.00
  -2 -16  -3   13.40    8.00
   2 -16   3   13.70   11.00
  -2 -16   3    9.20    7.80
  -2  16  -3    7.20    7.30
   2 -16  -3    6.80   10.40
  -2 -16   3   -2.00    8.80
   3 -16   3   77.79   17.50
   3 -16   3   68.49   11.90
  -3 -16  -3   95.79   14.80
   3 -16   3   72.99   13.70
  -3  16  -3  111.69   20.60
  -3 -16   3   74.39   14.20
  -3  16  -3   78.49   13.30
   3 -16  -3   69.29   17.30
   4 -16   3   21.20    8.90
  -4 -16  -3   28.80   10.70
   4 -16   3   12.70   12.40
   4 -16   3   29.20   10.70
  -4  16  -3   30.10   10.60
  -4  16  -3   48.70   13.40
  -4 -16   3   31.30   11.80
   4 -16  -3   34.70   14.60
   5 -16   3   13.90   12.00
   5 -16   3    5.60    8.00
   5 -16   3    2.70    9.50
  -5 -16  -3   11.90    9.90
  -5  16  -3    3.10   10.20
  -5  16  -3   11.80    9.60
  -5 -16   3    5.30   10.10
   5 -16  -3    6.50   11.60
   0 -17   3  349.57   30.50
   0 -17  -3  386.16   34.50
   0 -17   3  349.67   33.10
   0 -17  -3  330.67   29.90
  -1 -17  -3   31.50   10.40
   1 -17   3   36.50   12.70
  -1 -17  -3   57.09   15.40
   1 -17   3   36.80   12.50
  -1 -17   3   50.79   13.60
   1 -17  -3   44.40   12.20
  -1 -17   3   42.20   11.30
   1 -17  -3   52.39   14.40
   2 -17   3  462.75   43.10
  -2 -17  -3  552.54   46.50
  -2 -17  -3  498.05   39.90
  -2 -17   3  571.74   46.00
   2 -17  -3  518.55   45.00
  -2  17  -3  480.15   40.30
  -2 -17   3  538.75   40.30
   3 -17   3   25.40   13.10
  -3 -17  -3   57.49   12.40
  -3  17  -3   32.80   10.00
   3 -17  -3   29.50   14.20
  -3 -17   3   39.60   11.70
  -4 -17  -3  161.98   21.10
   4 -17   3  141.49   25.30
  -4 -17   3  194.28   24.00
   4 -17  -3  184.78   28.90
  -4  17  -3  174.48   20.30
   5 -17   3   82.59   20.80
  -5 -17  -3  101.09   17.40
   5 -17  -3   92.49   22.60
  -5 -17   3   79.19   17.60
  -5  17  -3  109.99   17.40
   0 -18  -3    1.10    9.80
   0 -18   3   -0.40    8.90
   0 -18   3   15.30   10.00
   0 -18  -3    0.00    7.80
  -1 -18  -3   18.20   10.10
   1 -18   3   27.50   12.20
  -1 -18  -3   26.90   12.70
   1 -18   3   21.10   10.30
   1 -18  -3   26.80   12.70
  -1 -18   3   35.10   12.90
   1 -18  -3   20.30   10.90
  -1 -18   3   30.10   10.60
   2 -18   3   42.90   14.40
  -2 -18  -3   58.89   17.20
  -2 -18  -3   63.09   13.00
   2 -18  -3   27.40   14.30
  -2 -18   3   30.20   11.50
  -2 -18   3   48.90   15.10
  -3 -18  -3   -3.30    8.80
   3 -18   3    7.70   11.30
   3 -18  -3   -0.20   10.90
  -3 -18   3   -0.70    9.30
   4 -18   3   38.80   15.40
  -4 -18  -3   59.49   13.50
  -4 -18   3   24.00   12.10
   4 -18  -3   22.50   15.10
   0 -19   3  455.45   39.80
   0 -19   3  438.66   36.50
   0 -19  -3  458.55   41.50
   0 -19  -3  414.76   36.30
   1 -19   3   24.20   11.30
  -1 -19  -3   11.80   10.60
   1 -19   3   29.40   13.00
  -1 -19  -3   19.80   13.30
  -1 -19   3    8.50    9.70
   1 -19  -3   21.70   12.60
  -1 -19   3   18.80   12.20
   2 -19   3   38.30   14.50
  -2 -19  -3   36.50   12.00
  -2 -19  -3   35.50   16.30
  -2 -19   3   52.89   16.00
  -2 -19   3   58.89   13.10
   2 -19  -3   57.09   16.40
  -3 -19  -3   -1.10    9.60
   3 -19   3   -4.80   10.50
   3 -19  -3   16.60   13.50
  -3 -19   3    5.30   10.30
   0 -20  -3   62.39   17.10
   0 -20  -3   70.29   15.30
   0 -20   3   50.69   14.00
   0 -20   3   64.89   16.80
   1 -20   3    7.10   10.70
  -1 -20  -3    3.80   12.60
   1 -20   3   21.10   12.90
  -1 -20  -3   20.10   10.50
  -1 -20   3    7.90   11.40
   1 -20  -3   27.10   13.80
  -1 -20   3   26.20   11.60
   2 -20   3   51.89   16.80
  -2 -20  -3   47.90   13.70
  -2 -20  -3   28.00   15.30
   2 -20  -3   24.50   15.00
  -2 -20   3   21.70   11.50
   0   0  -4    0.50    1.60
   0   0  -4    0.70    1.90
   0   0  -4    1.00    2.50
   0   0   4    3.80    2.80
   0   0   4    0.40    1.80
   0   0  -4    0.50    2.10
   0   0   4    1.40    1.60
   1   0   4  103.29    7.90
   1   0   4   99.49    7.30
   1   0   4  100.59    7.30
  -1   0  -4  102.29    7.10
  -1   0  -4   98.79    7.20
  -1   0  -4  100.29    7.70
   1   0  -4   90.69    7.20
  -1   0   4   91.89    7.20
   2   0  -4  465.65   30.20
   2   0   4  463.65   30.90
  -2   0  -4  466.15   29.90
  -2   0   4  470.65   30.20
   2   0  -4  465.85   30.90
  -2   0  -4  474.45   30.10
   2   0   4  445.26   30.10
  -2   0  -4  453.15   30.30
   2   0   4  497.15   30.20
   2   0  -4  461.15   30.40
   3   0   4 1060.99   66.69
  -3   0  -4 1039.60   66.49
   3   0  -4 1050.39   66.69
   3   0  -4 1059.09   66.89
  -3   0   4 1060.79   66.69
   3   0  -4 1040.30   67.79
   3   0   4 1011.80   67.59
  -3   0  -4 1093.29   66.39
   4   0   4  132.39   11.70
   4   0  -4  130.59   11.90
  -4   0   4  151.58   12.10
  -4   0  -4  141.59   11.50
   4   0  -4  149.09   13.70
  -4   0  -4  138.49   11.60
  -4   0   4  126.69   11.00
   4   0  -4  131.39   11.80
   4   0   4  145.09   13.30
   5   0   4  735.93   49.30
   5   0  -4  709.03   49.40
  -5   0  -4  725.43   48.80
   5   0   4  750.32   51.29
   5   0  -4  801.52   51.69
  -5   0  -4  752.82   49.00
   5   0  -4  686.93   49.30
  -6   0  -4  367.16   27.40
  -6   0  -4  348.47   27.10
   6   0  -4  380.26   30.50
   6   0   4  399.96   30.80
   6   0  -4  327.97   27.80
   6   0   4  357.86   27.80
   6   0  -4  362.56   27.90
   7   0  -4  698.03   52.19
  -7   0  -4  749.53   52.89
   7   0  -4  795.82   56.39
   7   0   4  718.63   52.19
  -7   0  -4  754.72   51.89
  -7   0  -4  724.33   51.89
   7   0  -4  714.43   52.59
   7   0   4  782.92   56.09
   8   0  -4  237.18   24.40
   8   0   4  223.48   23.20
   8   0   4  245.38   24.40
  -8   0  -4  244.58   23.10
  -8   0  -4  243.48   25.50
   8   0  -4  228.58   24.30
   0  -1   4  124.09   10.70
   0   1  -4  125.99   10.80
   0  -1   4  118.69   12.10
   0   1  -4  100.79   11.80
   0  -1   4  133.59   11.20
   0   1  -4  145.09   11.10
   0  -1  -4  149.29    9.70
   0  -1   4  152.48    9.20
   0   1   4  128.39   10.30
   0   1   4  134.89   10.70
   0   1  -4  137.59   11.30
   0  -1  -4  125.29   10.90
   0  -1   4  159.38    9.30
   0   1   4  155.78    9.70
   0  -1  -4  119.39   10.70
   1   1  -4 3341.37  213.58
   1  -1   4 3315.47  214.28
  -1  -1  -4 3351.96  213.68
   1  -1   4 3398.26  213.68
  -1  -1  -4 3417.46  213.18
  -1  -1  -4 3522.75  214.38
   1  -1   4 3436.36  213.58
  -1   1   4 3526.55  213.18
  -1  -1  -4 3634.04  214.28
   1   1  -4 3295.77  214.58
  -1  -1  -4 3744.63  213.28
   1   1   4 3199.98  214.78
   1  -1  -4 3833.52  213.48
   1   1   4 3532.45  213.18
   1   1   4 3453.95  213.08
  -1   1  -4 3318.57  213.28
   1  -1  -4 3402.06  213.58
  -1   1  -4 3542.65  213.68
  -1  -1   4 3267.67  213.48
  -1   1  -4 3591.14  213.58
   1  -1  -4 3563.74  213.18
  -1   1  -4 3536.15  213.68
  -1   1  -4 3515.65  214.28
   2   1  -4   41.20    4.40
   2  -1   4   38.70    5.00
  -2  -1  -4   39.30    3.60
  -2   1   4   40.00    4.00
   2  -1   4   35.20    4.10
  -2  -1  -4   40.40    4.40
   2  -1   4   34.60    4.10
  -2  -1  -4   30.80    3.80
   2   1  -4   36.50    4.40
   2   1  -4   35.70    5.00
   2  -1  -4   34.70    4.00
   2  -1  -4   30.60    4.60
  -2  -1   4   31.60    4.00
   2   1   4   29.30    4.40
   2  -1  -4   32.60    4.00
   2   1   4   33.20    3.80
  -2   1  -4   28.70    4.10
  -2   1  -4   29.50    3.80
  -2   1  -4   34.10    3.90
   3  -1   4 2008.00  128.99
   3  -1   4 2165.78  130.29
  -3   1   4 2035.30  128.19
  -3   1   4 1995.00  128.79
   3   1  -4 2024.70  129.19
   3   1  -4 1940.21  129.89
  -3  -1  -4 2157.98  128.59
  -3   1   4 2027.70  128.79
  -3  -1  -4 2082.49  128.89
   3   1  -4 2097.79  129.19
   3  -1  -4 2076.29  129.19
   3  -1  -4 2057.79  129.89
  -3  -1   4 2054.09  128.99
  -3   1  -4 2194.88  128.99
   3   1   4 2133.29  129.89
   3  -1  -4 2019.70  128.89
  -3   1  -4 2121.69  128.79
   3   1   4 2077.79  128.79
  -4  -1  -4  178.88   14.20
   4   1  -4  188.68   14.80
   4   1  -4  197.38   16.20
  -4  -1  -4  185.98   14.00
  -4   1   4  193.08   13.80
   4  -1   4  183.48   15.90
  -4   1   4  187.78   14.50
   4   1  -4  175.08   14.70
   4  -1   4  189.88   14.70
  -4   1   4  186.18   14.40
  -4   1  -4  189.08   14.40
   4   1   4  168.58   15.40
  -4   1  -4  185.38   14.30
   4  -1  -4  172.68   14.40
  -4  -1   4  176.88   14.50
   4  -1  -4  176.98   15.80
   4  -1  -4  182.88   14.80
   4   1   4  155.88   14.00
   5  -1   4  378.86   28.70
   5   1  -4  389.96   28.90
   5  -1   4  349.87   26.50
  -5  -1  -4  356.36   26.20
  -5   1   4  356.56   25.50
   5   1  -4  350.96   26.70
   5   1  -4  351.56   26.60
  -5  -1  -4  373.26   26.10
   5   1   4  360.06   26.30
   5  -1  -4  360.06   28.40
  -5   1  -4  357.86   26.20
  -5  -1   4  361.66   26.60
  -5   1  -4  375.46   26.30
   5  -1  -4  355.86   26.70
   5   1   4  369.46   28.60
   5  -1  -4  358.06   26.80
   6   1  -4   41.00    8.90
  -6  -1  -4   53.69    9.10
  -6  -1  -4   49.00    9.20
   6  -1   4   48.90   10.90
   6   1  -4   55.29   11.60
   6  -1   4   51.49    9.30
   6   1  -4   45.80    9.20
  -6  -1  -4   56.99    9.20
   6   1   4   43.50   10.40
  -6   1  -4   59.59    9.30
   6  -1  -4   62.79   11.70
   6  -1  -4   47.30    9.10
   6  -1  -4   48.70    9.30
   6   1   4   52.19    9.00
  -6   1  -4   47.20    8.80
   7   1  -4  230.28   24.30
   7   1  -4  209.18   20.40
   7  -1   4  230.08   24.30
  -7  -1  -4  206.98   19.80
   7  -1   4  219.38   20.30
   7   1  -4  202.28   20.50
  -7  -1  -4  200.78   21.00
  -7  -1  -4  227.38   20.00
   7  -1   4  207.48   20.20
   7  -1  -4  175.48   19.90
   7   1   4  186.98   19.90
   7  -1  -4  211.58   23.50
   7   1   4  224.38   23.20
  -7   1  -4  206.88   19.50
   7  -1  -4  192.58   19.80
  -7   1  -4  192.58   21.00
  -7   1  -4  199.88   19.70
  -8  -1  -4   26.40   10.60
  -8  -1  -4   31.80   10.50
   8  -1   4   25.40   10.50
   8   1  -4   25.30   10.00
   8  -1   4   22.70    9.80
   8   1  -4   27.30   10.20
  -8  -1  -4   30.30   10.30
   8  -1  -4   18.50   10.10
   8  -1  -4   24.00   10.30
  -8   1  -4   10.40    8.70
   8   1   4   20.20    9.20
  -8   1  -4   15.40    8.80
   8   1   4   19.00    9.70
  -8   1  -4    5.50    9.00
   0   2   4   83.49    5.90
   0  -2  -4   74.79    6.00
   0  -2   4   68.19    8.80
   0  -2  -4   79.69    5.30
   0  -2  -4   86.09    5.50
   0  -2   4   79.19    6.50
   0   2  -4   68.89    8.80
   0   2  -4   63.49    6.80
   0  -2  -4   60.79    6.40
   0  -2   4   80.69    6.10
   0  -2   4   68.49    7.50
   0   2   4   72.39    5.90
   0   2  -4   84.59    7.80
   0  -2  -4   75.89    7.00
   0   2   4   78.19    5.20
   0  -2   4   67.79    7.20
   0   2  -4   78.39    7.70
   0  -2  -4   81.99    5.30
   1  -2   4  249.28   18.80
  -1  -2  -4  270.37   17.10
  -1  -2  -4  272.47   17.40
   1   2  -4  270.37   18.20
  -1  -2  -4  279.37   16.80
   1  -2   4  269.67   18.10
   1   2  -4  266.47   19.90
  -1  -2  -4  275.47   18.00
  -1  -2  -4  273.07   17.30
  -1   2   4  271.37   17.20
   1  -2   4  285.17   17.60
   1  -2   4  274.07   18.30
   1   2   4  260.57   17.00
  -1  -2   4  248.58   17.30
   1  -2  -4  257.27   17.20
   1   2   4  262.97   17.10
  -1  -2   4  253.87   18.00
   1  -2  -4  280.37   17.40
   1   2   4  243.58   17.30
   1  -2  -4  256.57   17.50
  -1   2  -4  273.97   18.10
  -1   2  -4  258.27   17.80
   1  -2  -4  274.17   17.80
  -2   2   4 1143.29   73.19
  -2  -2  -4 1148.39   73.49
   2  -2   4 1178.78   74.69
  -2   2   4 1110.09   73.09
   2  -2   4 1207.58   73.79
  -2  -2  -4 1196.88   72.79
   2  -2   4 1164.78   73.79
   2   2  -4 1185.38   73.79
  -2  -2  -4 1237.68   72.99
  -2  -2  -4 1204.28   73.39
   2  -2  -4 1228.58   73.49
   2   2   4 1141.89   73.59
  -2   2  -4 1147.29   73.49
  -2   2  -4 1165.38   73.29
   2  -2  -4 1090.69   73.79
  -2   2  -4 1228.68   73.59
   2  -2  -4 1202.38   73.29
  -2  -2   4 1107.99   73.59
   2   2   4 1195.68   73.09
   3   2  -4    5.40    2.90
   3  -2   4    4.30    2.70
  -3   2   4    8.10    2.20
  -3   2   4    2.40    2.30
   3   2  -4    5.30    3.50
   3  -2   4    5.90    3.50
   3  -2   4    6.80    2.90
  -3  -2  -4    6.50    2.70
  -3   2   4    6.40    2.70
  -3  -2  -4    2.50    2.00
   3   2  -4    7.50    3.00
  -3  -2  -4    6.20    2.70
   3   2   4    2.70    2.10
  -3   2  -4    0.90    2.10
   3   2   4    1.60    2.10
   3   2   4   -0.10    2.70
  -3  -2   4    0.80    2.40
   3  -2  -4    3.60    3.00
  -3   2  -4   -0.20    2.10
   3  -2  -4    0.30    2.30
   3  -2  -4    0.50    2.20
   4  -2   4   17.70    5.50
  -4   2   4   18.10    3.70
  -4  -2  -4   14.50    3.80
   4  -2   4   13.50    4.40
   4   2  -4   24.60    6.20
  -4  -2  -4   11.30    3.80
   4   2  -4   15.90    4.60
  -4   2   4   13.60    4.40
   4   2  -4   16.30    4.60
   4  -2  -4   16.70    4.50
   4   2   4   20.80    4.50
   4  -2  -4   16.70    4.60
   4  -2  -4   13.00    5.20
   4   2   4   21.70    4.60
  -4   2  -4   19.10    4.50
  -4  -2   4   18.00    4.60
  -4   2  -4   15.40    4.00
   4   2   4   12.40    5.10
   5  -2   4  183.48   16.10
  -5  -2  -4  159.58   13.20
   5  -2   4  155.88   13.60
   5   2  -4  162.08   13.70
   5   2  -4  158.58   13.70
  -5  -2  -4  169.28   13.10
   5   2  -4  174.68   15.90
  -5   2   4  161.68   13.50
  -5   2   4  158.68   12.10
   5   2   4  102.99   13.60
  -5   2  -4  124.79   12.20
   5  -2  -4  125.29   14.30
   5   2   4  112.69   12.20
  -5   2  -4  110.29   12.20
   5  -2  -4  110.99   12.70
  -5  -2   4  111.69   12.60
   5  -2  -4  109.39   12.50
  -6  -2  -4   49.99    9.40
   6  -2   4   53.29    9.30
  -6  -2  -4   46.80    8.30
   6  -2   4   39.70    8.70
   6   2  -4   33.40    8.60
   6   2  -4   53.29   11.60
   6  -2   4   42.70   10.20
  -6  -2  -4   46.40    8.70
   6   2  -4   38.90    8.60
   6  -2  -4   46.30    8.80
   6  -2  -4   30.90    8.10
   6   2   4   42.90    8.50
  -6   2  -4   37.70    8.10
   6   2   4   40.00   10.10
  -6   2  -4   46.70    8.30
   6  -2  -4   38.80    9.80
   7  -2   4   20.20    8.20
  -7  -2  -4   13.50    8.00
   7   2  -4   17.60    9.70
   7   2  -4   18.70    8.40
   7  -2   4   22.50   10.10
   7  -2   4   15.40    8.00
  -7  -2  -4   25.00    8.50
  -7  -2  -4   10.10    7.00
   7   2  -4   16.60    8.20
   7  -2  -4   31.30    9.70
  -7   2  -4   31.00    8.80
   7   2   4   37.70   11.10
   7  -2  -4   40.10   11.50
  -7   2  -4   41.20    9.20
   7   2   4   33.90    8.90
   7  -2  -4   42.60   10.30
  -7   2  -4   33.70    9.90
   8   2  -4   22.30   10.80
  -8  -2  -4   17.40    9.30
   8  -2   4    9.20    8.90
  -8  -2  -4   10.60    9.40
   8   2  -4   15.70    9.60
   8  -2   4   17.30    9.50
  -8  -2  -4   17.10    9.50
   8   2   4   26.50   10.70
   8  -2  -4   25.70   10.40
  -8   2  -4   30.80    9.50
  -8   2  -4   20.10   10.10
  -8  -2   4   26.40   10.20
  -8   2  -4   19.50   10.10
   8   2   4   20.20    9.20
   0   3   4    6.80    1.40
   0  -3   4    5.50    3.10
   0   3  -4    3.50    2.30
   0  -3   4    5.90    2.70
   0  -3  -4    5.20    2.20
   0   3  -4    3.90    3.80
   0   3  -4    3.40    3.00
   0  -3   4    5.80    3.20
   0  -3   4    9.50    2.60
   0  -3  -4    4.40    1.10
   0  -3  -4    3.00    2.50
   0  -3  -4    5.10    1.70
   0   3  -4    6.20    3.20
   0  -3   4    2.70    3.70
  -1  -3  -4  209.38   16.30
   1  -3   4  223.38   16.70
  -1  -3  -4  202.98   16.10
   1  -3   4  214.68   16.80
   1   3  -4  203.88   16.80
  -1   3   4  211.88   15.50
   1  -3   4  216.78   15.80
  -1   3   4  204.18   15.40
  -1  -3  -4  217.88   15.10
  -1   3   4  204.98   15.90
   1  -3   4  210.38   16.40
  -1  -3  -4  214.18   16.30
  -1  -3  -4  211.98   15.70
   1  -3   4  233.88   17.90
  -1   3  -4  279.17   17.20
  -1  -3   4  271.67   16.20
   1  -3  -4  259.17   16.00
  -1   3  -4  282.87   16.50
  -1  -3   4  294.37   16.90
   1  -3  -4  273.07   15.70
   1  -3  -4  293.17   17.10
   1   3   4  273.57   15.60
  -1  -3   4  286.97   17.30
  -1   3  -4  283.07   17.20
   1   3   4  280.47   15.40
  -2   3   4  934.71   58.99
   2  -3   4  953.30   59.69
   2   3  -4  958.30   59.79
  -2  -3  -4  925.61   59.29
   2  -3   4  906.71   59.69
  -2   3   4  998.90   60.09
  -2  -3  -4  975.40   58.59
  -2   3   4  891.71   58.89
   2  -3   4  896.51   60.69
  -2  -3  -4  969.80   59.19
  -2  -3  -4  965.60   59.09
   2  -3   4  976.00   59.79
  -2  -3   4  915.31   59.19
  -2   3  -4  894.71   59.29
   2   3   4  958.20   58.69
  -2   3  -4  936.01   59.19
   2  -3  -4  961.80   59.29
   2  -3  -4  911.11   58.99
   2   3   4  973.70   58.69
   2   3   4  934.91   59.29
  -2  -3   4  891.71   59.49
  -2   3  -4  985.60   59.79
   2  -3  -4  892.31   59.59
  -3   3   4  936.81   55.49
  -3  -3  -4  958.70   55.19
  -3  -3  -4  953.50   54.89
   3   3  -4  970.40   56.29
   3   3  -4  905.31   57.19
  -3  -3  -4  875.81   55.39
   3  -3   4  999.00   57.69
   3  -3   4  958.80   55.99
  -3   3   4  950.30   54.39
   3  -3   4  909.81   55.99
  -3  -3  -4  938.61   55.59
   3   3  -4  926.81   55.99
  -3   3  -4  784.62   54.99
  -3   3  -4  808.52   55.49
   3   3   4  765.72   54.79
  -3  -3   4  760.62   55.39
   3   3   4  774.72   54.79
   3  -3  -4  747.43   55.89
   3  -3  -4  796.12   55.29
   3   3   4  754.82   55.69
   3  -3  -4  778.72   55.09
   4  -3   4   89.19    9.20
  -4  -3  -4   72.39    7.60
   4   3  -4   77.69    8.90
   4   3  -4   69.69    8.70
  -4  -3  -4   82.89    9.10
   4  -3   4   76.69   10.20
  -4   3   4   87.99    8.70
  -4   3   4   81.79    7.30
  -4  -3  -4   85.99    8.20
   4   3  -4   87.99   10.50
   4  -3   4   73.89    8.70
  -4  -3  -4   82.09    8.60
   4   3   4  109.89    8.80
   5  -3   4   86.39   11.60
   5   3  -4   67.39    9.60
   5   3  -4   81.39   11.40
   5  -3   4   71.89    9.70
  -5   3   4   88.89    9.60
  -5  -3  -4   71.29    9.00
  -5  -3  -4   77.89    9.80
   5  -3   4   81.69    9.90
  -5  -3  -4   89.89    8.80
  -5  -3  -4   72.79    9.50
  -5   3   4   75.79    7.80
   5   3  -4   77.69   10.10
  -5   3  -4   58.69    8.90
   5  -3  -4   52.09    8.70
   5   3   4   69.59    8.50
   5  -3  -4   55.59    9.00
   5   3   4   62.89   10.30
  -5   3  -4   53.49    8.10
   5   3   4   64.79    9.00
   5  -3  -4   66.99   11.00
  -5  -3   4   60.49    9.50
  -6  -3  -4  119.29   12.60
  -6  -3  -4  126.39   13.70
   6   3  -4  103.89   13.40
   6  -3   4  134.49   14.00
   6   3  -4  122.29   16.70
  -6  -3  -4  125.89   13.60
   6  -3   4  123.59   16.60
   6   3  -4  105.29   13.40
   6  -3   4  100.59   13.30
  -6   3  -4  133.49   13.60
   6  -3  -4  129.29   16.20
   6   3   4  113.79   13.20
   6   3   4  118.29   15.80
  -6   3  -4  117.89   14.40
   6  -3  -4  138.89   14.40
   6  -3  -4  124.09   13.60
  -6   3  -4  120.29   12.90
   7   3  -4  174.98   19.20
   7  -3   4  160.18   18.30
   7   3  -4  202.18   22.10
   7  -3   4  205.68   22.00
   7  -3   4  155.98   17.80
  -7  -3  -4  170.98   19.10
  -7  -3  -4  184.48   18.00
   7   3  -4  161.68   18.20
  -7  -3  -4  174.28   18.70
  -7   3  -4  169.08   18.60
  -7   3  -4  165.88   17.40
   7  -3  -4  172.38   18.70
  -7  -3   4  155.38   17.60
   7  -3  -4  166.78   18.40
   7   3   4  161.18   17.80
  -7   3  -4  168.18   18.40
   7  -3  -4  162.08   20.70
   7   3   4  164.48   20.80
   8  -3   4  159.08   21.20
  -8  -3  -4  153.88   20.90
  -8  -3  -4  175.68   21.80
   8  -3   4  161.98   19.80
   8   3  -4  175.38   21.20
  -8  -3  -4  164.78   19.30
   8   3   4  165.88   19.10
   8   3   4  169.38   19.90
   8  -3  -4  158.48   20.20
  -8   3  -4  192.78   22.80
  -8  -3   4  188.88   20.90
  -8   3  -4  161.48   19.40
   0  -4   4 1434.66   88.29
   0   4  -4 1304.67   89.39
   0  -4   4 1284.07   90.99
   0  -4   4 1360.26   89.19
   0  -4   4 1449.35   89.39
   0   4  -4 1422.86   89.59
   0   4   4 1452.25   86.29
   0  -4  -4 1506.95   86.59
   0  -4  -4 1492.75   87.49
   0  -4  -4 1485.25   87.59
   0  -4   4 1391.96   89.19
   0   4  -4 1235.48   87.69
   1  -4   4   52.69    5.80
  -1  -4  -4   47.60    5.00
  -1  -4  -4   43.40    5.10
  -1   4   4   49.10    4.70
   1  -4   4   49.99    4.90
   1  -4   4   51.49    6.90
   1  -4   4   43.90    5.60
  -1  -4  -4   44.00    4.40
  -1  -4  -4   46.20    5.60
   1  -4   4   43.10    5.50
  -1   4   4   47.70    4.10
   1   4  -4   49.30    6.10
   1  -4  -4   53.09    4.20
   1  -4  -4   51.99    4.60
  -1   4  -4   52.79    5.80
   1   4   4   48.90    3.90
  -1   4  -4   51.69    5.00
  -1  -4   4   67.89    6.10
   1   4   4   55.09    3.60
  -1  -4   4   50.59    5.90
   1  -4  -4   52.19    4.30
  -1   4  -4   57.69    5.90
  -1  -4   4   54.99    5.20
   1  -4  -4   53.19    5.80
   2  -4   4  117.49    9.40
  -2   4   4  116.89    9.50
   2  -4   4  112.39    9.50
  -2   4   4  106.39    8.30
   2   4  -4  106.69    9.40
   2  -4   4  109.99   10.50
  -2  -4  -4  106.99    8.60
   2  -4   4  105.89    9.40
  -2  -4  -4  111.29    8.70
  -2  -4  -4  113.29    8.70
  -2   4  -4  106.89    8.70
   2  -4  -4  111.79    8.30
   2   4   4  104.49    8.50
   2  -4  -4  113.59    8.70
   2   4   4  110.09    7.90
   2   4   4  111.69    8.00
  -2   4  -4  112.19    8.70
  -2   4  -4  113.59    9.30
   2  -4  -4   92.89    8.80
  -2  -4   4  112.09    9.20
  -2  -4   4   98.99    8.70
   2  -4  -4  111.09    9.80
  -3  -4  -4  321.87   23.20
  -3  -4  -4  326.27   23.30
   3   4  -4  310.37   24.90
  -3  -4  -4  324.57   22.60
  -3   4   4  302.97   23.00
   3  -4   4  317.57   23.70
  -3  -4  -4  317.87   23.30
   3  -4   4  310.27   23.80
   3  -4   4  330.67   24.20
   3   4  -4  335.87   23.90
  -3   4   4  317.17   21.90
   3  -4   4  325.87   25.20
   3   4   4  356.46   22.90
   3  -4  -4  342.47   24.30
  -3  -4   4  353.36   23.90
  -3   4  -4  373.56   23.70
   3  -4  -4  372.86   23.40
   3  -4  -4  375.56   23.80
  -3   4  -4  374.16   23.40
   3   4   4  362.86   24.10
  -3   4  -4  359.16   23.90
  -3  -4   4  374.86   23.80
   3   4   4  367.66   23.00
  -4  -4  -4  585.94   37.40
   4  -4   4  584.54   39.70
  -4  -4  -4  535.55   37.10
  -4  -4  -4  574.04   37.10
  -4   4   4  582.34   35.80
  -4   4   4  567.14   37.20
   4  -4   4  544.15   37.50
   4   4  -4  585.64   37.90
   4  -4   4  551.34   37.90
   4   4  -4  577.24   39.60
   4  -4  -4  542.95   38.40
   4   4   4  537.85   36.60
  -4   4  -4  533.85   36.80
   4  -4  -4  545.25   37.10
   4  -4  -4  534.45   37.30
  -4  -4   4  522.65   37.40
   4   4   4  555.54   38.40
  -4   4  -4  557.54   37.50
   4   4   4  531.25   36.70
  -4  -4   4  541.85   37.40
  -5  -4  -4   44.10    7.10
   5  -4   4   44.30    7.90
  -5  -4  -4   43.00    7.20
  -5  -4  -4   44.40    7.60
   5   4  -4   42.20    9.00
   5  -4   4   37.70    8.90
   5   4  -4   45.00    7.90
  -5   4   4   35.90    6.90
   5   4  -4   28.40    6.90
   5  -4   4   48.20    8.10
   5  -4  -4   26.30    7.60
  -5  -4   4   28.10    6.60
  -5  -4   4   26.00    6.50
   5   4   4   25.00    7.40
  -5   4  -4   22.40    5.70
   5  -4  -4   23.30    6.20
  -5   4  -4   22.40    6.20
   5  -4  -4   28.00    6.90
   5   4   4   28.80    6.10
   5   4   4   25.90    6.10
  -6  -4  -4  126.29   15.00
  -6  -4  -4  143.29   15.10
   6   4  -4  148.89   16.50
  -6   4   4  127.29   15.20
   6  -4   4  137.69   15.50
   6  -4   4  162.68   19.00
   6   4  -4  138.99   15.60
  -6  -4  -4  158.48   16.30
   6   4  -4  145.49   18.10
   6  -4   4  144.39   15.90
   6   4   4  185.68   18.80
   6   4   4  162.98   14.90
   6  -4  -4  172.38   18.50
  -6   4  -4  166.88   16.00
  -6  -4   4  188.98   16.60
   6  -4  -4  168.38   16.30
  -6   4  -4  176.28   15.30
   6  -4  -4  171.28   15.90
  -6  -4   4  157.98   15.80
  -6   4  -4  174.68   17.00
   7   4  -4   90.09   14.20
   7  -4   4   92.19   14.40
  -7  -4  -4   86.19   14.30
   7   4  -4   84.09   17.00
   7  -4   4   85.39   16.30
  -7  -4  -4   89.99   13.40
  -7  -4  -4   95.09   14.50
   7  -4   4   69.39   13.80
   7  -4  -4  144.79   18.40
  -7   4  -4  113.79   15.50
   7  -4  -4  101.09   15.10
   7   4   4  111.99   13.40
  -7   4  -4  120.49   14.40
  -7  -4   4  126.09   15.50
   7   4   4  149.09   18.40
  -7   4  -4  114.39   15.20
   8  -4   4  183.78   22.30
   8   4  -4  186.88   22.00
  -8  -4  -4  187.88   22.70
  -8  -4  -4  188.68   19.60
   8  -4   4  184.18   21.30
  -8  -4  -4  190.38   22.60
   8  -4   4  153.88   20.70
  -8  -4   4  171.28   20.10
   8   4   4  146.19   18.40
  -8   4  -4  172.08   21.10
   8  -4  -4  158.68   21.30
  -8   4  -4  165.88   21.20
   8  -4  -4  170.68   22.90
   0   5   4 1049.70   64.79
   0  -5   4 1054.09   67.99
   0  -5   4 1027.00   67.09
   0  -5  -4 1085.09   66.39
   0  -5   4 1051.79   70.19
   0   5  -4 1029.10   68.39
   0   5   4 1054.49   64.59
   0  -5  -4 1125.29   65.69
   0   5  -4 1030.00   67.99
   0  -5  -4  911.41   68.29
   0  -5   4 1114.79   68.09
   0  -5  -4 1106.79   65.09
   0  -5   4 1095.39   68.49
   0   5  -4  960.80   66.09
   1  -5   4  251.17   18.60
   1  -5   4  230.28   19.20
  -1  -5  -4  240.48   17.50
  -1  -5  -4  248.18   18.80
   1  -5   4  263.77   19.20
  -1   5   4  247.28   17.10
  -1  -5  -4  258.07   18.10
  -1  -5  -4  254.67   19.70
   1  -5   4  220.38   20.20
   1   5  -4  234.28   19.60
  -1   5   4  253.87   17.70
   1  -5   4  248.68   19.10
  -1   5  -4  335.97   19.90
  -1  -5   4  343.47   20.30
  -1  -5   4  346.37   19.20
  -1  -5   4  339.57   20.10
   2  -5   4  637.84   38.70
   2  -5   4  627.24   38.50
   2  -5   4  640.84   39.00
  -2  -5  -4  610.44   37.50
  -2   5   4  612.84   37.20
  -2  -5  -4  632.64   38.20
  -2   5   4  646.94   38.40
   2   5  -4  625.44   38.80
   2  -5   4  598.14   39.90
  -2  -5  -4  595.44   37.50
   2   5   4  585.14   36.70
  -2   5  -4  540.25   37.30
  -2   5  -4  551.44   38.20
   2  -5  -4  538.55   37.70
  -2  -5   4  533.55   37.70
   2   5   4  558.54   36.50
   2  -5  -4  562.64   37.20
   2   5   4  532.35   37.10
  -2  -5   4  546.75   38.10
   2  -5  -4  547.15   38.80
  -2   5  -4  534.95   37.50
   2  -5  -4  543.05   37.00
  -3  -5   4   16.50    4.30
  -3  -5   4   13.00    4.10
   3   5   4   18.10    4.10
   3   5   4   21.20    3.60
   3  -5  -4   19.40    5.10
   3   5   4   18.40    3.40
  -3   5  -4   25.30    4.30
  -3   5  -4   16.40    3.90
   3  -5  -4   17.90    4.00
   3  -5  -4   19.40    4.50
  -3   5  -4   18.00    4.40
   3  -5  -4   21.80    4.00
  -4  -5  -4  411.86   26.70
   4  -5   4  415.16   27.00
   4  -5   4  449.16   28.20
  -4  -5  -4  432.76   26.60
   4  -5   4  410.46   27.30
  -4   5   4  404.36   26.30
   4  -5   4  438.66   29.40
   4   5  -4  428.76   27.30
   4   5  -4  420.86   29.20
  -4  -5  -4  434.06   26.50
   4  -5  -4  333.77   26.00
   4   5   4  325.77   26.60
  -4  -5   4  324.57   26.10
   4  -5  -4  343.67   25.90
   4  -5  -4  351.06   27.60
   4  -5  -4  328.77   27.10
  -4  -5   4  320.07   26.00
  -4   5  -4  315.27   25.20
   4   5   4  333.27   25.30
  -4   5  -4  321.07   26.10
   4   5   4  323.47   25.20
   5  -5   4  112.29   15.10
  -5   5   4  128.39   13.60
  -5  -5  -4  110.39   13.00
   5  -5   4  121.19   14.90
   5   5  -4  107.19   13.20
  -5  -5  -4  118.89   12.70
   5  -5   4  109.39   13.20
   5  -5   4  106.69   13.40
   5   5  -4  124.19   16.00
  -5  -5  -4  118.99   13.30
   5  -5  -4  170.98   13.90
   5   5   4  164.28   13.00
  -5   5  -4  175.68   13.30
  -5   5  -4  168.98   14.40
   5  -5  -4  178.18   16.30
   5   5   4  175.18   13.80
   5  -5  -4  168.78   14.20
  -5  -5   4  171.98   14.50
  -5  -5   4  176.18   14.90
   5   5   4  174.08   15.40
   6  -5   4   27.20    8.00
   6  -5   4   22.30    8.40
  -6  -5  -4   33.60    7.60
   6   5  -4   23.30    9.10
   6  -5   4   26.20    7.90
   6  -5   4   22.60    9.00
  -6   5   4   21.70    7.30
  -6  -5  -4   23.30    8.00
  -6  -5  -4   24.10    6.80
   6   5  -4   15.20    7.10
   6  -5  -4   10.70    7.90
  -6   5  -4    7.30    6.10
  -6   5  -4   11.30    5.90
   6  -5  -4    0.10    5.90
   6  -5  -4    9.10    7.40
   6   5   4    4.00    6.80
  -6  -5   4    3.50    5.80
   6   5   4    6.70    5.20
   6  -5  -4   14.20    6.60
  -6   5  -4   11.80    6.50
   6   5   4    4.70    5.60
  -6  -5   4    9.20    6.50
   7  -5   4  176.48   21.10
  -7  -5  -4  163.88   18.10
   7  -5   4  136.09   17.70
  -7  -5  -4  169.78   18.30
   7   5  -4  186.68   25.90
   7   5  -4  153.08   19.20
   7  -5   4  138.09   18.40
   7  -5   4  175.88   22.40
  -7  -5  -4  150.98   18.00
  -7   5  -4  171.88   17.30
  -7  -5   4  158.38   18.20
   7  -5  -4  191.58   22.50
   7   5   4  178.58   21.40
  -7   5  -4  202.88   19.60
  -7   5  -4  182.48   18.80
   7  -5  -4  189.68   21.00
   7   5   4  187.38   18.00
   7  -5  -4  169.98   19.50
  -8  -5  -4  214.68   21.80
   8   5  -4  225.98   24.30
  -8  -5  -4  220.78   23.00
   8  -5   4  229.28   26.10
   8  -5   4  198.18   23.50
  -8  -5  -4  253.17   24.70
   8  -5   4  233.18   24.20
   8  -5  -4  204.78   23.20
  -8   5  -4  233.68   23.80
  -8   5  -4  195.78   22.60
  -8  -5   4  206.98   23.90
   8   5   4  204.78   22.00
   8  -5  -4  195.58   26.20
   0  -6   4   45.80    6.70
   0   6   4   39.70    3.20
   0  -6  -4   34.60    7.30
   0  -6   4   46.00    8.50
   0   6  -4   44.80    7.60
   0   6   4   41.30    3.50
   0  -6   4   41.30    6.70
   0   6  -4   40.20    6.80
   0   6   4   44.80    3.50
   0  -6   4   41.20    6.40
   0  -6  -4   46.60    5.90
   0   6  -4   41.30    4.70
   0  -6   4   35.50    6.80
   1  -6   4  348.57   26.90
   1  -6   4  393.56   28.60
  -1  -6  -4  414.06   24.70
   1  -6   4  427.46   26.70
  -1   6   4  415.56   24.90
  -1   6   4  403.16   24.10
   1   6  -4  397.96   27.30
   1  -6   4  420.86   26.70
  -1  -6  -4  425.16   28.20
   1  -6   4  379.96   26.30
  -1  -6  -4  399.26   26.20
  -1  -6  -4  442.76   25.20
   1   6  -4  399.06   27.40
  -1  -6   4  343.67   26.50
   1   6   4  355.06   23.70
  -1  -6   4  357.66   27.10
  -1   6  -4  352.36   26.20
   1  -6  -4  357.96   24.00
  -1   6  -4  360.16   24.70
   1  -6  -4  353.86   25.30
   1  -6  -4  318.27   26.70
   1   6   4  341.97   24.10
   1   6   4  365.56   24.10
  -1   6  -4  335.27   26.10
   1  -6  -4  366.86   24.00
  -1  -6   4  354.36   25.80
  -1  -6   4  339.17   26.20
   2  -6   4  807.12   55.89
  -2  -6  -4  798.32   54.19
   2   6  -4  819.92   54.59
  -2  -6  -4  783.02   53.19
   2  -6   4  804.52   54.29
  -2   6   4  805.12   53.99
   2  -6   4  784.42   54.39
   2  -6   4  778.32   54.89
  -2  -6  -4  804.12   53.09
  -2   6   4  757.62   52.79
   2  -6  -4  866.11   55.49
   2   6   4  896.21   52.39
  -2  -6   4  879.61   54.19
   2   6   4  857.91   53.09
  -2   6  -4  880.41   53.39
   2  -6  -4  905.31   53.19
  -2  -6   4  895.31   54.59
  -2   6  -4  827.22   54.39
  -2   6  -4  877.91   54.59
   2  -6  -4  917.41   53.99
  -3   6   4  246.48   15.70
   3  -6   4  237.18   16.80
   3   6  -4  252.27   17.00
  -3  -6  -4  246.88   16.30
  -3  -6  -4  233.58   15.90
   3  -6   4  247.88   16.70
  -3  -6  -4  242.38   15.60
   3  -6   4  247.48   17.80
  -3  -6   4  188.58   15.90
   3  -6  -4  183.48   16.00
   3   6   4  191.18   14.60
   3  -6  -4  186.08   15.10
  -3   6  -4  183.28   15.20
   3  -6  -4  203.18   17.30
  -3   6  -4  181.18   15.20
   3   6   4  187.48   14.50
   3  -6  -4  180.78   15.00
  -3  -6   4  177.28   15.60
   3   6   4  182.58   15.40
  -3   6  -4  191.48   16.10
  -4   6  -4  103.99    9.70
   4  -6  -4  101.49   12.10
   4   6   4  106.99   11.20
  -4   6  -4  112.79   10.60
  -4  -6   4  103.49   10.70
   4   6   4   99.89    9.80
   4   6   4  112.79    9.80
   4  -6  -4  104.99   10.50
  -4  -6   4  101.49   10.90
   4  -6  -4  112.89   12.00
  -4   6  -4  117.49   11.20
   4  -6  -4  103.99   10.40
   5  -6   4  283.07   21.10
   5  -6   4  282.17   20.50
   5   6  -4  277.47   23.40
  -5  -6  -4  281.17   19.80
  -5   6   4  280.87   20.20
   5   6  -4  266.97   20.70
   5  -6   4  281.77   22.10
  -5  -6  -4  271.17   20.00
  -5  -6  -4  296.57   20.00
   5  -6  -4  225.18   20.60
   5  -6  -4  214.28   21.10
   5  -6  -4  216.98   19.40
   5   6   4  208.98   18.20
  -5   6  -4  210.78   18.10
  -5  -6   4  198.08   19.20
   5   6   4  207.68   20.10
  -5   6  -4  194.18   18.80
   5   6   4  200.18   18.20
  -5   6  -4  201.48   19.20
  -5  -6   4  211.58   19.20
  -6  -6  -4   26.00    8.50
  -6  -6  -4   23.40    8.00
   6  -6   4   30.30    9.60
  -6  -6  -4   33.80    8.50
   6  -6   4   22.70    8.80
   6   6  -4   29.00   10.50
   6  -6   4   27.50    8.30
   6  -6   4   31.60   10.40
  -6   6   4   21.40    8.20
   6   6  -4   36.10    9.10
   6  -6  -4   70.29   12.80
   6  -6  -4   67.79   12.40
   6   6   4   52.39    8.50
  -6   6  -4   55.89   10.20
  -6   6  -4   46.90    8.30
   6   6   4   53.29   11.30
  -6  -6   4   66.89   10.50
  -6   6  -4   58.39   10.50
   6  -6  -4   54.19   10.30
   6   6   4   55.39    9.10
  -6  -6   4   54.49   10.10
   7   6  -4   47.90   11.80
   7  -6   4   62.39   13.20
   7  -6   4   62.69   14.40
  -7  -6  -4   50.39   12.10
  -7  -6  -4   41.90   10.00
   7  -6   4   40.40   10.60
   7  -6   4   39.90   11.30
  -7  -6  -4   41.50   10.10
  -7   6  -4   29.90   10.70
   7  -6  -4   25.30   11.20
  -7  -6   4   34.30   10.40
   7  -6  -4   30.80    9.90
   7   6   4   26.60    8.40
  -7   6  -4   41.30   10.60
  -8  -6  -4   37.80   11.50
   8  -6   4   62.89   14.00
   8   6  -4   40.40   13.00
   8  -6   4   39.40   14.00
  -8  -6  -4   46.80   12.50
   8  -6   4   39.10   13.60
  -8  -6  -4   37.80   12.10
  -8   6  -4   58.69   14.40
  -8  -6   4   50.49   13.30
   8  -6  -4   55.59   13.90
   8  -6  -4   40.40   14.90
   8  -6  -4   49.50   12.30
  -8   6  -4   48.40   12.80
   0   7   4  157.78   10.90
   0  -7   4  172.18   14.10
   0   7  -4  164.48   14.30
   0   7  -4  162.98   14.80
   0   7   4  152.88   11.10
   0  -7   4  172.48   14.40
   0   7  -4  164.48   11.60
   0  -7   4  168.28   16.60
   0  -7   4  177.48   15.80
   0  -7   4  168.08   13.80
   0  -7  -4  163.68   13.20
   0   7   4  160.08   10.70
   0  -7  -4  160.08   10.40
   0  -7  -4  155.88   10.60
   0  -7  -4  166.48   15.80
   1  -7   4  226.68   18.70
   1  -7   4  205.48   19.50
  -1   7   4  242.68   16.40
  -1  -7  -4  232.18   17.00
   1  -7   4  222.28   20.80
   1   7  -4  236.48   19.70
  -1  -7  -4  248.78   16.90
   1   7  -4  245.08   19.70
  -1  -7  -4  234.68   18.50
   1  -7   4  267.47   19.10
  -1   7   4  243.48   17.10
   1  -7   4  202.18   18.50
  -1  -7  -4  227.78   20.30
   1   7   4  224.38   17.10
  -1  -7   4  254.57   19.40
   1   7   4  272.77   16.50
  -1   7  -4  272.07   17.20
  -1  -7   4  266.07   19.30
  -1  -7   4  266.67   20.60
  -1   7  -4  248.98   19.00
   1  -7  -4  250.47   16.40
  -1   7  -4  251.97   19.30
   1  -7  -4  226.08   20.10
   1  -7  -4  276.67   18.40
   1  -7  -4  261.17   16.40
  -1  -7   4  266.57   19.00
   1   7   4  262.87   15.50
   2  -7   4  272.37   22.60
  -2  -7  -4  264.47   21.50
   2  -7   4  251.57   23.30
   2  -7   4  268.17   24.30
  -2  -7  -4  297.47   24.10
  -2  -7  -4  275.17   22.70
  -2   7   4  262.77   22.10
  -2  -7  -4  287.07   21.30
   2  -7   4  287.67   22.80
   2   7  -4  279.17   23.10
   2   7   4  363.86   20.70
  -2   7  -4  342.77   23.30
  -2  -7   4  358.36   25.00
   2  -7  -4  355.76   24.80
  -2   7  -4  349.17   23.40
   2  -7  -4  368.66   22.60
  -2   7  -4  370.26   21.90
  -2  -7   4  342.07   23.10
   2  -7  -4  359.16   21.60
   2   7   4  348.37   21.50
  -2  -7   4  336.77   23.20
  -3  -7  -4   78.39    7.50
  -3  -7  -4   68.79    8.00
   3   7  -4   89.39    9.70
   3  -7   4   72.99   10.50
  -3  -7  -4   78.59    8.70
  -3   7   4   75.39    7.90
   3  -7   4   80.89    9.10
   3  -7   4   74.59    8.80
   3  -7   4   83.79   10.40
   3   7   4   70.59    8.00
  -3   7  -4   85.79    8.20
   3  -7  -4   79.49    7.80
  -3  -7   4   75.09    8.50
  -3   7  -4   85.79    8.00
   3   7   4   75.89    7.00
   3  -7  -4   71.79    9.80
  -3   7  -4   81.29    9.10
  -3  -7   4   80.49    9.00
   3  -7  -4   70.19    8.70
  -4  -7  -4   50.99    7.30
  -4   7   4   47.10    7.70
  -4  -7  -4   41.70    7.70
   4   7  -4   51.69   10.00
   4  -7   4   51.69    9.60
   4  -7   4   50.49    8.40
  -4  -7  -4   49.20    7.80
   4  -7   4   38.40    7.90
   4   7  -4   36.40    7.80
   4  -7   4   38.90    9.10
   4   7   4   70.99    7.40
  -4   7  -4   57.39    8.70
  -4   7  -4   76.49    8.30
  -4   7  -4   76.29    7.90
   4   7   4   64.09    8.90
  -4  -7   4   74.89    9.40
   4   7   4   69.59    7.40
   4  -7  -4   71.69    9.60
   4  -7  -4   72.99    8.10
   4  -7  -4   79.79   11.60
  -4  -7   4   65.79    8.70
   5   7  -4  234.78   19.40
  -5  -7  -4  236.58   18.00
  -5   7   4  211.78   18.00
   5  -7   4  236.68   20.40
   5  -7   4  187.58   18.60
   5   7  -4  218.18   21.50
  -5  -7  -4  222.58   18.40
   5  -7   4  235.28   19.00
  -5  -7  -4  209.38   18.10
   5  -7   4  229.38   21.40
   5   7   4  197.88   19.00
   5   7   4  191.98   16.80
   5  -7  -4  202.98   17.90
  -5   7  -4  211.88   18.00
  -5   7  -4  223.08   17.40
   5  -7  -4  195.78   19.50
  -5  -7   4  185.78   18.30
   5   7   4  202.78   17.00
   5  -7  -4  221.78   21.30
  -5  -7   4  192.08   17.90
  -5   7  -4  197.98   18.50
   6   7  -4  309.07   29.60
   6  -7   4  298.87   26.30
  -6  -7  -4  286.37   25.00
   6  -7   4  252.67   25.80
  -6  -7  -4  273.07   25.40
   6  -7   4  277.17   27.10
   6   7  -4  286.87   26.20
  -6   7   4  282.97   25.30
   6  -7   4  295.77   28.70
  -6  -7  -4  274.87   26.00
  -6  -7   4  374.36   27.00
   6   7   4  337.57   24.90
  -6  -7   4  383.56   27.80
  -6   7  -4  339.37   26.20
   6   7   4  330.67   27.80
   6  -7  -4  346.17   26.40
  -6   7  -4  374.66   26.70
   6   7   4  336.17   25.10
  -6   7  -4  337.77   26.80
   6  -7  -4  356.06   29.90
   7  -7   4   80.39   15.70
   7  -7   4   80.09   13.90
   7   7  -4   86.99   14.80
  -7  -7  -4   78.39   14.30
  -7   7   4   91.49   14.60
  -7  -7  -4   86.09   14.00
  -7  -7  -4   98.79   13.90
   7  -7   4   77.09   14.50
   7  -7   4   78.89   17.00
  -7   7  -4   81.79   14.50
   7  -7  -4   81.79   16.50
  -7  -7   4   71.49   13.70
   7   7   4   75.39   17.10
   7  -7  -4   71.99   13.90
  -7   7  -4   81.69   14.70
   8  -7   4   -0.10    9.30
   8  -7   4   17.90   11.60
  -8  -7  -4   15.00    9.50
   8  -7   4    0.30   10.30
   8   7  -4    8.20   10.60
  -8  -7  -4   14.30   10.20
  -8   7  -4    8.30    9.90
   8  -7  -4   19.50   11.30
   8  -7  -4   11.10   10.20
  -8   7  -4   24.90   11.80
  -8  -7   4   10.70   10.80
   8  -7  -4    8.00   11.40
   0  -8  -4 1028.00   62.99
   0  -8  -4  999.80   69.09
   0  -8   4 1064.79   66.59
   0  -8   4 1085.99   68.99
   0   8  -4  982.50   66.89
   0   8   4  985.30   63.89
   0  -8   4 1050.59   66.99
   0  -8  -4  999.40   65.99
   0   8   4  997.50   63.39
   0  -8  -4 1012.50   63.29
   0   8  -4 1006.90   63.59
   0   8   4  992.80   63.49
   0  -8   4 1086.79   69.69
   0   8  -4 1022.70   67.59
   0  -8   4 1051.19   67.09
   1  -8   4  314.57   27.60
   1  -8   4  350.66   25.40
  -1  -8  -4  363.26   22.30
  -1  -8  -4  336.97   21.30
  -1   8   4  335.87   23.30
  -1  -8  -4  372.06   21.40
  -1   8   4  340.77   22.40
  -1   8   4  362.56   22.80
   1   8  -4  349.07   26.20
   1  -8   4  310.37   25.30
  -1  -8  -4  321.37   27.20
   1   8  -4  335.57   25.90
   1  -8   4  355.06   25.00
   1  -8   4  274.97   25.80
  -1  -8  -4  352.76   25.00
  -1  -8   4  377.46   25.70
   1  -8  -4  353.86   22.30
   1  -8  -4  290.67   26.30
  -1  -8   4  351.86   25.20
   1  -8  -4  347.87   22.60
   1   8   4  348.67   21.40
  -1   8  -4  342.67   23.00
  -1   8  -4  336.37   25.30
  -1  -8   4  340.47   27.00
   1   8   4  338.17   23.40
  -1   8  -4  323.27   25.60
  -1  -8   4  358.26   25.70
   1  -8  -4  360.16   24.70
   1   8   4  356.66   22.40
   2   8  -4   19.70    5.30
  -2  -8  -4   23.30    6.60
  -2  -8  -4   17.00    3.90
  -2   8   4   26.60    5.10
  -2   8   4   19.10    3.50
   2  -8   4   21.80    6.80
   2  -8   4   24.00    6.30
   2  -8   4   26.70    5.50
   2  -8   4   19.80    5.10
  -2  -8  -4   18.10    3.40
  -2  -8  -4   17.80    5.10
  -2   8  -4   12.60    3.30
   2  -8  -4    9.90    3.00
  -2  -8   4   14.50    4.90
   2  -8  -4    7.00    4.90
   2   8   4    8.90    3.00
   2  -8  -4   11.30    3.70
  -2  -8   4    6.70    4.20
   2  -8  -4   10.20    2.90
  -2   8  -4   10.80    4.40
  -2   8  -4   11.30    4.50
  -2  -8   4   15.00    6.20
   2   8   4    7.00    2.70
  -2  -8   4    7.10    3.90
  -3  -8  -4   31.50    5.00
  -3  -8  -4   20.80    5.10
   3  -8   4   21.10    5.80
  -3   8   4   22.20    4.80
   3  -8   4   25.80    7.40
   3  -8   4   20.10    5.70
  -3  -8  -4   29.80    6.50
   3  -8   4   26.90    7.10
   3   8  -4   29.00    6.50
  -3  -8   4   40.20    6.60
   3  -8  -4   35.80    5.30
  -3   8  -4   41.40    6.30
  -3   8  -4   41.30    5.80
  -3  -8   4   33.30    6.70
  -3   8  -4   30.70    6.70
   3  -8  -4   31.30    7.60
   3  -8  -4   38.20    5.50
  -3   8  -4   37.10    7.00
   3  -8  -4   35.30    6.40
   3   8   4   33.70    4.40
   3   8   4   29.60    5.30
  -4   8   4  353.26   23.90
   4   8  -4  359.36   28.10
  -4  -8  -4  380.26   24.80
   4   8  -4  383.86   25.60
   4  -8   4  400.36   27.60
  -4  -8  -4  373.66   23.50
   4  -8   4  382.06   25.30
   4  -8   4  355.16   25.50
  -4  -8  -4  370.46   25.20
   4  -8  -4  289.47   24.70
   4   8   4  283.47   24.00
   4  -8  -4  287.47   26.40
  -4   8  -4  298.27   24.50
  -4  -8   4  292.57   24.60
  -4   8  -4  294.77   23.10
  -4  -8   4  280.77   23.90
  -4   8  -4  293.37   23.50
   4   8   4  275.87   22.30
   4  -8  -4  269.87   23.20
   5  -8   4   28.90    9.50
  -5  -8  -4   33.90    6.80
   5  -8   4   34.10    8.20
   5  -8   4   35.30    8.40
   5  -8   4   34.50   10.00
  -5   8   4   31.00    7.40
   5   8  -4   32.90    7.90
  -5  -8  -4   19.40    7.10
   5   8  -4   26.80    9.50
  -5  -8  -4   32.60    8.00
   5   8   4   45.00    9.10
  -5  -8   4   48.10    8.60
  -5   8  -4   32.00    8.50
   5  -8  -4   44.50   10.50
  -5   8  -4   42.60    7.30
   5  -8  -4   41.20    8.20
  -5  -8   4   42.80    8.90
   5   8   4   43.90    7.30
  -5   8  -4   38.50    7.60
  -6  -8  -4    3.40    5.70
   6   8  -4    4.70    8.40
   6  -8   4    3.50    7.60
   6  -8   4    2.60    6.80
  -6   8   4   10.90    7.40
   6   8  -4    5.10    7.30
   6  -8   4    1.50    6.70
  -6  -8  -4    1.30    6.60
   6  -8   4    2.70    8.20
  -6  -8  -4   10.70    7.30
  -6  -8   4    0.00    6.60
   6   8   4    5.90    7.00
   6  -8  -4    5.50    5.90
  -6   8  -4    5.80    6.80
   6  -8  -4    6.40    8.20
  -6   8  -4   -1.90    6.70
  -6  -8   4   -3.00    6.00
   6  -8  -4    7.30    6.60
  -7  -8  -4   11.90    8.30
  -7  -8  -4   -0.10    8.60
  -7  -8  -4   -2.40    7.10
   7  -8   4   14.90    9.60
   7   8  -4    0.00    8.20
   7  -8   4    6.10    9.10
  -7   8   4   14.10    8.50
   7  -8   4    3.20    8.90
  -7   8  -4   10.10    8.20
   7  -8  -4    1.60    9.50
  -7   8  -4   10.00    8.90
   7  -8  -4    9.60    7.50
  -7  -8   4    5.60    9.80
   7  -8  -4    6.80    8.50
   8  -8   4    8.40   10.30
   8  -8   4   11.10   12.20
   8   8  -4    4.80   10.00
  -8  -8  -4   12.00    9.80
   8  -8   4    5.70   10.30
   8  -8  -4    8.10   12.90
   8  -8  -4   10.40    9.60
   8  -8  -4    5.20    9.90
  -8  -8   4   23.70   12.50
  -8   8  -4    4.50   10.80
  -8   8  -4    9.00   11.70
   0  -9  -4  378.76   24.00
   0  -9  -4  386.16   30.70
   0   9  -4  371.96   28.50
   0   9   4  364.86   25.20
   0   9   4  374.36   24.60
   0  -9   4  371.96   28.10
   0  -9   4  396.46   30.20
   0  -9  -4  379.46   24.30
   0  -9   4  392.76   28.10
   0   9   4  374.06   24.60
   0   9  -4  375.96   28.10
   0  -9   4  416.56   27.90
   0  -9  -4  376.16   27.50
   0  -9   4  431.76   30.90
   1  -9   4  381.46   29.60
  -1  -9  -4  465.45   26.00
   1  -9   4  352.86   30.80
   1   9  -4  426.86   30.70
  -1   9   4  423.96   27.70
  -1  -9  -4  414.26   29.40
   1  -9   4  368.46   32.10
  -1   9   4  407.96   26.70
   1   9  -4  414.56   30.50
  -1  -9  -4  412.16   32.50
  -1   9   4  436.66   27.40
   1  -9   4  376.46   30.00
   1  -9   4  418.86   29.30
  -1   9  -4  405.96   27.10
  -1  -9   4  409.16   29.80
   1  -9  -4  358.76   31.20
  -1   9  -4  400.96   29.70
   1  -9  -4  433.06   29.40
   1  -9  -4  395.56   26.40
   1  -9  -4  408.56   27.00
  -1  -9   4  464.35   32.60
   1   9   4  438.06   26.60
  -1   9  -4  378.16   30.10
  -1  -9   4  420.16   29.60
   1  -9  -4  374.36   28.10
   1   9   4  409.36   27.60
  -1  -9   4  417.86   29.70
   2  -9   4   19.80    5.80
  -2   9   4   17.70    3.50
  -2  -9  -4   19.40    3.40
   2  -9   4   19.50    7.00
   2  -9   4   14.30    5.90
   2  -9   4   13.70    4.70
   2  -9   4   14.30    5.00
  -2  -9  -4   18.60    5.40
  -2  -9  -4   20.70    7.00
  -2  -9  -4   21.60    4.50
   2   9  -4   10.20    5.20
   2  -9  -4    4.30    2.60
  -2  -9   4    4.10    5.30
   2   9   4    3.30    2.50
   2   9   4    7.70    3.10
  -2  -9   4    2.00    4.10
  -2   9  -4    2.00    3.90
   2  -9  -4    6.40    2.80
   2  -9  -4    6.70    3.50
   2  -9  -4    6.70    5.30
  -2  -9   4    4.10    3.90
  -2   9  -4    7.60    4.60
  -2   9  -4    3.90    2.90
  -2  -9   4    6.20    4.00
   3  -9   4  146.89   15.90
  -3   9   4  139.49   11.50
  -3  -9  -4  133.39   12.20
   3  -9   4  127.49   12.70
   3  -9   4  148.39   13.20
   3   9  -4  137.89   13.40
   3  -9   4  127.09   14.80
  -3  -9  -4  142.39   13.40
  -3  -9  -4  150.88   11.10
  -3   9  -4  117.99   13.10
  -3   9  -4  129.09   12.90
   3  -9  -4  123.59   13.20
   3   9   4  116.59   11.20
   3  -9  -4  117.19   11.00
  -3  -9   4  134.09   13.30
  -3   9  -4  125.89   11.60
  -3   9  -4  122.79   11.20
  -3  -9   4  121.19   12.00
   3  -9  -4  111.19   14.10
   3  -9  -4  117.99   10.90
  -4  -9  -4  264.17   18.80
  -4   9  -4  186.18   17.30
   4   9   4  187.88   16.50
   4  -9  -4  184.08   15.70
  -4  -9   4  175.18   16.50
  -4   9  -4  197.18   15.80
  -4   9  -4  195.48   15.90
  -4   9  -4  177.98   17.30
   4  -9  -4  190.58   19.50
  -4  -9   4  187.38   18.10
   4  -9  -4  192.28   16.00
   5   9  -4   42.10    9.10
   5  -9   4   42.30   11.30
   5  -9   4   36.80    8.60
  -5  -9  -4   40.00    7.00
   5  -9   4   39.80    9.10
  -5  -9  -4   48.90    9.90
  -5   9   4   40.40    8.50
   5   9  -4   36.20   10.40
   5  -9   4   44.10   10.70
  -5  -9  -4   35.20    8.50
  -5  -9   4   37.00    9.20
   5  -9  -4   33.50    7.40
   5  -9  -4   25.70    9.60
  -5  -9   4   27.00    7.40
   5  -9  -4   26.40    7.60
  -5   9  -4   21.30    7.10
  -5   9  -4   22.40    7.90
   5   9   4   25.40    7.70
  -6   9   4   63.69   11.40
   6  -9   4   72.59   12.70
  -6  -9  -4   55.09   10.90
   6   9  -4   72.39   14.80
   6  -9   4   74.99   15.40
   6   9  -4   71.19   11.90
   6  -9   4   58.89   11.60
   6  -9   4   74.19   14.50
  -6  -9  -4   52.69   10.90
  -6  -9   4   35.40    9.70
   6   9   4   45.40   10.80
   6  -9  -4   36.10    9.30
  -6   9  -4   29.10   10.30
   6  -9  -4   41.20   12.50
  -6   9  -4   44.60   10.30
  -6  -9   4   43.90   11.30
   6  -9  -4   36.80    8.90
   7  -9   4    8.70    8.60
  -7   9   4   -5.80    7.30
   7  -9   4   -0.80    8.40
   7   9  -4  -11.20    7.30
   7  -9   4    0.70    9.70
  -7  -9  -4   10.40    8.90
  -7   9  -4   -1.80    8.20
   7  -9  -4    9.80    8.20
   7  -9  -4   -4.20    9.20
   7  -9  -4   -7.40    7.20
  -7  -9   4    2.90    9.90
  -7   9  -4   -2.00    8.30
   0 -10  -4   79.19   13.00
   0 -10  -4   66.29    9.90
   0 -10   4   74.19   11.90
   0  10   4   62.19    5.80
   0 -10   4   66.69   10.10
   0 -10   4   81.39   11.50
   0  10  -4   66.09    9.70
   0  10  -4   77.19   10.80
   0 -10   4   78.49   10.10
   0 -10   4   62.09    8.90
  -1 -10  -4   44.20   10.50
  -1  10   4   50.09    6.10
   1 -10   4   38.00    6.80
   1  10  -4   37.40    8.00
   1 -10   4   39.50    7.70
  -1 -10  -4   41.00    7.40
   1 -10   4   33.50    8.90
  -1  10   4   40.60    4.50
   1 -10   4   43.80    8.60
   1  10  -4   40.60    7.70
   1 -10   4   35.50    8.60
  -1 -10   4   20.00    6.20
   1 -10  -4   32.20    6.90
   1 -10  -4   26.70    4.60
   1 -10  -4   13.90    7.30
  -1 -10   4   26.60    8.30
  -1 -10   4   30.90    6.70
  -1 -10   4   27.40    6.30
   1 -10  -4   26.20    3.70
  -1  10  -4   17.80    5.90
  -1  10  -4   32.50    7.90
  -2  10   4  219.98   16.20
  -2 -10  -4  238.68   19.10
   2 -10   4  241.78   18.60
   2 -10   4  274.57   19.90
   2  10  -4  219.28   18.70
  -2  10   4  240.18   16.80
   2 -10   4  187.28   20.00
  -2 -10  -4  214.78   21.40
   2 -10   4  228.48   21.80
   2 -10   4  213.68   19.40
   2  10  -4  218.28   19.70
  -2 -10   4  217.18   18.90
   2 -10  -4  189.48   20.30
  -2 -10   4  244.08   21.70
   2  10   4  204.68   16.00
   2 -10  -4  220.78   16.40
  -2 -10   4  222.68   18.20
  -2 -10   4  218.88   18.80
   2 -10  -4  231.28   16.20
  -2  10  -4  242.08   19.40
  -2  10  -4  228.58   18.80
  -2  10  -4  226.08   16.30
   3 -10   4   10.50    5.30
  -3  10   4    6.20    3.70
   3 -10   4    9.90    6.70
   3 -10   4    8.20    5.00
   3  10  -4   11.80    5.50
  -3 -10  -4   -1.10    5.00
   3 -10   4    8.40    6.90
  -3  10  -4   11.90    6.20
   3 -10  -4    9.10    6.60
   3 -10  -4   11.00    4.00
  -3  10  -4   13.30    4.90
  -3 -10   4    3.50    5.40
   3 -10  -4   12.40    4.20
  -3  10  -4    4.30    4.90
  -3  10  -4   14.00    4.30
  -3 -10   4   13.90    5.90
   3  10   4    9.80    4.00
  -3 -10   4    9.20    4.90
   4 -10   4  360.26   30.30
  -4 -10  -4  351.76   26.90
   4 -10   4  358.26   28.20
   4 -10   4  391.76   28.30
   4 -10   4  376.66   31.10
  -4 -10  -4  362.66   28.40
  -4  10   4  356.36   26.40
   4  10  -4  342.67   27.40
   4  10  -4  381.36   31.50
   4 -10  -4  343.07   26.40
   4 -10  -4  346.27   30.50
   4  10   4  331.77   26.60
  -4  10  -4  395.46   26.50
  -4 -10   4  357.76   26.90
  -4  10  -4  355.06   28.10
  -4 -10   4  377.56   28.90
  -4  10  -4  378.46   26.50
   4 -10  -4  357.26   26.20
  -4  10  -4  365.56   28.30
   5 -10   4  140.59   18.40
   5  10  -4  139.89   18.60
   5 -10   4  148.89   19.00
  -5 -10  -4  137.89   14.50
  -5  10   4  144.69   14.90
   5  10  -4  144.09   15.50
  -5 -10  -4  155.18   16.60
   5 -10   4  159.88   17.00
   5 -10   4  138.99   15.20
  -5  10  -4  109.49   15.60
  -5 -10   4  123.99   14.30
  -5 -10   4  120.09   16.20
   5 -10  -4  144.19   18.30
   5  10   4  125.09   14.80
   5 -10  -4  111.69   12.90
   5 -10  -4   98.89   13.00
  -5  10  -4  122.59   15.30
  -5  10  -4  118.69   14.20
   6 -10   4  392.76   33.40
  -6 -10  -4  409.26   33.60
   6 -10   4  405.26   35.50
   6 -10   4  411.06   32.80
   6  10  -4  365.56   32.10
  -6  10   4  422.06   32.60
  -6 -10   4  443.56   32.50
   6  10   4  388.36   33.00
   6 -10  -4  435.56   36.90
  -6 -10   4  421.16   34.00
  -6  10  -4  372.06   32.90
   6 -10  -4  419.36   31.60
  -6  10  -4  423.56   31.80
   6 -10  -4  384.76   31.60
   7 -10   4   11.50   10.20
   7  10  -4   11.20    9.50
   7 -10   4   23.20   10.60
  -7 -10  -4   20.20   10.50
  -7  10   4   20.60   10.20
   7 -10   4   22.80   12.60
  -7  10  -4   21.70   11.20
   7 -10  -4   17.70    9.20
  -7  10  -4   23.10   10.20
  -7  10  -4   34.50   12.10
  -7 -10   4   28.30   12.30
   7 -10  -4   20.20   12.60
   7 -10  -4   13.20    9.10
   0 -11  -4 2361.76  156.38
   0 -11  -4 2479.45  160.08
   0 -11   4 2597.44  156.48
   0 -11   4 2558.84  159.48
   0  11  -4 2380.66  156.68
   0 -11   4 2394.76  156.68
   0 -11   4 2626.94  159.08
   0 -11   4 2538.55  155.98
   0  11  -4 2338.17  156.28
   1  11  -4  210.28   19.60
   1  11  -4  219.48   20.30
   1 -11   4  216.28   22.30
  -1  11   4  218.38   16.70
  -1 -11  -4  252.97   24.20
   1 -11   4  224.48   22.50
   1 -11   4  224.98   20.20
   1 -11   4  249.58   19.60
  -1 -11  -4  249.38   20.10
   1 -11   4  229.68   21.10
  -1  11  -4  248.68   20.30
  -1 -11   4  267.77   23.30
  -1 -11   4  290.07   20.30
  -1 -11   4  249.68   20.30
  -1  11  -4  281.87   21.80
   1 -11  -4  251.17   20.30
   1 -11  -4  214.68   22.30
  -1 -11   4  259.57   19.50
   2 -11   4 1179.98   80.89
  -2  11   4 1209.68   74.39
   2 -11   4 1259.17   76.99
  -2 -11  -4 1155.68   77.09
   2  11  -4 1183.78   78.19
  -2 -11  -4 1208.28   81.19
   2  11  -4 1216.18   77.19
  -2  11   4 1204.18   74.89
   2 -11   4 1020.60   77.59
   2 -11   4  997.30   78.79
   2 -11   4 1164.28   77.39
   2 -11  -4  981.60   79.09
  -2 -11   4 1207.48   77.19
   2 -11  -4 1232.68   74.29
   2 -11  -4 1248.18   74.89
  -2 -11   4 1238.18   76.49
  -2  11  -4 1165.08   77.69
  -2 -11   4 1175.38   80.59
  -2 -11   4 1185.58   77.59
  -2  11  -4 1173.98   77.19
   2  11   4 1173.48   74.29
   3 -11   4   70.69   13.20
   3  11  -4  102.49   12.50
   3 -11   4  101.99   14.30
   3 -11   4   87.09   12.00
  -3 -11  -4   93.89   12.40
   3 -11   4  103.09   11.40
  -3  11   4   99.69    9.70
  -3 -11   4   72.19   10.10
   3 -11  -4   80.39    9.10
   3 -11  -4   77.99    8.90
  -3  11  -4   81.29    9.90
  -3 -11   4   73.89   12.20
  -3  11  -4   85.29   10.60
   3  11   4   76.09    9.00
   3 -11  -4   79.69   14.50
  -3 -11   4   74.29   11.70
  -3  11  -4   79.79   11.80
  -3  11  -4   90.79   12.80
   4 -11   4  822.02   57.49
   4  11  -4  876.11   61.09
   4 -11   4  835.12   57.49
   4 -11   4  773.12   59.79
   4  11  -4  810.52   56.89
  -4 -11  -4  806.02   57.99
  -4  11   4  812.22   55.69
   4 -11   4  903.41   61.69
   4  11   4  855.41   56.09
  -4  11  -4  858.41   58.09
   4 -11  -4  890.61   55.59
   4 -11  -4  803.22   55.49
  -4  11  -4  799.62   57.39
  -4  11  -4  890.91   55.49
  -4 -11   4  830.72   58.09
  -4 -11   4  868.61   58.89
   4 -11  -4  802.52   60.69
  -4 -11   4  827.92   56.19
  -5  11   4   12.70    6.60
   5 -11   4    6.50    8.20
   5  11  -4   13.10    7.30
   5 -11   4   12.30    7.70
   5  11  -4   13.40    9.10
   5 -11   4    6.60    6.90
  -5 -11  -4   13.50    8.10
  -5 -11   4   18.80    9.10
  -5  11  -4   17.60    8.80
   5  11   4   18.00    6.90
  -5 -11   4   14.10    6.80
  -5  11  -4   17.00    8.20
  -5  11  -4   13.10    6.40
   5 -11  -4   20.50    7.30
   5 -11  -4    7.80    6.10
   5 -11  -4    4.10    8.40
   6 -11   4  252.07   25.40
   6 -11   4  245.28   27.60
   6  11  -4  267.87   24.80
  -6 -11  -4  285.77   26.00
  -6  11   4  260.37   24.00
   6 -11   4  281.47   25.40
  -6  11  -4  273.17   26.00
  -6  11  -4  270.07   24.10
   6  11   4  274.97   27.50
  -6 -11   4  298.17   24.60
  -6 -11   4  272.27   27.60
   6 -11  -4  275.67   30.20
  -6  11  -4  290.07   27.00
   6 -11  -4  271.27   23.90
  -7  11   4   26.30   10.30
   7 -11   4   17.70   13.10
   7 -11   4   31.80   12.00
  -7 -11  -4   24.00   11.40
   7 -11   4   21.20   10.80
  -7  11  -4   15.70   10.30
  -7  11  -4   21.00   11.90
   7 -11  -4   19.00    9.30
   7 -11  -4   17.70   12.80
  -7  11  -4   12.20   11.50
   7 -11  -4   16.00    9.20
  -7 -11   4   29.20   13.10
   0 -12   4    7.40    7.30
   0 -12  -4   10.70    7.90
   0  12  -4    6.50    5.70
   0 -12   4    5.10    4.60
   0 -12   4    2.20    5.60
   0 -12   4    6.10    4.90
   0 -12  -4    7.80    5.70
   0  12  -4    6.50    5.00
   1 -12   4   36.10    7.10
  -1 -12  -4   30.60   10.10
   1 -12   4   30.50    9.10
   1  12  -4   24.90    7.10
   1  12  -4   41.30    8.40
   1 -12   4   37.30    8.00
  -1 -12  -4   25.80    7.20
   1 -12   4   36.40    9.00
   1 -12   4   30.30    9.40
   1 -12  -4   40.70    8.60
  -1 -12   4   43.70    8.10
  -1 -12   4   42.80    8.60
  -1 -12   4   39.50   10.20
  -1 -12   4   42.50    7.60
  -1  12  -4   38.60    9.00
   1 -12  -4   38.80   10.40
  -1  12  -4   31.90    8.00
   2 -12   4  183.68   21.90
   2 -12   4  154.28   18.20
   2 -12   4  128.39   17.70
   2  12  -4  161.28   16.10
  -2 -12  -4  179.18   16.60
   2  12  -4  176.48   17.50
  -2  12   4  179.38   13.70
   2 -12   4  165.08   16.90
  -2 -12  -4  192.78   20.80
   2 -12   4  174.08   15.70
   2 -12  -4  132.79   18.30
  -2 -12   4  187.18   20.10
  -2 -12   4  186.08   15.90
  -2 -12   4  177.68   15.50
  -2  12  -4  166.98   16.70
  -2  12  -4  165.18   17.50
  -2 -12   4  154.28   16.40
   2  12   4  169.58   13.40
  -3 -12  -4   96.79   13.70
  -3  12   4   97.09   10.20
   3  12  -4   77.89   11.80
  -3  12   4  105.29   11.10
   3 -12   4   68.59   14.00
   3  12  -4   83.09   13.50
   3 -12   4   88.99   12.90
   3 -12   4   83.59   11.90
  -3  12  -4   96.99   14.00
  -3  12  -4   87.39   12.60
   3 -12  -4  100.59   10.20
   3 -12  -4   87.89   15.80
   3 -12  -4   98.69    9.80
   3  12   4   92.19    9.90
  -3 -12   4   90.29   12.90
  -3 -12   4   85.49   13.40
  -3 -12   4  104.79   11.30
  -4 -12  -4   31.50    9.30
   4 -12   4   23.40   10.10
   4 -12   4   33.70    9.20
   4  12  -4   39.10    9.10
   4 -12   4   32.20    8.70
   4  12  -4   24.00   10.30
  -4  12   4   32.10    7.60
  -4 -12   4   61.99    9.40
  -4  12  -4   54.29   11.40
   4 -12  -4   57.49    8.80
  -4  12  -4   40.60   10.10
  -4 -12   4   49.30   11.20
   4 -12  -4   67.89    9.20
   4  12   4   52.49    8.50
  -4 -12   4   39.10   10.10
   4 -12  -4   50.89   12.90
   5 -12   4    3.60    7.90
   5 -12   4    5.40    7.70
   5 -12   4   11.30    9.80
  -5 -12  -4    4.40    7.10
   5  12  -4   -0.90    6.10
   5  12  -4    9.60    9.20
  -5  12   4    9.60    6.90
   5 -12  -4    1.60    5.40
  -5 -12   4   -2.00    7.90
  -5 -12   4    2.90    6.80
  -5 -12   4    1.10    5.80
  -5  12  -4    3.40    8.10
  -5  12  -4   -3.70    7.40
   5 -12  -4   -1.40    9.30
   5  12   4    5.20    5.90
   5 -12  -4   -0.30    5.70
   6 -12   4   90.19   18.10
  -6 -12  -4   78.59   15.30
   6 -12   4   83.99   14.60
  -6  12   4   99.99   14.70
   6 -12   4   99.39   16.10
   6 -12  -4   87.89   13.30
   6 -12  -4  101.89   14.80
  -6  12  -4  100.39   16.90
  -6 -12   4   86.79   13.80
  -6  12  -4   74.19   14.90
   6 -12  -4   76.19   18.80
  -6 -12   4   95.79   17.70
  -7 -12  -4   17.20   11.20
   7 -12   4   21.00   12.30
  -7  12   4   15.90   10.00
   7 -12   4   14.00   12.80
   7 -12   4   20.30   11.00
   7 -12  -4   16.50   10.00
   7 -12  -4   35.70   15.50
  -7  12  -4   21.80   12.80
  -7 -12   4   25.00   13.50
   7 -12  -4   24.40   10.60
  -7  12  -4   29.70   13.20
   0 -13   4   20.30    8.60
   0 -13   4   14.90    6.90
   0 -13  -4   21.70    9.90
   0 -13  -4   13.40    6.70
   0  13  -4   13.20    6.70
   0  13  -4   13.40    6.40
   0 -13   4    8.00    4.90
   0 -13   4   11.20    5.30
   1  13  -4   57.69   10.00
  -1 -13  -4   87.29   15.40
   1 -13   4   71.19   13.50
   1 -13   4   62.49   10.40
   1 -13   4   68.99    9.90
   1 -13   4   77.69   12.80
   1  13  -4   77.49   11.30
  -1 -13  -4   60.09   10.90
   1 -13  -4   82.39   14.80
  -1  13  -4   90.29   12.60
  -1  13  -4   66.59   10.60
  -1 -13   4   66.09    9.70
  -1 -13   4   68.29   11.20
  -1 -13   4   86.89   14.70
  -1 -13   4   80.39   10.60
   1 -13  -4   74.09   12.10
   2  13  -4  131.39   13.80
  -2 -13  -4  122.09   13.80
   2 -13   4  131.79   14.70
   2 -13   4  127.29   13.30
  -2 -13  -4  119.89   18.80
   2 -13   4  106.59   17.50
   2 -13   4   97.89   15.90
   2  13  -4  142.29   15.10
  -2 -13   4  109.49   14.80
   2 -13  -4   84.39   16.10
  -2 -13   4  121.19   12.70
  -2  13  -4  112.59   14.50
   2  13   4  100.49   10.10
  -2 -13   4  117.29   17.80
  -2  13  -4  113.79   15.60
  -2 -13   4  108.89   12.10
  -3 -13  -4   59.29   11.30
   3 -13   4   45.60   12.40
   3 -13   4   68.69   11.80
   3  13  -4   75.39   13.20
   3 -13   4   63.09   10.80
   3  13  -4   54.19   10.10
  -3  13  -4   84.09   13.70
   3  13   4   78.19    9.00
  -3 -13   4   79.29   11.80
  -3  13  -4   79.69   12.30
  -3 -13   4   73.39   10.30
   3 -13  -4   75.29   15.30
  -3 -13   4   76.69   12.90
   4  13  -4   33.30   11.20
   4 -13   4   27.40    8.90
   4  13  -4   41.20    9.10
   4 -13   4   30.80   11.80
   4  13  -4   29.60   10.60
  -4 -13  -4   30.10    9.80
   4 -13   4   29.80    9.40
  -4  13   4   23.70    7.30
   4 -13  -4   26.30   12.10
  -4  13  -4   32.90   10.00
  -4 -13   4   35.40    8.00
  -4 -13   4   37.80    9.50
  -4  13  -4   41.90   11.00
  -4 -13   4   25.40   10.00
   4  13   4   34.40    7.40
   5 -13   4   88.79   18.80
   5 -13   4   90.59   15.50
  -5  13   4   92.59   13.50
   5 -13   4   86.39   15.10
  -5 -13  -4  105.19   16.30
  -5 -13   4  122.19   18.20
   5 -13  -4  119.99   16.30
   5 -13  -4  133.19   21.80
  -5  13  -4  139.99   18.50
   5 -13  -4  127.49   18.40
  -5  13  -4  126.09   17.20
  -6  13   4  138.29   17.40
   6 -13   4  120.59   18.60
   6 -13   4  118.69   18.50
   6 -13   4  122.39   21.80
  -6 -13  -4  143.39   19.50
  -6  13  -4  108.59   18.60
   6 -13  -4  116.99   18.60
   6 -13  -4  159.98   24.50
   6 -13  -4  120.19   23.10
  -6 -13   4  140.89   21.60
  -6  13  -4  129.19   19.30
   0 -14   4  348.97   30.60
   0 -14  -4  360.26   31.60
   0  14  -4  361.06   27.80
   0  14  -4  313.17   26.40
   0 -14  -4  328.37   28.20
   0 -14   4  315.37   27.60
   0 -14   4  352.16   26.10
   0 -14   4  351.86   26.50
  -1 -14  -4  640.94   47.60
   1  14  -4  675.23   47.30
   1 -14   4  705.13   49.40
   1 -14   4  670.63   51.09
  -1 -14  -4  768.12   53.29
   1 -14   4  646.74   46.40
   1  14  -4  679.13   47.40
   1 -14   4  684.33   47.40
  -1 -14   4  701.13   46.60
  -1  14  -4  710.73   48.50
   1 -14  -4  705.33   52.29
  -1 -14   4  618.24   47.50
  -1 -14   4  699.83   51.59
  -1 -14   4  717.73   46.80
  -1  14  -4  625.34   47.20
   1 -14  -4  590.74   47.80
   2  14  -4   48.90    9.40
   2 -14   4   40.70    8.30
   2 -14   4   41.70   12.30
  -2 -14  -4   37.60    9.60
  -2 -14  -4   39.20   12.30
   2 -14   4   41.30    9.70
   2 -14   4   23.50   10.40
   2  14  -4   51.69   10.10
  -2  14  -4   31.00   10.00
  -2 -14   4   43.40    9.70
  -2 -14   4   43.60    8.30
   2 -14  -4   28.40   11.30
  -2 -14   4   48.00   12.80
  -2  14  -4   35.70    9.00
  -2 -14   4   36.40    7.80
  -3 -14  -4  328.77   27.00
   3  14  -4  359.66   28.40
   3 -14   4  291.07   30.50
   3 -14   4  350.06   28.20
   3 -14   4  325.57   25.90
  -3  14  -4  288.87   26.70
  -3 -14   4  298.27   27.30
  -3  14  -4  314.77   28.40
  -3 -14   4  339.37   27.90
  -3 -14   4  323.97   24.90
   3 -14  -4  263.27   30.70
   4  14  -4  138.89   19.20
   4 -14   4   97.49   18.60
  -4 -14  -4  109.69   16.50
   4 -14   4  113.19   16.90
   4 -14   4  127.59   16.70
   4  14  -4  135.09   19.90
  -4 -14   4  141.09   19.20
  -4  14  -4  135.19   17.80
  -4  14  -4  155.98   19.80
   4 -14  -4  115.69   20.50
   5 -14   4  222.78   22.30
   5 -14   4  206.18   21.40
   5 -14   4  164.08   26.20
  -5 -14  -4  217.68   22.20
   5 -14  -4  200.08   28.70
  -5 -14   4  207.78   23.80
  -5  14  -4  197.18   24.70
  -5  14  -4  196.18   21.90
   6 -14   4   65.59   17.00
  -6 -14  -4   67.49   15.00
   6 -14   4   51.69   13.50
   6 -14   4   44.10   13.10
  -6 -14   4   97.79   18.80
  -6  14  -4   71.19   15.90
   6 -14  -4   55.79   18.90
  -6  14  -4   81.59   16.90
   0 -15  -4   63.99   12.30
   0  15  -4   77.49   11.50
   0  15  -4   94.29   13.20
   0 -15   4   90.89   11.80
   0 -15   4   79.59   11.00
   0 -15   4   88.59   13.70
   0 -15  -4   79.89   16.00
   0 -15   4   68.69   14.40
   1  15  -4  498.45   37.70
   1 -15   4  528.35   37.10
   1 -15   4  517.35   42.00
  -1 -15  -4  510.45   38.70
   1 -15   4  559.94   38.10
  -1 -15  -4  613.94   44.50
   1 -15   4  528.85   40.10
  -1  15  -4  480.05   37.70
  -1 -15   4  555.74   38.30
   1 -15  -4  535.55   43.60
   1 -15  -4  462.65   39.30
  -1 -15   4  504.75   41.90
  -1 -15   4  467.55   38.20
  -1  15  -4  485.95   38.20
  -2 -15  -4  175.58   22.30
   2 -15   4  164.08   17.50
   2  15  -4  156.28   17.00
   2 -15   4  139.39   21.30
  -2 -15  -4  163.28   17.30
   2 -15   4  150.78   15.90
  -2 -15   4  145.99   17.20
  -2  15  -4  136.89   16.20
  -2 -15   4  156.18   20.90
   2 -15  -4  148.59   22.50
  -2  15  -4  160.58   18.50
   3 -15   4  210.48   21.70
  -3 -15  -4  239.88   21.40
   3 -15   4  197.28   24.20
   3 -15   4  210.08   20.10
   3  15  -4  257.77   22.40
  -3 -15   4  208.48   21.50
   3 -15  -4  166.58   25.70
  -3  15  -4  178.08   20.40
  -3  15  -4  198.78   22.40
   4 -15   4   24.90   12.20
  -4 -15  -4   54.09   12.40
   4 -15   4   43.40   10.80
   4 -15   4   39.70   11.40
  -4  15  -4   42.20   12.80
   4 -15  -4   50.09   15.20
  -4 -15   4   40.80   12.20
  -4  15  -4   38.00   11.10
  -5 -15  -4  170.28   21.20
   5 -15   4  158.28   24.80
   5 -15   4  155.68   18.50
   5 -15   4  148.49   20.10
  -5  15  -4  185.58   23.50
  -5 -15   4  149.79   22.00
  -5  15  -4  118.09   18.50
   5 -15  -4  119.09   24.10
   6 -15   4   38.60   13.00
  -6 -15  -4   48.90   13.70
   6 -15   4   49.80   13.60
   6 -15   4   19.10   13.50
  -6 -15   4   33.20   14.90
  -6  15  -4   34.80   13.60
   6 -15  -4   28.30   16.10
  -6  15  -4   19.00   12.70
   0 -16  -4    4.60    8.90
   0 -16   4   -0.80    7.40
   0 -16  -4    4.40    7.50
   0  16  -4   -3.20    5.60
   0 -16   4    6.00    8.60
  -1 -16  -4  369.96   30.10
  -1 -16  -4  408.86   35.30
   1 -16   4  336.47   30.80
   1  16  -4  305.67   27.50
   1 -16   4  325.57   32.60
  -1 -16   4  342.37   29.00
  -1  16  -4  330.37   28.10
   1 -16  -4  334.47   30.50
   1 -16  -4  390.26   34.80
  -1 -16   4  385.26   33.20
  -2 -16  -4  140.09   21.90
   2 -16   4   84.09   12.30
   2 -16   4   89.39   17.70
   2 -16   4   93.69   13.80
  -2 -16  -4  103.89   15.00
  -2 -16   4   84.99   14.20
  -2  16  -4   67.79   12.40
  -2  16  -4  106.49   15.70
   2 -16  -4   79.49   17.70
  -2 -16   4   80.99   17.30
   3 -16   4  104.19   20.00
   3 -16   4  131.79   15.70
   3 -16   4  126.19   17.70
  -3 -16  -4  116.49   16.70
  -3 -16   4  128.59   18.50
  -3  16  -4  139.29   16.50
  -3  16  -4  148.59   19.70
   3 -16  -4  113.99   21.30
   4 -16   4   78.69   15.20
   4 -16   4   58.59   16.80
  -4 -16  -4   71.19   14.00
   4 -16   4   70.09   13.00
  -4 -16   4   80.49   16.10
  -4  16  -4  101.49   17.50
   4 -16  -4   46.00   16.90
  -4  16  -4   69.99   13.80
   5 -16   4  228.58   32.00
  -5 -16  -4  313.77   29.90
   5 -16   4  326.87   31.30
   5 -16   4  315.67   29.50
   5 -16  -4  317.27   35.80
  -5  16  -4  419.26   34.40
  -5 -16   4  405.56   33.80
  -5  16  -4  365.06   31.60
   0 -17  -4   32.20   12.70
   0 -17  -4   17.30    9.10
   0 -17   4   16.40   10.30
   0 -17   4   33.90   12.50
  -1 -17  -4   83.99   13.90
   1 -17   4   79.49   16.50
  -1 -17  -4   88.59   17.10
   1 -17   4   73.19   13.60
   1 -17  -4   35.90   14.10
  -1  17  -4   31.00    9.50
  -1 -17   4   35.40   13.60
  -1 -17   4   21.10    9.70
   1 -17  -4   36.60   12.40
  -2 -17  -4   17.50   12.00
  -2 -17  -4   23.70   10.00
   2 -17   4   18.50   12.20
  -2  17  -4   27.90    9.70
  -2 -17   4   27.60   13.00
   2 -17  -4   26.60   13.60
  -2 -17   4   21.50   10.00
  -3 -17  -4   53.39   12.60
   3 -17   4   40.00   14.60
  -3 -17   4   99.29   15.80
  -3  17  -4  100.69   15.10
   3 -17  -4   96.29   19.70
   4 -17   4    3.60   10.60
  -4 -17  -4    0.80    8.20
   4 -17  -4   -1.60   10.70
  -4 -17   4    8.50   10.30
  -4  17  -4    3.80    9.10
   5 -17   4    5.60   12.50
  -5 -17  -4    4.40    9.80
  -5 -17   4    6.50   11.70
   5 -17  -4   -3.30   11.40
  -5  17  -4    8.00   10.00
   0 -18  -4   16.20    9.70
   0 -18   4   16.30    9.80
   0 -18   4    9.30   10.20
   0 -18  -4   15.90   12.30
  -1 -18  -4  126.79   21.70
   1 -18   4  131.49   18.90
  -1 -18  -4  121.39   18.10
   1 -18   4  128.69   20.80
  -1 -18   4  100.29   16.00
   1 -18  -4  115.29   21.40
  -1 -18   4   90.99   18.50
   2 -18   4  113.09   20.60
  -2 -18  -4  123.09   22.20
  -2 -18  -4   82.59   15.20
   2 -18  -4  133.79   22.20
  -2 -18   4  100.69   15.90
  -2 -18   4  101.89   19.60
   3 -18   4  172.58   25.30
  -3 -18  -4  164.08   20.60
  -3 -18   4  132.99   19.80
   3 -18  -4  141.89   24.50
   4 -18   4   19.80   13.40
  -4 -18  -4   17.20   10.20
  -4 -18   4   18.10   12.60
   4 -18  -4   11.70   14.20
   0 -19   4  266.97   27.20
   0 -19  -4  259.37   26.40
   0 -19   4  280.47   30.30
   0 -19  -4  288.87   30.70
   1 -19   4   58.59   14.00
  -1 -19  -4   41.30   12.30
  -1 -19  -4   38.70   14.30
   1 -19   4   31.10   13.10
  -1 -19   4    6.90   11.60
  -1 -19   4   12.80   10.90
   1 -19  -4   15.00   12.90
   2 -19   4  258.07   30.00
  -2 -19  -4  252.07   29.50
  -2 -19  -4  228.78   24.30
  -2 -19   4  240.68   28.60
   2 -19  -4  212.98   30.80
  -2 -19   4  222.78   24.10
   3 -19   4   13.00   12.00
  -3 -19  -4    0.60    9.30
   3 -19  -4    1.60   12.10
  -3 -19   4    3.10    9.40
   0 -20  -4    9.80   11.50
   0 -20   4   11.50   11.70
   0 -20   4   11.30   10.20
   0 -20  -4    9.50   10.20
  -1 -20  -4  129.69   19.80
  -1 -20  -4  132.89   23.50
   1 -20   4  152.78   24.00
   1 -20   4  167.08   22.50
  -1 -20   4  163.18   22.00
  -1 -20   4  177.88   23.40
   1 -20  -4  166.98   26.00
  -2 -20  -4    9.40   13.80
  -2 -20  -4   12.70   11.10
   2 -20   4   18.30   13.30
   2 -20  -4   10.30   13.20
  -2 -20   4    7.90   10.90
   0   0   5    0.10    2.20
   0   0  -5   -1.30    2.60
   0   0   5    0.00    1.80
   0   0   5    1.40    2.90
   0   0  -5    0.80    2.00
   0   0  -5    1.30    2.60
   0   0  -5    2.80    2.30
  -1   0  -5 6414.46  389.36
   1   0   5 5955.40  390.56
  -1   0  -5 6585.44  391.46
   1   0  -5 6522.45  389.26
   1   0   5 5779.12  389.76
  -1   0  -5 7042.10  391.86
  -1   0  -5 6159.78  389.66
  -1   0   5 6316.07  390.46
   1   0   5 6317.37  389.36
   2   0  -5   49.30    5.20
   2   0   5   45.40    5.70
   2   0   5   46.30    4.80
   2   0  -5   44.80    5.50
  -2   0  -5   50.19    4.60
   2   0  -5   47.80    5.20
   2   0   5   47.90    5.00
  -2   0  -5   44.70    4.80
  -2   0  -5   47.90    5.30
  -2   0   5   52.69    5.00
  -3   0  -5 4219.08  260.27
   3   0   5 4299.07  260.37
   3   0  -5 4082.19  261.47
   3   0   5 4183.08  260.47
  -3   0   5 4199.48  260.47
  -3   0  -5 4306.67  260.67
   3   0   5 4112.29  261.47
  -3   0  -5 4399.16  260.17
   3   0  -5 4158.18  260.47
   3   0  -5 4251.57  260.77
  -4   0  -5  114.09   10.50
  -4   0  -5  108.79   10.00
   4   0  -5  123.89   12.20
  -4   0  -5  115.69    9.90
   4   0  -5  104.29   10.10
   4   0  -5   96.19   10.20
  -4   0   5  109.19   10.20
   4   0   5  107.49   10.00
   4   0   5   94.69   11.10
  -5   0   5 1788.82  111.69
  -5   0  -5 1781.02  111.09
   5   0  -5 1690.33  111.79
   5   0   5 1726.53  111.49
   5   0   5 1776.32  113.59
   5   0  -5 1791.92  113.69
  -5   0  -5 1779.12  111.79
  -5   0  -5 1737.83  111.19
   5   0  -5 1718.43  111.59
   6   0   5    1.80    4.90
   6   0  -5    0.70    5.20
   6   0  -5   -1.70    5.00
   6   0   5    2.70    6.20
  -6   0  -5    4.20    5.80
  -6   0  -5    7.10    5.10
   6   0  -5   -0.80    6.00
   6   0   5    0.80    4.90
  -6   0  -5    3.00    5.10
  -7   0  -5  125.09   17.10
   7   0   5  140.29   20.00
   7   0  -5  157.08   17.70
  -7   0  -5  143.39   15.80
   7   0   5  120.19   16.50
   7   0  -5  157.18   19.60
   7   0  -5  149.09   17.20
   7   0   5  143.39   16.30
  -7   0  -5  166.08   17.20
  -8   0  -5   78.29   13.90
  -8   0  -5   73.29   14.80
   8   0  -5   71.29   14.50
  -8   0  -5   51.79   11.70
   8   0   5   67.99   13.80
   8   0  -5   49.70   12.30
   8   0   5   48.10   12.70
   0  -1   5  601.34   38.10
   0  -1  -5  504.95   36.30
   0   1  -5  514.05   38.00
   0   1   5  595.54   38.20
   0  -1  -5  535.65   38.20
   0   1  -5  601.14   38.20
   0   1  -5  525.45   39.70
   0  -1   5  556.34   38.60
   0  -1   5  666.83   36.20
   0  -1   5  509.95   39.40
   0  -1  -5  578.24   37.40
   0  -1  -5  551.64   38.10
   0   1  -5  559.14   38.30
   0   1   5  640.64   36.90
   0   1   5  554.94   37.70
   0  -1  -5  672.43   37.00
  -1  -1  -5  505.15   32.50
   1   1  -5  471.55   32.40
  -1  -1  -5  487.55   31.30
   1  -1   5  481.85   32.60
  -1  -1  -5  489.25   32.70
  -1   1   5  465.55   31.80
  -1  -1  -5  467.85   31.80
  -1  -1  -5  478.45   32.00
   1  -1   5  474.15   33.30
   1  -1   5  489.55   32.60
  -1  -1  -5  500.85   31.60
   1  -1  -5  513.95   31.90
  -1   1  -5  563.94   32.50
  -1   1  -5  516.95   32.70
   1   1   5  517.05   31.90
  -1   1  -5  497.65   32.10
   1   1   5  508.65   32.50
   1   1   5  532.15   32.10
  -1  -1   5  525.45   32.50
  -1   1  -5  537.35   32.80
  -2  -1  -5  903.11   56.79
  -2  -1  -5  919.61   55.99
   2  -1   5  873.01   56.59
   2  -1   5  940.91   56.79
  -2   1   5  884.11   56.29
  -2  -1  -5  879.91   56.29
   2   1  -5  872.41   56.69
   2  -1  -5  958.00   56.79
  -2   1  -5  868.41   56.39
  -2   1  -5  907.51   56.79
   2   1   5  905.71   56.29
   2   1   5  877.31   56.99
  -2   1  -5  876.11   56.39
   2  -1  -5  871.81   57.09
   2  -1  -5  897.01   56.39
   2   1   5  892.31   56.19
  -2  -1   5  858.51   56.59
  -3  -1  -5   97.89    9.50
   3  -1   5   98.39   10.60
   3   1  -5  109.09    9.80
   3  -1   5  114.99    9.70
   3   1  -5   98.69   10.40
   3  -1   5   93.79    9.30
  -3  -1  -5  105.29    8.90
   3   1  -5   99.49    9.50
  -3   1   5   95.59    9.10
  -3  -1  -5  103.09    9.20
  -3   1  -5  134.89    9.70
   3  -1  -5  131.79    9.70
  -3   1  -5  118.49    9.80
   3   1   5  124.09   10.60
   3  -1  -5  120.59   10.60
  -3   1  -5  129.99    9.50
  -3  -1   5  119.89    9.70
   3   1   5  120.89    9.30
   3  -1  -5  116.29    9.70
  -4  -1  -5   39.80    6.10
   4   1  -5   44.00    8.20
   4  -1   5   46.10    6.90
  -4  -1  -5   45.40    6.70
  -4  -1  -5   46.30    6.90
   4   1  -5   42.70    6.90
   4   1  -5   45.00    7.20
   4  -1   5   41.40    7.80
  -4   1   5   46.30    6.80
   4  -1   5   42.90    6.90
  -4  -1   5   61.99    7.70
   4  -1  -5   63.59    8.90
  -4   1  -5   65.99    7.00
  -4   1  -5   58.29    6.80
   4  -1  -5   61.29    7.30
  -4   1  -5   69.39    8.20
   4   1   5   61.69    6.80
   4   1   5   60.89    8.70
   4  -1  -5   64.09    7.30
   5  -1   5  274.07   20.40
   5   1  -5  254.57   20.30
  -5  -1  -5  247.78   19.70
  -5  -1  -5  232.58   19.90
   5  -1   5  256.07   21.90
   5   1  -5  238.28   20.00
  -5  -1  -5  250.27   19.20
   5  -1   5  235.38   19.80
   5   1  -5  237.98   22.00
  -5   1  -5  256.37   20.20
  -5   1  -5  247.18   19.40
   5  -1  -5  269.47   22.00
  -5  -1   5  245.58   20.00
  -5   1  -5  259.17   19.60
   5   1   5  252.47   19.90
   5  -1  -5  262.17   20.10
   5   1   5  269.47   22.10
   5  -1  -5  253.37   20.30
   6  -1   5    6.10    7.30
   6  -1   5    7.40    5.70
   6  -1   5    3.80    5.40
  -6  -1  -5   10.60    5.90
   6   1  -5    9.00    6.70
   6   1  -5    4.80    6.80
  -6  -1  -5    5.60    5.70
  -6  -1  -5    2.00    5.00
   6   1  -5    5.90    6.40
   6  -1  -5   14.60    6.50
   6   1   5   12.50    5.90
  -6   1  -5   12.40    7.00
   6  -1  -5   18.90    8.00
   6   1   5   13.20    7.20
  -6   1  -5   19.70    6.60
  -6   1  -5   13.70    6.10
   6  -1  -5    8.40    6.70
   7  -1   5  134.49   17.30
   7   1  -5  130.69   16.70
  -7  -1  -5  161.98   17.50
   7  -1   5  144.69   20.30
  -7  -1  -5  150.68   15.90
   7   1  -5  175.58   20.40
   7   1  -5  154.28   18.20
  -7  -1  -5  168.18   19.30
   7  -1   5  172.78   18.10
   7  -1  -5  117.39   16.90
   7  -1  -5  139.19   19.00
  -7   1  -5  144.69   17.90
  -7   1  -5  158.08   17.00
  -7   1  -5  155.28   16.30
   7   1   5  126.19   15.80
   7  -1  -5  147.59   16.80
   7   1   5  146.89   17.00
   7   1   5  167.28   20.60
   8  -1   5    3.40    9.20
   8   1  -5    6.10    9.20
   8  -1   5   10.10    8.60
  -8  -1  -5    4.20    8.00
   8   1  -5    7.30    8.80
  -8  -1  -5    1.70    7.70
  -8  -1  -5    0.30    9.20
   8  -1  -5    2.40    7.80
   8   1   5    2.30    8.50
   8  -1  -5    4.10    9.40
  -8   1  -5    3.30    8.20
  -8   1  -5   -7.50    8.80
   8   1   5    8.40    9.20
  -8   1  -5    3.80    7.70
   0  -2  -5  786.92   43.80
   0  -2  -5  722.23   44.90
   0  -2   5  776.52   44.40
   0   2  -5  664.93   46.10
   0   2   5  747.93   44.70
   0  -2  -5  739.33   43.80
   0  -2   5  613.44   45.70
   0   2   5  726.33   43.80
   0  -2   5  675.23   46.50
   0   2   5  653.83   44.70
   0   2  -5  604.64   45.50
   0  -2  -5  755.42   43.90
   0  -2   5  769.62   44.60
   0  -2   5  634.84   47.70
   0  -2  -5  653.03   45.40
   0   2  -5  645.94   46.20
  -1  -2  -5 1626.44  103.29
   1  -2   5 1734.03  102.59
  -1  -2  -5 1730.13  102.29
  -1  -2  -5 1695.73  102.39
  -1  -2  -5 1774.32  101.89
  -1  -2  -5 1565.14  102.29
   1  -2   5 1708.33  103.49
   1  -2   5 1645.94  104.49
   1  -2   5 1716.43  103.69
  -1  -2  -5 1729.63  102.19
  -1   2   5 1680.33  102.19
   1   2  -5 1714.73  103.49
   1   2   5 1543.15  102.49
  -1   2  -5 1666.63  103.29
  -1  -2   5 1595.44  102.29
   1  -2  -5 1729.73  102.59
  -1  -2   5 1543.55  103.19
  -1   2  -5 1634.74  103.09
   1  -2  -5 1715.43  102.79
  -1   2  -5 1563.44  103.29
   1   2   5 1639.74  102.29
   1  -2  -5 1519.25  102.49
   1   2   5 1634.84  101.99
   1  -2  -5 1629.24  102.19
  -2  -2  -5   31.20    3.20
   2  -2   5   30.70    4.30
  -2   2   5   31.80    3.50
   2  -2   5   26.60    4.10
   2  -2   5   32.80    5.30
  -2  -2  -5   32.90    4.30
   2   2  -5   32.90    4.50
   2  -2  -5   18.70    3.30
  -2   2  -5   17.30    3.20
   2   2   5   15.10    3.30
   2   2   5   17.50    3.00
   2   2   5   18.10    2.90
  -2  -2   5   18.40    3.60
   2  -2  -5   16.30    3.50
   2  -2  -5   18.90    3.50
  -2   2  -5   21.20    3.80
  -2   2  -5   20.10    3.60
   3  -2   5 1293.07   82.39
  -3  -2  -5 1215.18   82.19
  -3  -2  -5 1250.77   81.39
   3  -2   5 1361.36   83.99
   3   2  -5 1246.68   82.49
   3   2  -5 1256.57   82.59
  -3  -2  -5 1280.77   82.09
  -3   2   5 1264.77   81.99
   3  -2   5 1243.78   82.39
   3   2  -5 1243.98   83.59
  -3   2   5 1295.07   82.09
  -3   2  -5 1372.96   82.29
  -3  -2   5 1282.57   82.39
   3  -2  -5 1321.67   82.39
   3   2   5 1337.37   81.89
  -3   2  -5 1367.66   82.49
   3  -2  -5 1362.66   83.29
   3   2   5 1347.57   82.99
  -3   2  -5 1356.96   82.19
   3  -2  -5 1381.26   82.29
  -4  -2  -5  469.95   34.60
  -4   2   5  490.45   34.60
   4  -2   5  496.85   34.90
  -4  -2  -5  489.05   34.80
   4   2  -5  473.25   35.10
   4  -2   5  504.75   36.60
  -4  -2  -5  486.25   34.00
   4  -2   5  466.65   34.90
   4   2  -5  480.35   36.30
   4   2  -5  481.45   34.90
   4   2   5  548.45   36.40
  -4   2  -5  548.25   35.30
  -4   2  -5  568.24   34.80
   4  -2  -5  543.85   36.50
   4  -2  -5  556.34   35.30
   4  -2  -5  551.34   35.00
  -4  -2   5  528.15   35.10
  -4   2  -5  544.95   34.90
   4   2   5  556.24   34.70
   5  -2   5  357.16   27.40
   5   2  -5  316.07   25.20
   5  -2   5  318.97   24.90
  -5  -2  -5  334.27   24.10
  -5  -2  -5  326.17   25.10
   5  -2   5  321.07   25.20
   5   2  -5  307.77   25.00
  -5  -2  -5  329.07   24.90
   5   2  -5  348.37   27.60
   5  -2  -5  344.37   26.90
  -5   2  -5  336.17   24.70
   5   2   5  336.37   24.60
   5  -2  -5  351.86   25.10
  -5   2  -5  339.37   24.80
   5  -2  -5  325.27   25.10
  -5   2  -5  349.67   25.40
  -5  -2   5  344.67   25.20
   5   2   5  345.17   26.90
  -6  -2  -5   44.90    8.70
  -6  -2  -5   36.20    8.70
  -6  -2  -5   33.90    7.50
   6   2  -5   35.50   10.40
   6   2  -5   37.90    8.80
   6   2  -5   38.80    8.80
   6  -2   5   37.00    8.60
  -6  -2  -5   49.70    8.20
   6  -2   5   49.00   11.40
   6  -2   5   36.00    8.30
   6   2   5   49.99    8.70
   6   2   5   58.09   11.20
   6  -2  -5   56.19    9.70
   6  -2  -5   54.59   11.20
  -6   2  -5   61.79    9.10
   6  -2  -5   48.00    9.30
  -6   2  -5   57.69   10.10
  -6   2  -5   57.39    9.80
   7  -2   5  146.89   20.00
   7  -2   5  120.39   17.20
  -7  -2  -5  143.29   15.90
   7   2  -5  163.48   17.90
   7   2  -5  165.88   21.60
  -7  -2  -5  162.98   19.20
   7   2  -5  137.69   18.50
   7  -2   5  141.19   17.40
  -7  -2  -5  146.19   16.90
   7   2   5  166.58   17.70
   7  -2  -5  181.38   17.90
  -7   2  -5  166.28   16.70
   7   2   5  178.48   21.00
  -7   2  -5  179.98   17.50
   7  -2  -5  184.48   18.60
   7  -2  -5  187.38   21.30
  -7   2  -5  162.38   18.00
   8  -2   5   99.69   16.40
  -8  -2  -5  126.19   16.70
  -8  -2  -5  116.89   18.40
   8   2  -5  110.79   17.50
  -8  -2  -5  128.59   17.80
   8  -2   5  112.39   17.00
  -8  -2   5   97.39   15.80
  -8   2  -5  114.19   16.90
   8   2   5   97.59   15.50
   8  -2  -5  123.99   17.70
   8   2   5  108.89   16.40
   8  -2  -5  105.49   17.00
  -8   2  -5  104.29   17.20
  -8   2  -5  106.49   16.00
   0   3  -5  688.03   46.90
   0  -3   5  677.33   46.50
   0  -3   5  664.63   46.80
   0  -3  -5  743.23   43.70
   0  -3  -5  738.23   44.00
   0  -3  -5  721.33   45.60
   0  -3   5  634.14   48.30
   0   3  -5  608.94   45.60
   0  -3  -5  758.82   44.40
   0  -3  -5  699.73   43.60
   0   3  -5  686.13   46.90
   0  -3   5  749.53   45.70
   0  -3  -5  742.93   43.80
   0  -3   5  739.23   45.20
   0   3   5  753.82   43.70
   0   3   5  655.23   44.40
  -1  -3  -5  312.57   18.90
  -1  -3  -5  321.57   18.00
   1  -3   5  320.27   19.70
  -1  -3  -5  304.07   19.90
  -1  -3  -5  312.97   18.20
   1  -3   5  304.17   20.40
  -1  -3  -5  312.37   19.30
  -1  -3  -5  329.67   18.50
   1  -3   5  306.17   21.70
   1  -3   5  315.27   20.30
  -1  -3  -5  314.37   19.40
   1   3  -5  332.47   20.80
  -1   3   5  316.47   18.60
   1  -3   5  334.97   18.90
  -1  -3   5  246.38   19.80
  -1   3  -5  250.57   19.90
   1  -3  -5  267.97   17.80
   1   3   5  242.78   18.50
  -1  -3   5  252.67   18.80
   1   3   5  255.97   18.30
   1  -3  -5  248.78   18.40
   1  -3  -5  250.27   18.70
  -1   3  -5  272.37   20.10
  -1   3  -5  257.37   19.30
   1  -3  -5  271.27   18.70
   1  -3  -5  268.77   19.50
   1   3   5  262.47   18.10
   2  -3   5  147.89   10.90
   2  -3   5  160.18   12.50
  -2  -3  -5  140.69    9.50
  -2  -3  -5  151.38   10.20
  -2   3   5  142.59   10.10
   2   3  -5  139.99   11.10
  -2   3   5  137.79   11.10
  -2   3   5  135.39   10.00
   2  -3   5  139.69   10.90
  -2  -3  -5  141.29   10.30
   2  -3   5  144.49   11.10
  -2  -3  -5  139.39   10.70
  -2   3  -5  128.49   10.30
   2   3   5  127.09   10.30
   2  -3  -5  125.59   10.50
  -2  -3   5  128.29   10.80
  -2  -3   5  129.19   10.20
   2  -3  -5  132.29   10.20
   2  -3  -5  126.39   10.00
   2   3   5  130.79    9.60
  -2   3  -5  141.29   10.90
  -2   3  -5  136.99   10.60
   3   3  -5  308.37   21.40
  -3  -3  -5  305.77   19.40
   3  -3   5  302.27   19.90
  -3  -3  -5  292.07   19.50
   3   3  -5  302.57   20.00
   3  -3   5  294.37   19.90
  -3   3   5  313.27   19.30
   3  -3   5  315.97   21.60
  -3  -3  -5  334.17   19.10
  -3   3   5  308.37   19.30
  -3  -3  -5  319.27   18.70
  -3   3  -5  232.68   18.80
  -3   3  -5  234.98   19.10
   3  -3  -5  231.38   19.10
   3   3   5  239.38   19.40
  -3  -3   5  220.08   19.10
  -3   3  -5  241.68   19.30
   3  -3  -5  226.08   18.80
   3   3   5  230.98   18.40
   3  -3  -5  230.78   19.70
   4  -3   5   84.99    9.40
  -4  -3  -5   89.59    9.20
   4   3  -5   97.19    9.80
  -4  -3  -5   82.99    8.40
   4   3  -5   80.59    9.60
  -4   3   5   80.39    8.80
  -4  -3  -5   88.79    8.90
  -4  -3  -5   87.59    8.30
   4   3  -5   82.09   10.70
   4  -3   5   80.79    9.20
   4  -3   5   86.69   10.90
   4  -3  -5   90.89    9.00
   4  -3  -5   96.09   10.80
  -4   3  -5   86.99    9.30
  -4  -3   5   80.29    9.10
   4  -3  -5   86.59    9.20
  -4   3  -5  101.79    9.00
   4   3   5   84.09    8.50
   4   3   5   79.99   10.00
  -4   3  -5   91.09    9.10
   5   3  -5  164.88   15.60
  -5  -3  -5  170.78   15.50
  -5  -3  -5  180.38   15.60
  -5  -3  -5  169.88   14.30
   5   3  -5  174.88   17.70
   5  -3   5  183.08   17.80
   5  -3   5  169.38   15.40
   5   3  -5  163.78   15.60
  -5   3   5  159.18   15.10
   5  -3   5  158.88   15.40
  -5  -3  -5  174.18   14.70
   5  -3  -5  184.18   15.70
  -5   3  -5  175.78   15.30
   5  -3  -5  200.28   17.90
   5   3   5  175.18   14.70
  -5   3  -5  182.08   15.30
   5   3   5  167.68   16.90
   5  -3  -5  187.58   15.40
  -5   3  -5  168.58   15.50
  -5  -3   5  178.88   15.70
   6  -3   5   88.59   14.70
   6  -3   5   81.79   12.20
  -6  -3  -5  102.29   11.50
  -6  -3  -5   84.89   12.10
   6   3  -5   73.39   12.00
   6  -3   5   93.99   12.80
  -6  -3  -5   96.49   12.40
   6   3  -5   89.39   12.40
   6   3  -5  104.49   15.80
  -6   3  -5   84.19   12.20
  -6   3  -5   88.59   12.30
  -6   3  -5   96.89   11.20
   6  -3  -5   82.49   13.60
  -6  -3   5   88.09   12.30
   6   3   5   98.69   12.20
   6  -3  -5   83.09   12.00
   6   3   5   94.29   14.50
   6  -3  -5   80.59   11.80
   7  -3   5   89.79   13.90
  -7  -3  -5   81.89   13.20
   7  -3   5  103.89   17.60
  -7  -3  -5   93.69   13.60
   7   3  -5   98.49   14.90
  -7  -3  -5   96.29   13.00
   7   3  -5  122.29   18.30
   7  -3   5   94.59   14.20
  -7   3  -5   75.89   13.20
   7   3   5   75.39   14.80
  -7   3  -5   65.69   11.80
   7  -3  -5   81.49   15.30
   7  -3  -5   82.19   13.30
  -7  -3   5   59.59   11.90
  -7   3  -5   63.59   12.00
   7   3   5   70.19   11.80
   7  -3  -5   63.19   12.80
  -8  -3  -5   -2.10    7.90
   8  -3   5    0.50    8.60
   8   3  -5    4.20    9.90
   8  -3   5    9.10    9.00
  -8  -3  -5   16.50   10.00
  -8  -3  -5   14.40    8.80
  -8   3  -5    4.30   10.00
   8   3   5    2.90    8.60
   8   3   5    5.70    8.70
   8  -3  -5    8.10   10.00
  -8   3  -5    3.50    7.90
  -8  -3   5   15.40    9.80
  -8   3  -5    2.40    7.90
   0  -4   5 1044.40   67.69
   0  -4   5 1063.29   66.49
   0  -4  -5 1162.78   65.69
   0   4  -5  949.51   66.29
   0   4  -5 1022.40   67.89
   0   4  -5 1013.40   67.89
   0  -4  -5  862.51   67.09
   0  -4   5 1056.99   67.89
   0  -4  -5 1111.89   64.69
   0   4   5 1011.50   64.69
   0  -4   5 1053.99   70.19
   0  -4  -5 1121.29   66.09
   0  -4   5 1107.29   67.29
  -1  -4  -5 1683.53  109.49
  -1  -4  -5 1793.72  108.79
   1  -4   5 1671.13  111.89
   1  -4   5 1741.63  110.59
  -1   4   5 1750.32  108.29
  -1  -4  -5 1675.63  109.69
  -1   4   5 1769.72  108.99
  -1  -4  -5 1845.42  110.09
   1  -4   5 1637.64  109.99
   1  -4   5 1750.72  110.39
   1   4  -5 1718.13  110.89
  -1   4   5 1811.62  108.39
   1  -4   5 1777.22  109.29
  -1  -4  -5 1798.12  108.09
  -1   4  -5 1764.52  109.49
  -1  -4   5 1594.54  110.29
   1   4   5 1826.32  108.09
  -1  -4   5 1822.12  110.09
  -1  -4   5 1704.33  110.69
   1  -4  -5 1743.83  110.19
  -1   4  -5 1701.63  110.49
  -1  -4   5 1714.03  109.29
   1  -4  -5 1722.33  108.69
  -1   4  -5 1728.73  110.59
   1  -4  -5 1864.21  108.59
   1   4   5 1786.62  108.29
   1   4   5 1966.00  107.89
   1  -4  -5 1787.52  108.39
  -2   4   5  375.56   26.10
   2  -4   5  378.56   27.70
   2   4  -5  369.56   26.40
  -2  -4  -5  379.06   25.60
   2  -4   5  369.46   26.10
  -2  -4  -5  353.16   25.30
  -2   4   5  349.87   25.00
  -2  -4  -5  357.16   25.20
  -2  -4  -5  362.76   24.40
   2  -4   5  358.96   26.30
   2  -4   5  368.56   26.00
   2   4   5  392.66   25.30
   2  -4  -5  406.86   25.20
   2   4   5  407.96   24.70
  -2  -4   5  412.16   26.50
  -2   4  -5  393.46   25.70
   2  -4  -5  389.96   25.30
   2  -4  -5  394.76   25.80
   2  -4  -5  419.16   26.60
  -2  -4   5  386.06   25.60
  -2   4  -5  410.06   25.80
  -2   4  -5  401.06   26.30
   3  -4   5  636.04   42.10
  -3  -4  -5  641.64   40.30
  -3   4   5  611.44   40.90
  -3  -4  -5  616.24   41.20
   3  -4   5  646.34   43.60
  -3  -4  -5  648.24   41.20
   3  -4   5  671.53   42.20
   3   4  -5  642.14   42.10
   3  -4   5  676.33   42.00
  -3  -4  -5  607.24   40.80
   3  -4  -5  604.64   41.90
   3  -4  -5  638.04   41.30
  -3   4  -5  601.34   41.50
   3   4   5  626.84   41.60
  -3  -4   5  595.84   41.60
  -3  -4   5  645.54   41.40
   3  -4  -5  601.04   40.80
  -3   4  -5  616.24   41.30
  -3   4  -5  647.34   41.20
   3   4   5  640.34   40.60
   3   4   5  627.54   40.50
   4  -4   5  373.26   27.70
  -4  -4  -5  363.36   24.50
   4   4  -5  335.87   25.50
  -4  -4  -5  353.36   24.00
   4   4  -5  357.36   27.50
  -4   4   5  347.57   24.80
  -4  -4  -5  356.36   25.00
  -4  -4  -5  340.07   24.90
   4  -4   5  332.37   25.20
   4  -4   5  337.47   25.50
   4  -4  -5  349.07   26.10
   4  -4  -5  349.27   24.80
  -4  -4   5  346.77   25.30
  -4   4  -5  347.17   25.20
   4   4   5  330.37   25.70
   4   4   5  357.86   24.40
   4  -4  -5  368.16   25.20
   4   4   5  346.17   24.20
  -4   4  -5  344.67   25.10
  -4  -4   5  365.26   25.20
  -4   4  -5  347.57   24.50
   5  -4   5  196.38   16.80
   5   4  -5  184.88   18.70
  -5  -4  -5  190.08   16.30
   5  -4   5  196.78   17.00
  -5   4   5  179.58   16.00
   5   4  -5  185.68   16.70
  -5  -4  -5  219.28   16.20
   5  -4   5  205.48   19.10
  -5  -4  -5  193.28   16.40
  -5   4  -5  179.48   16.20
  -5  -4   5  200.78   16.80
   5   4   5  175.78   15.20
   5  -4  -5  180.48   16.00
   5  -4  -5  178.08   16.20
  -5   4  -5  179.88   15.50
   5   4   5  178.78   17.30
  -5  -4   5  192.48   16.40
   5  -4  -5  176.98   17.90
  -5   4  -5  181.38   16.30
  -6  -4  -5   89.19   12.90
  -6  -4  -5   92.39   13.30
   6   4  -5   79.99   14.80
  -6  -4  -5   76.59   11.80
   6  -4   5   79.59   12.70
   6   4  -5   71.19   12.40
   6  -4   5   92.69   15.90
   6  -4   5   74.59   12.70
  -6   4  -5  125.29   13.40
   6   4   5  127.29   15.10
  -6  -4   5  146.59   14.00
   6  -4  -5  137.49   13.60
  -6   4  -5  138.69   14.20
   6   4   5  127.79   12.50
   6  -4  -5  128.69   14.30
   6  -4  -5  127.89   16.00
  -6   4  -5  141.29   13.30
  -6  -4   5  125.59   13.70
   7  -4   5  103.89   15.50
   7   4  -5  114.69   16.00
  -7  -4  -5  126.59   15.30
   7   4  -5  126.99   19.50
   7  -4   5  121.19   19.10
   7  -4   5  112.99   15.70
  -7  -4  -5  113.99   15.40
  -7  -4  -5  103.09   14.80
  -7   4  -5  134.79   15.60
   7  -4  -5  110.39   17.50
   7   4   5  105.19   14.40
   7  -4  -5  100.79   14.40
   7   4   5  116.09   17.90
  -7   4  -5   91.09   15.20
  -7   4  -5   95.79   14.20
  -7  -4   5  108.29   15.10
   7  -4  -5  105.39   15.40
   8   4  -5   28.20   11.60
   8  -4   5   21.10   11.20
  -8  -4  -5   23.10   11.20
  -8  -4  -5   15.60    9.40
   8  -4   5   18.20    9.90
  -8  -4  -5   29.40   11.10
   8  -4   5   18.10   10.90
   8  -4  -5   19.10   11.00
   8   4   5   38.50   10.80
  -8  -4   5   37.10   11.30
   8  -4  -5   34.70   13.20
  -8   4  -5   38.40   12.50
  -8   4  -5   41.40   11.30
   8   4   5   42.10   11.60
   0  -5   5  410.76   27.80
   0  -5  -5  398.26   24.40
   0  -5   5  365.86   26.40
   0  -5  -5  415.36   25.50
   0   5  -5  371.46   27.90
   0  -5   5  392.26   27.70
   0  -5   5  400.36   27.60
   0  -5   5  383.56   30.10
   0   5  -5  380.86   26.00
   0   5  -5  356.36   27.60
   0  -5  -5  405.16   25.70
   0  -5  -5  330.77   27.50
  -1  -5  -5  311.47   21.70
   1   5  -5  291.87   23.20
  -1   5   5  324.37   20.90
   1  -5   5  296.47   24.50
  -1  -5  -5  293.47   21.70
  -1  -5  -5  306.27   20.60
  -1  -5  -5  319.47   22.70
  -1   5   5  312.97   20.20
   1  -5   5  307.57   22.60
   1  -5   5  305.07   22.70
   1  -5   5  276.67   22.40
   1  -5   5  307.97   21.80
  -1  -5   5  329.77   25.20
   1   5   5  325.67   19.90
  -1   5  -5  301.57   22.70
  -1   5  -5  289.27   22.60
  -1  -5   5  333.97   21.80
  -1  -5   5  330.47   22.70
   1  -5  -5  313.67   22.90
  -1  -5   5  296.77   22.70
  -1   5  -5  334.27   21.50
   1  -5  -5  345.37   20.50
   1  -5  -5  334.87   20.30
  -1  -5   5  343.77   23.40
  -2   5  -5  160.88   12.90
  -2  -5   5  155.88   12.10
  -2   5  -5  156.78   12.10
  -2   5  -5  154.08   12.00
  -2  -5   5  163.78   12.90
   2   5   5  162.98   10.80
   2  -5  -5  157.88   11.50
   2  -5  -5  162.58   13.20
   2  -5  -5  146.59   11.90
   2  -5  -5  153.38   11.30
  -2   5  -5  157.58   13.00
   2   5   5  151.18   11.30
   3   5  -5 1019.00   66.09
   3  -5   5 1056.19   65.89
  -3   5   5 1041.40   64.89
   3  -5   5 1079.59   66.39
   3  -5   5 1004.50   66.09
  -3  -5  -5 1023.60   65.09
  -3  -5  -5 1016.90   64.99
   3  -5   5 1053.89   67.79
  -3  -5  -5 1032.20   65.09
  -3   5  -5 1002.70   64.99
   3  -5  -5 1057.79   65.09
   3  -5  -5 1035.00   66.59
  -3  -5   5 1028.70   65.39
   3   5   5 1015.60   64.19
   3   5   5 1000.40   65.19
   3   5   5 1018.40   64.19
  -3  -5   5 1002.10   65.69
   3  -5  -5 1006.60   64.69
   3  -5  -5  990.60   65.69
  -3   5  -5  953.90   65.59
  -3   5  -5  974.60   65.09
  -4   5   5  309.87   22.90
   4  -5   5  306.87   23.90
   4  -5   5  315.17   24.20
   4   5  -5  282.77   23.50
   4  -5   5  314.87   23.60
  -4  -5  -5  291.97   22.80
   4  -5   5  327.87   25.90
   4   5  -5  319.67   26.00
  -4  -5  -5  310.67   22.90
  -4  -5  -5  302.37   23.00
   4  -5  -5  343.27   24.60
  -4   5  -5  314.17   23.20
  -4  -5   5  297.77   23.20
  -4   5  -5  317.07   23.60
   4  -5  -5  356.46   25.30
   4   5   5  323.27   22.50
   4  -5  -5  329.17   22.90
   4  -5  -5  335.77   23.30
  -4  -5   5  312.47   23.50
   4   5   5  329.97   22.30
   4   5   5  325.37   23.90
  -4   5  -5  326.17   22.90
   5  -5   5  104.29   12.10
   5  -5   5  110.29   13.00
   5  -5   5   94.59   12.30
   5  -5   5  110.29   14.30
  -5  -5  -5  105.79   11.80
  -5   5   5  107.59   11.60
   5   5  -5  127.09   15.50
  -5  -5  -5  106.09   11.10
  -5  -5  -5  101.19   11.60
   5   5  -5   95.09   12.10
   5  -5  -5  112.49   12.50
  -5   5  -5  114.59   11.60
   5  -5  -5  115.89   12.20
  -5  -5   5  115.69   12.20
   5   5   5  106.39   11.00
   5  -5  -5  125.39   14.10
   5   5   5  119.69   13.40
  -5  -5   5  127.99   12.70
  -5   5  -5  117.79   12.30
   5  -5  -5  133.59   14.30
  -5   5  -5  109.49   12.60
   6  -5   5  294.47   26.50
   6   5  -5  292.67   26.70
  -6   5   5  278.17   23.50
  -6  -5  -5  289.47   22.70
   6   5  -5  273.87   23.70
   6  -5   5  270.97   23.30
  -6  -5  -5  300.87   23.30
  -6  -5  -5  276.47   23.10
   6  -5   5  258.67   23.60
   6  -5   5  295.77   25.30
  -6   5  -5  245.98   22.90
  -6   5  -5  265.77   21.80
  -6  -5   5  281.67   23.40
   6  -5  -5  266.87   23.00
   6  -5  -5  272.77   23.10
   6  -5  -5  288.47   25.50
   6   5   5  264.77   22.00
  -6  -5   5  268.87   23.00
   6   5   5  263.27   24.80
  -6   5  -5  254.97   22.90
   6  -5  -5  271.87   25.20
   7  -5   5  288.27   24.40
   7  -5   5  308.87   26.80
  -7  -5  -5  290.87   24.90
   7  -5   5  327.87   28.80
  -7  -5  -5  294.57   23.10
   7  -5   5  272.07   24.80
   7   5  -5  252.97   24.80
  -7  -5  -5  311.77   24.80
  -7   5  -5  230.08   24.10
  -7   5  -5  232.98   23.20
   7  -5  -5  212.98   25.00
   7   5   5  213.38   21.40
   7  -5  -5  211.78   22.80
  -7   5  -5  230.88   22.10
  -7  -5   5  215.78   22.80
   8  -5   5   35.30   12.60
  -8  -5  -5   10.30   10.10
   8   5  -5   29.50   11.50
   8  -5   5   35.10   13.30
  -8  -5  -5   40.20   12.50
  -8  -5  -5   32.40   10.40
   8  -5   5   30.50   11.30
  -8  -5   5   28.30   11.80
   8  -5  -5   37.40   11.60
   8  -5  -5   28.00   13.40
   8   5   5   36.10   10.60
   8   5   5   27.60   10.10
  -8   5  -5   43.30   13.20
  -8   5  -5   34.50   11.70
   0  -6   5 1321.57   84.59
   0  -6  -5 1166.98   85.29
   0   6  -5 1223.38   82.59
   0   6   5 1339.47   80.79
   0   6  -5 1325.87   84.99
   0  -6  -5 1415.86   82.19
   0  -6  -5 1343.47   83.09
   0  -6   5 1366.46   85.39
   0   6  -5 1261.57   85.19
   0  -6   5 1407.86   87.89
   0   6   5 1267.37   80.99
   0  -6   5 1335.77   84.89
   0  -6  -5 1330.27   81.49
   0  -6   5 1336.77   83.99
   1  -6   5    3.70    3.10
  -1  -6  -5    1.40    1.80
  -1  -6  -5    0.80    3.20
  -1  -6  -5    3.30    2.30
  -1   6   5    1.90    1.80
   1  -6   5   -0.20    3.90
   1  -6   5    0.70    2.40
   1  -6   5    1.70    3.00
   1   6  -5    2.80    4.10
   1   6  -5    0.00    3.20
   1  -6   5    3.30    3.40
  -1  -6  -5    3.70    2.70
   1   6   5    7.30    1.20
   1   6   5    9.40    1.50
  -1   6  -5    9.70    2.90
  -1  -6   5    6.60    3.00
  -1  -6   5    3.80    3.50
  -1   6  -5    6.30    3.70
   1  -6  -5   12.50    4.30
   1  -6  -5    8.60    1.80
  -1   6  -5    7.90    3.70
  -1  -6   5    3.60    3.30
  -1  -6   5   10.90    5.50
  -1  -6   5    8.60    3.80
  -2   6   5  813.22   48.10
  -2  -6  -5  789.12   49.60
  -2  -6  -5  822.52   48.60
   2  -6   5  849.81   52.29
  -2  -6  -5  828.42   48.80
   2   6  -5  841.62   50.59
  -2   6   5  863.81   49.40
   2  -6   5  886.91   50.79
   2  -6   5  800.22   49.90
   2  -6   5  781.42   50.29
  -2   6  -5  664.23   49.40
   2  -6  -5  720.83   50.29
   2  -6  -5  700.33   48.50
   2   6   5  776.62   47.40
  -2   6  -5  700.33   49.60
  -2  -6   5  687.33   49.50
  -2  -6   5  652.83   48.80
   2   6   5  720.73   47.20
  -2   6  -5  700.93   48.40
   2   6   5  670.43   47.70
   2  -6  -5  718.03   48.00
   2  -6  -5  712.83   47.90
  -3   6   5  409.36   28.80
   3   6  -5  419.66   30.40
  -3  -6  -5  415.36   29.10
  -3  -6  -5  396.36   29.40
   3  -6   5  426.16   32.20
   3  -6   5  416.06   30.10
   3  -6   5  421.86   30.80
  -3  -6  -5  425.96   29.30
   3  -6   5  437.46   30.70
  -3   6  -5  453.25   30.50
  -3   6  -5  430.56   29.30
   3  -6  -5  444.56   30.10
   3   6   5  430.86   29.40
  -3  -6   5  460.65   30.30
   3  -6  -5  440.66   28.90
   3   6   5  429.96   28.30
   3  -6  -5  431.36   29.10
  -3   6  -5  436.56   29.40
   3   6   5  453.55   28.40
  -3  -6   5  418.46   29.80
   3  -6  -5  454.05   31.30
   4  -6   5  402.56   30.70
   4  -6   5  420.46   30.50
  -4   6   5  397.76   29.40
  -4  -6  -5  426.76   29.80
   4   6  -5  427.96   31.00
  -4  -6  -5  397.16   29.80
   4   6  -5  417.76   32.80
   4  -6   5  437.16   32.90
  -4  -6  -5  419.46   29.60
   4  -6   5  426.46   31.20
   4  -6  -5  410.96   29.50
  -4   6  -5  446.26   30.80
  -4  -6   5  427.86   30.40
  -4   6  -5  427.06   29.60
  -4   6  -5  442.86   30.20
   4   6   5  431.96   28.90
   4  -6  -5  446.46   31.10
  -4  -6   5  407.36   30.20
   4   6   5  436.16   30.60
   4  -6  -5  474.15   32.30
   4   6   5  426.96   29.00
   4  -6  -5  431.26   29.90
   5  -6   5   19.30    6.90
  -5  -6  -5   25.20    7.10
   5   6  -5   16.20    6.60
   5  -6   5   22.40    7.30
  -5  -6  -5   17.10    5.70
   5  -6   5   19.30    8.30
  -5   6   5   14.40    5.90
  -5  -6  -5   16.20    5.80
   5  -6   5   25.10    7.10
   5   6  -5   27.80    8.90
   5  -6  -5   33.90    7.20
  -5   6  -5   31.50    7.30
   5  -6  -5   31.30    6.80
   5   6   5   31.40    5.90
   5  -6  -5   36.90    8.20
   5  -6  -5   37.10    9.00
  -5  -6   5   37.40    7.80
  -5   6  -5   31.90    6.70
   5   6   5   29.30    7.40
  -5  -6   5   30.70    7.50
   5   6   5   29.30    6.40
  -5   6  -5   28.80    7.10
   6  -6   5  283.67   22.80
  -6  -6  -5  290.07   21.80
   6  -6   5  278.47   25.80
   6  -6   5  289.07   24.70
  -6   6   5  284.17   22.40
   6  -6   5  260.67   23.00
  -6  -6  -5  287.07   23.10
   6   6  -5  300.27   23.40
   6   6  -5  303.27   27.10
  -6  -6  -5  307.67   22.30
   6  -6  -5  222.48   21.90
  -6  -6   5  222.38   21.70
  -6  -6   5  232.08   22.30
   6  -6  -5  247.18   24.80
   6  -6  -5  211.58   22.70
  -6   6  -5  230.18   21.80
  -6   6  -5  236.98   22.30
   6   6   5  222.68   23.10
  -6   6  -5  211.08   20.30
   6   6   5  209.58   20.20
   7  -6   5   68.99   16.00
   7  -6   5   54.39   13.20
   7   6  -5   61.79   13.70
  -7  -6  -5   73.59   13.00
  -7  -6  -5   89.79   14.10
   7  -6   5   73.49   14.20
  -7  -6  -5   74.49   12.60
   7  -6   5   67.19   12.90
   7  -6  -5   66.49   15.20
   7  -6  -5   55.69   11.70
   7   6   5   59.79   10.80
  -7  -6   5   69.59   13.10
  -7   6  -5   58.89   12.30
  -7   6  -5   57.59   12.30
   8  -6   5   32.30   12.00
   8   6  -5   47.20   13.90
  -8  -6  -5   28.30   10.90
  -8  -6  -5   31.20   11.40
   8  -6   5   34.80   12.50
  -8  -6  -5   23.70   10.30
   8  -6   5   25.80   12.90
   8  -6  -5   36.70   13.90
  -8   6  -5   42.20   12.90
  -8   6  -5   47.20   13.30
   8  -6  -5   26.00   11.60
  -8  -6   5   39.00   12.40
   0   7  -5  649.14   44.90
   0   7  -5  637.94   45.30
   0  -7   5  697.13   44.70
   0   7   5  637.34   40.60
   0   7   5  640.24   40.90
   0  -7   5  654.03   47.30
   0  -7  -5  645.04   46.20
   0  -7   5  655.03   44.10
   0  -7  -5  642.04   43.20
   0   7  -5  641.94   42.20
   0  -7   5  701.53   45.10
   0  -7   5  723.13   46.10
   1   7  -5  291.27   23.20
  -1  -7  -5  295.67   21.70
  -1   7   5  295.37   19.40
   1   7  -5  266.07   23.00
  -1   7   5  300.77   20.10
   1  -7   5  287.67   22.30
   1  -7   5  250.47   24.20
  -1  -7  -5  305.97   20.40
  -1  -7  -5  291.07   20.10
   1  -7   5  253.47   22.70
   1  -7   5  295.87   22.50
  -1  -7  -5  294.27   23.80
   1  -7   5  266.17   21.90
   1   7   5  317.97   18.70
  -1  -7   5  309.17   23.00
  -1  -7   5  306.07   23.50
   1  -7  -5  307.17   21.30
  -1  -7   5  280.17   22.40
  -1   7  -5  303.47   20.60
   1  -7  -5  306.97   20.10
  -1   7  -5  292.47   22.60
   1   7   5  292.77   19.50
  -1  -7   5  299.07   21.90
   1  -7  -5  281.47   23.30
   1  -7  -5  327.57   19.50
  -1   7  -5  290.97   22.90
  -1  -7   5  345.47   25.80
   1  -7  -5  312.27   19.40
   1   7   5  310.87   18.90
  -2   7   5    4.00    2.20
   2  -7   5   -1.00    3.20
   2  -7   5    3.30    4.10
  -2  -7  -5    6.80    4.40
  -2   7   5    2.20    2.80
  -2  -7  -5    4.40    2.80
  -2  -7  -5    1.90    2.40
   2  -7   5    3.90    3.60
   2  -7   5    1.20    4.30
  -2  -7  -5    2.20    3.50
   2   7  -5    4.10    4.00
  -2   7  -5    8.30    3.00
  -2   7  -5    6.80    3.80
   2   7   5    4.70    1.60
  -2  -7   5    8.50    4.00
   2  -7  -5    5.20    2.40
   2  -7  -5    4.90    4.10
   2  -7  -5    7.60    3.00
  -2  -7   5    6.00    3.80
  -2  -7   5    8.20    3.70
  -2   7  -5    5.50    3.90
   2   7   5    5.00    2.10
  -3  -7  -5  352.76   26.20
   3  -7   5  381.76   28.70
  -3   7   5  358.16   26.10
   3   7  -5  348.47   27.90
   3  -7   5  365.16   27.90
  -3  -7  -5  345.67   27.20
   3  -7   5  372.36   30.00
  -3  -7  -5  356.76   26.50
   3  -7   5  374.76   27.70
  -3  -7   5  396.96   27.80
   3  -7  -5  385.86   27.30
  -3   7  -5  383.06   27.90
  -3  -7   5  377.76   27.40
   3   7   5  392.56   26.60
   3  -7  -5  403.76   26.50
  -3   7  -5  415.36   27.10
   3   7   5  422.46   25.70
  -3   7  -5  379.26   27.80
   3   7   5  431.56   25.60
   3  -7  -5  407.96   29.20
  -3   7  -5  397.26   26.70
   4  -7   5  174.78   18.10
  -4  -7  -5  194.98   17.00
   4  -7   5  181.78   19.30
  -4  -7  -5  169.78   16.20
  -4  -7  -5  180.98   15.90
   4  -7   5  187.38   17.60
   4   7  -5  176.68   17.60
   4   7  -5  177.08   19.30
   4  -7   5  177.58   17.00
  -4   7   5  172.88   16.10
   4  -7  -5  255.27   20.30
  -4  -7   5  231.98   17.90
  -4   7  -5  217.38   17.80
  -4   7  -5  239.48   17.30
   4   7   5  217.48   17.40
  -4   7  -5  236.08   16.90
   4   7   5  235.78   16.00
  -4  -7   5  229.08   17.60
   4  -7  -5  222.28   16.70
   4   7   5  213.28   15.70
   4  -7  -5  234.98   18.20
  -5  -7  -5  270.97   21.30
   5   7  -5  282.57   25.70
   5  -7   5  258.77   22.10
   5  -7   5  260.37   23.20
   5  -7   5  306.87   25.80
  -5   7   5  258.77   21.60
   5   7  -5  264.57   22.40
  -5  -7  -5  248.38   21.30
  -5  -7  -5  266.17   21.70
   5  -7   5  262.27   22.80
   5  -7  -5  250.27   21.60
  -5   7  -5  268.47   20.80
  -5  -7   5  257.07   22.10
   5   7   5  268.77   22.80
   5   7   5  271.37   20.70
   5   7   5  261.47   20.40
   5  -7  -5  278.47   23.20
  -5  -7   5  266.27   22.40
  -5   7  -5  255.47   22.20
  -5   7  -5  294.77   22.00
   5  -7  -5  293.97   25.10
   6  -7   5   12.60    9.00
   6   7  -5    8.80    9.10
   6   7  -5    6.00    7.20
  -6   7   5   12.90    6.90
   6  -7   5   16.00    8.00
   6  -7   5    6.60    7.40
  -6  -7  -5   11.90    6.10
   6  -7   5   15.30    8.70
  -6  -7  -5    9.50    6.80
  -6  -7  -5    3.40    5.70
   6   7   5    7.30    5.60
   6   7   5    4.60    6.60
   6  -7  -5    1.30    6.10
  -6   7  -5    6.30    5.60
  -6  -7   5    8.60    6.60
  -6   7  -5    2.70    6.40
   6  -7  -5    5.10    8.70
  -6   7  -5   10.50    7.90
  -6  -7   5   -2.50    7.00
   7  -7   5   54.89   14.10
  -7  -7  -5   62.99   11.80
   7   7  -5   60.69   13.20
   7  -7   5   55.49   12.90
  -7  -7  -5   60.49   13.10
  -7  -7  -5   54.59   11.60
   7  -7   5   59.09   12.60
  -7   7  -5   63.09   12.50
  -7  -7   5   49.40   12.10
   7  -7  -5   47.90   11.50
  -7   7  -5   49.40   12.20
   7  -7  -5   59.39   15.20
  -8  -7  -5   19.90   11.40
  -8  -7  -5   15.50   10.10
  -8  -7  -5   27.30   10.60
   8  -7   5   12.00   11.80
   8  -7   5   22.40   11.60
   8  -7   5   23.80   11.30
   8   7  -5   28.60   12.30
  -8   7  -5   46.60   13.80
  -8   7  -5   30.00   12.00
   8  -7  -5   31.80   14.80
  -8  -7   5   33.80   13.00
   8  -7  -5   37.70   12.40
   8  -7  -5   30.20   11.20
   0   8  -5 1119.39   75.09
   0  -8   5 1196.58   74.39
   0   8  -5 1134.69   74.69
   0   8   5 1099.69   70.69
   0  -8  -5 1093.39   76.29
   0   8   5 1110.99   70.29
   0   8  -5 1091.99   71.39
   0  -8   5 1202.58   74.79
   0  -8   5 1129.29   74.09
   0  -8  -5 1119.59   73.29
   0  -8   5 1238.88   77.79
   0  -8   5 1197.08   75.99
  -1   8   5   85.19    7.80
   1  -8   5   70.09   11.20
  -1  -8  -5   85.69    7.80
   1  -8   5   72.69   10.40
  -1  -8  -5   83.59    9.60
   1  -8   5   88.39   10.00
  -1  -8  -5   87.89   12.80
   1  -8   5   82.39   13.40
  -1  -8  -5   88.89    7.50
   1   8  -5  100.69   11.20
   1   8  -5   84.39   12.10
   1  -8   5   84.99   10.60
  -1   8   5   81.19    6.90
   1  -8  -5   97.29    8.20
   1  -8  -5  103.89    9.80
  -1  -8   5   94.39   11.40
  -1  -8   5  109.99   11.10
  -1  -8   5   87.59    9.80
  -1   8  -5  102.09    8.50
  -1   8  -5   88.19   10.70
  -1  -8   5   97.29   10.40
  -1   8  -5   88.29   10.30
   1  -8  -5   95.39    7.00
   1   8   5   94.99    6.50
   1  -8  -5   88.09   11.30
   1   8   5   93.79    7.10
   1  -8  -5   99.09    7.20
   1   8   5   99.29    6.30
   2  -8   5  171.88   16.60
   2  -8   5  207.78   18.80
  -2  -8  -5  192.98   14.20
  -2  -8  -5  193.18   15.80
   2  -8   5  199.98   16.20
   2  -8   5  220.78   16.50
  -2  -8  -5  214.28   17.70
  -2  -8  -5  215.08   14.30
  -2   8   5  184.28   13.50
  -2  -8  -5  207.68   13.00
   2   8  -5  194.48   16.60
  -2  -8   5  171.18   16.10
   2  -8  -5  172.58   13.30
  -2   8  -5  193.98   16.30
  -2  -8   5  186.48   17.20
   2  -8  -5  180.68   17.00
   2  -8  -5  181.58   13.40
  -2  -8   5  172.58   15.50
  -2   8  -5  165.88   13.90
   2   8   5  182.68   13.60
   2   8   5  162.58   13.00
   2  -8  -5  183.28   14.40
  -2   8  -5  180.38   15.90
  -2  -8   5  163.68   15.30
  -3  -8  -5  126.79   11.20
   3  -8   5  128.79   13.80
  -3  -8  -5  114.09   12.70
   3   8  -5  141.39   13.40
   3  -8   5  144.99   15.50
   3  -8   5  142.59   13.40
  -3  -8  -5  135.09   12.10
   3  -8   5  140.39   13.40
  -3   8   5  124.59   11.20
  -3  -8   5  122.49   12.60
  -3  -8   5  129.49   12.70
   3  -8  -5  133.19   14.30
  -3   8  -5  137.09   11.80
   3  -8  -5  142.09   11.60
  -3   8  -5  137.59   13.20
   3  -8  -5  144.99   12.60
   3   8   5  132.39   11.40
  -3   8  -5  142.69   12.10
   3   8   5  132.09   10.40
  -3   8  -5  135.69   13.20
   4  -8   5  491.65   35.20
  -4   8   5  474.05   32.40
  -4  -8  -5  449.56   32.00
   4  -8   5  517.75   37.10
   4  -8   5  437.96   33.90
   4  -8   5  450.95   33.60
  -4  -8  -5  453.45   32.90
   4   8  -5  466.55   36.90
  -4  -8  -5  504.15   33.80
   4   8  -5  439.96   33.70
   4  -8  -5  445.46   32.40
  -4   8  -5  456.05   33.80
   4  -8  -5  498.35   35.90
  -4   8  -5  489.65   32.70
   4  -8  -5  465.15   35.30
   4   8   5  455.45   34.60
  -4  -8   5  457.05   33.50
   4   8   5  458.45   32.90
  -4  -8   5  462.65   33.70
  -4   8  -5  459.55   32.60
  -5  -8  -5  247.28   22.20
  -5  -8  -5  266.67   21.20
   5  -8   5  274.77   26.10
   5   8  -5  245.48   22.90
   5  -8   5  266.57   23.30
   5  -8   5  268.67   24.00
  -5  -8  -5  245.58   22.10
  -5   8   5  263.77   21.90
   5   8  -5  267.17   26.10
   5  -8   5  276.37   22.80
  -5   8  -5  292.77   21.50
  -5   8  -5  278.87   23.50
   5   8   5  279.17   22.90
  -5  -8   5  272.37   22.40
   5  -8  -5  268.77   24.80
  -5   8  -5  286.87   22.30
   5  -8  -5  251.07   21.50
  -5  -8   5  281.67   23.00
  -6  -8  -5   91.89   13.10
   6  -8   5  117.09   14.90
   6   8  -5   83.79   13.70
   6   8  -5  107.69   18.10
   6  -8   5  111.49   18.00
   6  -8   5   82.09   14.60
   6  -8   5   86.19   14.20
  -6   8   5   92.29   13.20
  -6  -8  -5  111.29   13.20
  -6  -8  -5   92.59   13.50
   6  -8  -5   77.99   15.10
   6   8   5   72.39   13.20
  -6   8  -5   61.59   12.60
   6  -8  -5   66.39   11.90
  -6  -8   5   80.29   13.30
  -6   8  -5   84.89   13.30
  -6  -8   5   85.19   13.20
  -7  -8  -5  135.29   16.40
  -7  -8  -5  139.49   18.40
   7   8  -5  126.39   18.50
   7  -8   5  133.49   18.20
  -7  -8  -5  160.98   17.90
   7  -8   5  138.69   20.50
   7  -8   5  140.29   19.20
   7  -8  -5   95.69   15.60
   7  -8  -5  102.29   18.90
  -7   8  -5   96.29   17.10
  -7   8  -5  127.19   17.40
   7  -8  -5   97.99   15.30
  -7  -8   5  109.09   17.30
   8  -8   5   50.39   14.40
  -8  -8  -5   56.99   13.40
   8   8  -5   42.50   13.10
   8  -8   5   39.30   13.60
   8  -8   5   33.70   13.80
  -8   8  -5   40.80   13.70
   8  -8  -5   50.49   12.50
   8  -8  -5   71.29   15.20
  -8   8  -5   48.90   14.60
   8  -8  -5   58.29   16.40
  -8  -8   5   67.89   14.90
   0  -9  -5  233.28   17.80
   0  -9   5  230.18   18.10
   0   9  -5  219.38   18.90
   0  -9   5  211.48   18.20
   0   9  -5  217.08   18.50
   0  -9   5  237.18   20.10
   0   9  -5  213.08   14.70
   0   9   5  199.28   14.50
   0  -9   5  231.48   20.80
   0   9   5  201.68   14.00
   0  -9  -5  232.38   20.70
   0  -9   5  221.48   18.10
   1   9  -5  822.32   53.59
   1  -9   5  720.73   52.69
  -1   9   5  841.42   49.70
   1  -9   5  735.73   55.59
   1  -9   5  764.22   52.79
  -1   9   5  862.51   51.19
  -1  -9  -5  804.02   51.99
   1   9  -5  759.52   53.49
  -1   9   5  793.12   49.10
   1  -9   5  711.83   53.79
  -1  -9  -5  808.82   55.29
  -1  -9  -5  877.71   49.10
   1  -9   5  840.52   52.69
   1   9   5  760.92   49.00
  -1   9  -5  802.52   50.19
  -1  -9   5  843.22   54.89
   1  -9  -5  719.13   50.09
  -1  -9   5  786.12   52.49
   1  -9  -5  775.52   51.69
  -1   9  -5  726.23   52.39
   1  -9  -5  791.12   48.90
   1  -9  -5  627.54   53.59
   1  -9  -5  772.12   49.40
  -1  -9   5  809.72   52.89
  -1   9  -5  736.13   53.19
  -1  -9   5  735.13   52.09
  -2  -9  -5   55.29   10.40
  -2  -9  -5   47.90    8.00
  -2  -9  -5   54.79    6.80
   2  -9   5   46.70    8.10
   2   9  -5   49.70    8.90
   2  -9   5   61.39    9.10
   2  -9   5   54.29   11.00
  -2   9   5   51.79    5.80
   2  -9   5   46.20    8.40
   2  -9   5   49.30    9.40
   2   9  -5   60.79    9.50
  -2  -9  -5   58.89    6.00
  -2   9  -5   43.10    8.20
  -2  -9   5   45.30    8.00
   2  -9  -5   51.19    5.50
  -2  -9   5   46.50    9.50
   2  -9  -5   43.50    9.20
  -2  -9   5   44.80    8.20
   2  -9  -5   47.60    5.60
  -2  -9   5   40.70    7.60
   2   9   5   45.10    5.20
  -2   9  -5   49.10    6.40
  -2   9  -5   37.40    7.70
   3  -9   5  104.69   10.90
   3   9  -5   78.99   10.80
   3  -9   5   83.69   12.50
  -3  -9  -5   80.29   10.90
   3  -9   5   77.99   10.60
   3  -9   5   90.39   12.70
  -3  -9  -5   93.49    8.40
  -3  -9  -5   92.49    9.20
  -3   9   5   91.59    8.50
   3  -9  -5   63.49   11.40
  -3  -9   5   67.89    9.80
   3   9   5   68.39    7.90
  -3  -9   5   62.59   10.00
   3  -9  -5   65.79    7.90
  -3   9  -5   72.29    8.70
   3  -9  -5   73.89    7.90
  -3   9  -5   62.79   10.30
  -3   9  -5   69.19   10.70
  -3   9  -5   69.69    9.40
  -4  -9  -5    5.40    4.90
  -4  -9  -5    3.30    3.80
  -4   9   5    0.40    3.90
   4  -9   5   -3.40    4.60
  -4  -9  -5    6.30    5.70
   4  -9   5    0.80    6.00
   4  -9   5   -2.20    5.30
   4   9  -5    3.70    7.00
   4  -9   5    3.20    5.10
   4   9  -5    3.10    5.40
   4  -9  -5    5.70    4.10
  -4   9  -5    5.50    4.60
  -4   9  -5    5.60    5.80
  -4  -9   5    4.30    4.70
  -4   9  -5    5.60    4.40
   4  -9  -5    3.80    6.30
  -4   9  -5   -0.80    4.90
  -4  -9   5    1.90    5.20
   4  -9  -5    7.00    4.60
   4   9   5    5.60    4.30
  -5  -9  -5  367.76   28.10
   5  -9   5  330.37   29.20
   5  -9   5  334.67   28.20
   5  -9   5  352.86   30.90
   5   9  -5  327.97   27.90
  -5  -9  -5  353.46   25.80
   5   9  -5  355.16   31.20
   5  -9   5  366.26   28.00
  -5   9   5  345.37   26.40
  -5  -9  -5  343.07   27.00
  -5   9  -5  326.17   27.70
   5  -9  -5  340.07   30.10
  -5   9  -5  365.16   26.20
   5   9   5  322.77   27.10
   5  -9  -5  326.27   25.80
  -5  -9   5  361.16   28.30
   5  -9  -5  342.37   26.70
  -5   9  -5  361.66   26.60
  -5  -9   5  341.47   27.40
  -5   9  -5  328.77   28.00
  -6  -9  -5   48.60   11.00
   6  -9   5   55.19   11.90
  -6  -9  -5   47.20   10.60
  -6   9   5   40.70    9.70
   6   9  -5   51.29   11.50
   6  -9   5   59.29   13.70
   6  -9   5   57.19   12.00
   6   9  -5   43.80   13.30
   6  -9   5   38.40   12.30
  -6  -9   5   34.60   10.60
   6  -9  -5   50.59   10.20
  -6   9  -5   47.50   11.20
  -6   9  -5   38.70   10.00
   6  -9  -5   46.30   13.50
   6  -9  -5   35.70    9.10
  -6  -9   5   50.29   10.40
   6   9   5   52.69   11.30
  -7  -9  -5   25.70   10.40
   7  -9   5   21.40   11.90
   7   9  -5    8.10    8.40
   7  -9   5   25.00   10.30
   7  -9   5   20.30   11.20
  -7   9   5   25.20    9.80
  -7  -9  -5   22.70   10.00
  -7   9  -5   13.80    9.00
   7  -9  -5   12.20    9.10
  -7   9  -5   13.60   10.50
  -7  -9   5   15.10   10.90
   7  -9  -5    6.80   10.70
   7  -9  -5   13.00    8.50
   0 -10  -5 1969.00  130.19
   0 -10   5 2078.99  130.89
   0  10  -5 1968.60  130.89
   0 -10   5 2120.79  133.79
   0 -10   5 2148.98  130.79
   0 -10   5 2029.20  130.89
   0 -10  -5 2058.69  133.89
   0 -10   5 2148.89  133.29
   0  10  -5 1990.80  131.39
   1 -10   5  221.08   20.90
   1  10  -5  207.48   18.20
   1 -10   5  243.38   17.60
   1 -10   5  218.68   19.40
  -1 -10  -5  230.28   21.10
  -1 -10  -5  228.88   17.20
   1 -10   5  215.48   17.80
   1  10  -5  222.68   18.40
   1 -10   5  221.68   18.70
  -1  10   5  208.08   13.60
  -1  10  -5  157.78   17.20
   1 -10  -5  190.48   16.80
  -1 -10   5  161.38   16.40
  -1 -10   5  167.08   16.40
  -1 -10   5  170.08   16.20
   1 -10  -5  146.29   18.50
  -1 -10   5  179.28   18.70
  -1  10  -5  140.89   16.20
  -2 -10  -5 1180.38   86.79
  -2  10   5 1259.17   81.69
   2  10  -5 1209.58   85.49
   2 -10   5 1202.48   84.89
  -2 -10  -5 1272.57   84.39
   2 -10   5 1284.77   84.49
   2 -10   5 1338.57   88.69
   2 -10   5 1278.07   84.89
   2  10  -5 1291.77   85.19
   2 -10  -5 1186.28   86.69
  -2 -10   5 1389.26   84.69
  -2  10  -5 1266.57   84.79
   2 -10  -5 1399.36   81.99
   2  10   5 1326.47   81.29
  -2 -10   5 1424.56   87.89
  -2  10  -5 1372.36   82.29
  -2 -10   5 1257.37   84.59
  -2  10  -5 1317.97   85.49
  -2 -10   5 1300.37   85.19
   2 -10  -5 1381.26   81.79
  -3  10   5   87.99    8.90
   3 -10   5  106.69   15.90
   3  10  -5   94.09   12.30
   3 -10   5   88.19   11.90
  -3 -10  -5   80.99    9.80
   3 -10   5   83.89   11.50
   3 -10   5   77.29   12.70
  -3 -10  -5   76.89   11.10
  -3 -10   5   74.59   11.20
  -3  10  -5   87.99    9.40
  -3  10  -5   92.19   10.40
  -3  10  -5   86.09   11.70
   3 -10  -5   81.39    8.70
  -3 -10   5   86.59   11.20
  -3 -10   5   76.29   11.50
   3 -10  -5   76.39    8.60
   3  10   5   82.59    8.60
  -3  10  -5   84.49   11.90
   3 -10  -5   76.49   13.20
  -4 -10  -5  488.95   36.70
   4  10  -5  514.15   41.70
  -4  10   5  514.45   36.30
   4 -10   5  532.15   41.50
   4 -10   5  527.05   38.30
   4 -10   5  498.45   38.30
  -4 -10  -5  503.55   38.10
   4  10  -5  513.25   38.20
   4 -10   5  500.15   40.00
   4 -10  -5  516.55   35.90
  -4  10  -5  571.94   36.70
  -4 -10   5  538.35   37.70
   4 -10  -5  537.45   41.00
   4 -10  -5  521.65   36.30
  -4  10  -5  569.54   36.90
  -4 -10   5  567.94   39.30
   4  10   5  502.45   36.50
  -4  10  -5  507.65   38.30
  -4  10  -5  539.95   38.90
   5 -10   5  155.98   17.40
  -5 -10  -5  155.08   15.30
   5  10  -5  139.39   15.20
  -5  10   5  141.99   13.40
   5 -10  -5  101.29   12.80
  -5  10  -5   86.29   14.00
   5 -10  -5   93.49   12.20
   5 -10  -5  112.69   17.80
  -5  10  -5   89.19   14.40
  -5 -10   5   91.59   14.60
  -5  10  -5   85.39   12.30
   5  10   5   92.19   13.00
  -5 -10   5   88.69   13.10
   6 -10   5  147.79   25.70
   6 -10   5  160.38   19.00
   6  10  -5  117.59   17.20
   6 -10   5  131.19   17.90
  -6 -10  -5  152.68   17.60
  -6  10   5  146.99   17.20
  -6 -10  -5  123.89   17.20
   6 -10   5  160.58   20.10
  -6  10  -5  171.18   19.10
  -6  10  -5  167.08   17.60
  -6  10  -5  155.88   18.50
   6 -10  -5  147.89   16.40
   6  10   5  146.79   17.80
   6 -10  -5  176.68   21.70
  -6 -10   5  144.89   16.60
  -6 -10   5  152.38   19.50
   6 -10  -5  150.88   16.40
   7 -10   5   29.10   11.90
   7 -10   5   27.20   11.50
   7 -10   5   24.20   12.90
  -7  10   5   36.30   11.60
  -7 -10  -5   45.10   12.20
   7  10  -5   27.10   10.80
   7 -10  -5   16.60    8.90
  -7  10  -5   12.60   10.30
  -7 -10   5   13.70   11.20
   7 -10  -5   14.60    9.50
  -7  10  -5    9.70    9.40
   7 -10  -5   11.10   12.50
  -7  10  -5   16.10   11.30
   0 -11   5  177.68   18.30
   0 -11   5  165.68   16.10
   0 -11   5  164.78   17.90
   0 -11  -5  166.18   15.70
   0 -11  -5  189.98   19.70
   0  11  -5  159.98   16.50
   0 -11   5  179.78   15.90
   0 -11   5  169.48   15.50
   0  11  -5  166.98   16.60
   1  11  -5   55.39    9.90
   1 -11   5   62.09    9.80
   1 -11   5   66.69   10.90
  -1 -11  -5   58.19   12.80
   1 -11   5   66.49   12.80
   1  11  -5   47.30   10.00
  -1 -11  -5   68.79   10.40
   1 -11   5   71.49   11.60
   1 -11   5   57.79   12.00
  -1 -11   5   84.19   11.10
  -1 -11   5  112.39   13.60
  -1  11  -5   96.39   11.10
   1 -11  -5   71.89   12.80
   1 -11  -5   82.39   11.20
  -1 -11   5   93.69   11.30
  -1 -11   5   95.29   10.30
  -1  11  -5   94.59   13.10
  -2 -11  -5  194.18   17.50
   2 -11   5  177.08   20.70
   2  11  -5  181.18   17.80
   2  11  -5  193.68   18.90
  -2 -11  -5  187.88   20.20
   2 -11   5  153.18   18.40
   2 -11   5  195.48   17.10
   2 -11   5  173.78   18.50
   2 -11   5  185.28   18.00
  -2  11   5  176.98   14.20
  -2 -11   5  224.38   17.60
  -2 -11   5  216.78   20.70
   2 -11  -5  201.08   15.50
  -2  11  -5  200.58   18.10
   2 -11  -5  158.48   19.10
   2 -11  -5  211.18   16.60
  -2 -11   5  191.18   18.00
  -2 -11   5  183.18   17.10
   2  11   5  189.38   13.70
  -2  11  -5  192.98   18.20
   3 -11   5   29.50    8.20
  -3 -11  -5   27.20    7.80
   3  11  -5   29.80    9.40
   3 -11   5   24.20    7.50
   3  11  -5   25.00    7.60
   3 -11   5   35.40   10.80
   3 -11   5   26.90    9.10
  -3  11  -5   47.60    9.30
  -3  11  -5   58.99    9.10
  -3  11  -5   58.69   10.40
  -3 -11   5   53.69   10.20
   3 -11  -5   43.60   10.90
  -3 -11   5   59.79    9.20
   3 -11  -5   58.99    7.30
  -3  11  -5   54.79    8.30
   3  11   5   54.89    6.90
  -3 -11   5   63.79   10.30
   3 -11  -5   57.09    7.30
  -4  11   5  639.24   44.40
   4 -11   5  709.23   50.99
  -4 -11  -5  620.14   46.70
   4 -11   5  647.04   46.90
   4  11  -5  636.14   46.30
   4  11  -5  614.04   49.70
   4 -11   5  597.14   48.80
   4 -11   5  634.24   46.70
  -4 -11   5  652.53   47.20
  -4 -11   5  690.63   47.70
   4 -11  -5  650.43   50.09
  -4  11  -5  653.93   47.10
   4  11   5  664.43   44.60
  -4 -11   5  669.53   45.80
  -4  11  -5  693.33   44.60
  -4  11  -5  669.23   47.10
   4 -11  -5  652.63   44.40
   4 -11  -5  670.83   44.30
   5  11  -5   25.60   11.60
   5 -11   5   38.00   10.70
   5  11  -5   27.80    9.40
   5 -11   5   32.60   10.70
   5 -11   5   30.10   12.00
  -5 -11  -5   38.10   10.80
  -5  11  -5   69.89   12.80
  -5  11  -5   65.29   10.30
  -5 -11   5   67.19   11.00
  -5 -11   5   67.29   13.40
   5  11   5   70.29   10.80
   5 -11  -5   63.79   10.10
   5 -11  -5   64.49   14.40
   5 -11  -5   79.69   10.50
  -5  11  -5   87.19   13.80
   6 -11   5  319.67   30.70
   6 -11   5  356.76   30.60
  -6 -11  -5  332.57   30.70
  -6  11   5  330.27   29.00
   6 -11   5  314.37   33.10
   6  11   5  356.76   32.10
  -6  11  -5  379.36   29.50
  -6 -11   5  387.86   30.00
   6 -11  -5  382.76   28.90
  -6  11  -5  334.67   30.80
  -6  11  -5  369.46   32.10
  -6 -11   5  394.16   32.40
   7 -11   5   41.20   12.80
   7  11  -5   31.10   11.60
  -7 -11  -5   49.60   13.30
  -7  11   5   46.80   12.30
   7 -11   5   49.90   13.50
   7 -11   5   39.20   14.80
  -7 -11   5   46.00   13.80
   7 -11  -5   46.10   11.90
  -7  11  -5   43.90   13.40
  -7  11  -5   34.30   11.00
  -7  11  -5   51.89   14.80
   7 -11  -5   34.30   10.70
   7 -11  -5   49.10   16.90
   0  12  -5  402.46   31.80
   0 -12  -5  377.96   31.20
   0 -12   5  440.56   31.90
   0  12  -5  407.26   31.40
   0 -12   5  409.76   33.70
   0 -12  -5  468.15   35.90
   0 -12   5  423.26   30.70
   0 -12   5  425.26   31.20
   1 -12   5  230.48   22.80
   1 -12   5  223.48   19.40
   1 -12   5  231.88   20.40
   1 -12   5  250.77   23.30
   1  12  -5  249.88   21.00
   1  12  -5  209.88   19.60
   1 -12   5  238.38   21.70
  -1 -12  -5  218.78   19.50
  -1 -12  -5  235.58   23.40
  -1 -12   5  213.18   19.60
  -1  12  -5  204.28   19.60
  -1  12  -5  229.98   21.20
   1 -12  -5  237.88   23.20
  -1 -12   5  240.88   22.80
  -1 -12   5  226.28   19.20
  -1 -12   5  229.68   19.30
   1 -12  -5  224.68   19.90
   2  12  -5   16.30    7.40
   2 -12   5   16.00    6.80
   2 -12   5    6.50    6.80
   2 -12   5   11.30    5.80
  -2 -12  -5   11.20    8.30
   2 -12   5   15.50    8.40
   2  12  -5    7.50    6.30
  -2 -12  -5   15.70    6.30
   2 -12   5   10.80    7.90
  -2  12  -5   32.90    9.10
  -2 -12   5   29.20    7.30
   2 -12  -5   29.10   10.10
  -2  12  -5   24.70    7.50
  -2 -12   5   26.80    6.70
   2  12   5   28.30    4.20
  -2 -12   5   30.10    8.30
  -2 -12   5   25.80    9.60
   3  12  -5   32.60    8.50
   3 -12   5   27.80    9.90
   3  12  -5   31.90    9.70
  -3 -12  -5   30.40    8.70
   3 -12   5   29.70    8.90
   3 -12   5   34.10   13.20
   3 -12   5   37.10    8.70
  -3  12   5   40.70    6.90
  -3 -12   5   69.69    9.90
   3 -12  -5   61.49   13.80
  -3 -12   5   52.09   10.10
  -3  12  -5   64.99   10.80
  -3  12  -5   66.59   11.70
  -3  12  -5   73.79   10.30
  -3 -12   5   52.69   10.90
   4  12  -5  101.59   13.80
   4 -12   5  103.59   14.40
   4 -12   5   89.99   13.60
   4  12  -5   75.49   15.60
  -4  12   5   89.99   11.30
   4 -12   5   93.39   16.50
  -4 -12  -5   91.99   14.10
   4  12   5   86.69   10.90
   4 -12  -5  102.19   17.40
   4 -12  -5   94.39   11.00
   4 -12  -5   92.49   10.90
  -4  12  -5  105.19   15.30
  -4  12  -5   83.69   13.90
  -4 -12   5   87.69   14.40
  -4 -12   5   90.59   12.20
  -4 -12   5   96.99   14.50
   5 -12   5   93.09   16.90
  -5  12   5   78.79   11.90
   5 -12   5  100.99   14.90
   5  12  -5   92.19   14.00
  -5 -12  -5   75.29   13.90
   5 -12   5   74.19   13.40
   5  12  -5   88.59   17.00
  -5 -12   5   66.79   13.60
   5  12   5   71.69   11.40
  -5  12  -5   67.99   13.90
   5 -12  -5   68.99   16.50
  -5 -12   5   83.49   12.80
   5 -12  -5   77.59   11.30
  -5 -12   5   93.59   15.70
   5 -12  -5   74.99   11.40
  -5  12  -5   68.99   14.00
   6 -12   5   29.20   13.50
   6 -12   5   45.10   12.70
  -6  12   5   49.30   11.50
   6  12  -5   45.40   11.50
  -6 -12  -5   42.90   12.40
   6 -12   5   46.20   12.10
  -6 -12   5   74.59   15.70
  -6 -12   5   66.19   12.30
   6 -12  -5   48.50   15.60
  -6 -12   5   52.89   13.30
   6 -12  -5   51.29   10.80
  -6  12  -5   55.69   14.20
  -6  12  -5   49.60   12.90
  -7 -12  -5   48.50   13.90
   7 -12   5   45.10   13.80
   7 -12   5   50.09   16.60
   7 -12   5   29.00   12.70
  -7  12   5   32.00   11.80
  -7  12  -5   40.60   14.50
  -7  12  -5   60.59   15.00
  -7 -12   5   67.79   16.20
   7 -12  -5   63.79   13.00
   7 -12  -5   49.60   17.70
   7 -12  -5   53.59   12.60
   0 -13   5  193.38   17.20
   0 -13  -5  190.18   21.60
   0  13  -5  180.08   17.80
   0 -13   5  174.78   16.20
   0  13  -5  193.78   18.20
   0 -13   5  187.18   20.00
   0 -13  -5  160.28   17.20
   0 -13   5  175.68   17.60
   1 -13   5   28.90   10.20
   1 -13   5   29.40    7.80
   1 -13   5   36.70    8.70
  -1 -13  -5   45.40   11.70
   1 -13   5   32.10    9.90
   1  13  -5   31.80    8.50
  -1 -13  -5   32.20    8.60
   1  13  -5   42.40    9.40
   1 -13  -5   53.79   10.10
  -1 -13   5   57.69   12.10
  -1 -13   5   64.59    9.50
  -1 -13   5   55.29   10.30
  -1 -13   5   63.99    9.50
  -1  13  -5   52.29    9.50
   1 -13  -5   60.99   13.00
  -1  13  -5   57.49   11.00
   2 -13   5   36.90   10.80
   2 -13   5   39.80   11.20
   2  13  -5   63.19   10.80
  -2 -13  -5   72.49   14.40
   2  13  -5   63.89   10.70
   2 -13   5   53.69   10.70
   2 -13   5   50.79    9.40
  -2 -13  -5   47.60    9.60
  -2 -13   5   38.80    9.30
  -2  13  -5   51.69   11.30
  -2  13  -5   58.19   10.80
   2 -13  -5   42.90   11.90
  -2 -13   5   56.09   12.90
  -2 -13   5   47.60    8.70
  -2 -13   5   49.60    9.00
   3  13  -5   39.50   10.20
   3 -13   5   35.90   11.90
   3 -13   5   53.09   10.70
   3  13  -5   52.99   10.20
  -3 -13  -5   59.99   11.10
   3 -13   5   45.20    9.50
  -3 -13   5   31.90   10.00
   3 -13  -5   36.00   12.20
  -3 -13   5   45.60    8.90
  -3 -13   5   35.90    9.30
  -3  13  -5   37.30    9.80
  -3  13  -5   42.40   10.60
   4  13  -5  105.89   17.60
  -4 -13  -5   99.19   14.30
   4  13  -5  103.59   16.30
   4 -13   5   95.99   13.90
   4 -13   5  120.59   15.90
   4  13  -5   98.69   13.70
   4 -13   5   85.49   16.60
  -4  13  -5   81.19   14.70
  -4 -13   5   70.29   13.50
  -4 -13   5   79.59   11.80
   4 -13  -5   66.29   15.80
  -4  13  -5   79.99   14.10
  -4 -13   5   73.99   14.20
   5 -13   5    2.60    7.90
   5 -13   5   -0.80    8.80
   5  13  -5    5.10    7.30
   5 -13   5    6.90    9.10
  -5 -13  -5    5.40    8.60
  -5 -13   5    8.20    6.70
  -5  13  -5    0.40    8.90
   5 -13  -5    2.50   10.80
  -5  13  -5    9.40    8.80
  -5 -13   5   -1.60    8.00
  -5 -13   5    2.90    9.10
   6 -13   5   90.79   19.60
   6 -13   5   90.29   16.40
   6 -13   5   82.69   16.20
  -6 -13  -5  114.89   17.40
  -6  13  -5   85.99   17.60
  -6 -13   5   94.79   18.80
   6 -13  -5   85.39   19.80
  -6  13  -5   72.59   15.50
   0 -14   5  207.88   19.80
   0  14  -5  182.68   18.50
   0 -14  -5  253.27   24.80
   0  14  -5  174.08   19.00
   0 -14   5  222.98   18.80
   0 -14   5  198.78   18.10
   0 -14   5  212.18   22.70
   0 -14  -5  200.68   19.50
   1 -14   5   78.69   13.70
  -1 -14  -5   65.59   11.50
  -1 -14  -5   71.99   14.90
   1 -14   5   65.49   10.80
   1 -14   5   71.89   11.40
   1  14  -5   68.59   11.70
   1  14  -5   67.29   11.50
   1 -14   5   68.99   14.10
   1 -14  -5   82.19   12.90
  -1  14  -5   68.39   11.70
   1 -14  -5   68.59   14.60
  -1 -14   5   70.59   14.30
  -1 -14   5   88.89   11.70
  -1 -14   5   80.29   11.20
  -1 -14   5   72.69   11.80
  -1  14  -5   88.59   13.50
   2  14  -5   81.59   12.70
   2 -14   5   79.69   15.20
  -2 -14  -5   79.79   16.30
  -2 -14  -5   65.49   11.50
   2 -14   5   68.79   14.00
   2 -14   5   80.09   11.50
   2  14  -5   82.09   12.30
   2 -14   5   73.49   12.40
  -2 -14   5   82.39   12.90
  -2  14  -5   76.29   13.40
  -2  14  -5   70.79   12.00
   2 -14  -5   70.19   15.30
  -2 -14   5   83.49   15.60
  -2 -14   5   96.09   12.10
  -2 -14   5   76.89   11.30
   3 -14   5   83.59   12.80
   3 -14   5   91.19   15.20
   3 -14   5   70.29   15.70
   3  14  -5   88.29   13.20
  -3 -14  -5   82.29   13.50
   3  14  -5   89.79   14.70
  -3  14  -5  117.19   17.00
  -3 -14   5  123.89   16.20
  -3 -14   5  140.59   14.60
  -3  14  -5  111.29   15.50
   3 -14  -5   75.49   16.60
  -3 -14   5  126.79   13.20
   4 -14   5  125.69   17.70
   4 -14   5   85.59   18.10
  -4 -14  -5  105.19   15.60
   4  14  -5  112.69   18.80
   4  14  -5  125.09   18.10
   4 -14   5  107.79   15.40
  -4  14  -5  104.19   16.00
  -4 -14   5  106.39   15.30
   4 -14  -5   89.59   18.90
  -4  14  -5  112.79   17.60
  -4 -14   5   88.69   16.30
  -5 -14  -5    3.80    8.60
   5 -14   5   15.40   11.00
   5  14  -5    2.50   10.80
   5 -14   5    5.90    8.60
   5 -14   5   13.20   10.00
  -5 -14   5   21.40   11.10
  -5  14  -5   23.80   10.30
  -5  14  -5   19.90   11.20
   5 -14  -5   20.80   13.70
  -6 -14  -5   74.39   15.20
   6 -14   5   86.79   16.20
   6 -14   5   52.89   17.30
   6 -14   5   84.09   17.10
  -6 -14   5  114.19   19.50
   6 -14  -5   85.59   20.10
  -6  14  -5   88.79   17.80
  -6  14  -5   83.09   16.70
   0 -15  -5  413.26   34.30
   0 -15  -5  339.17   29.10
   0  15  -5  336.47   28.20
   0 -15   5  339.07   27.10
   0 -15   5  365.96   27.70
   0  15  -5  328.07   28.30
   0 -15   5  335.97   31.80
   0 -15   5  362.56   29.80
   1 -15   5   57.09   12.50
   1 -15   5   63.69   13.80
   1 -15   5   53.59    9.70
   1  15  -5   41.50   10.20
   1 -15   5   60.29   10.50
   1  15  -5   59.39   11.00
  -1 -15  -5   48.80   10.60
  -1 -15  -5   68.89   15.10
  -1 -15   5   62.19    9.80
  -1 -15   5   66.89   12.20
  -1  15  -5   61.59   11.60
  -1  15  -5   70.99   12.00
   1 -15  -5   60.89   14.30
  -1 -15   5   85.39   11.20
   1 -15  -5   50.79   11.20
  -1 -15   5   74.29   15.20
  -2 -15  -5   83.29   17.20
   2 -15   5   67.49   11.40
   2 -15   5   51.69   13.60
   2  15  -5   70.99   12.00
   2 -15   5   71.99   12.30
  -2 -15  -5   68.99   12.30
  -2  15  -5   65.49   13.00
   2 -15  -5   62.79   15.10
  -2  15  -5   68.89   12.10
  -2 -15   5   75.99   11.10
  -2 -15   5   58.69   11.50
  -2 -15   5   58.79   12.30
  -2 -15   5   60.89   14.50
   3  15  -5  173.18   18.30
   3 -15   5  162.98   19.00
   3 -15   5  159.18   16.80
   3 -15   5  148.69   22.60
  -3 -15  -5  165.98   18.30
  -3 -15   5  120.69   18.30
  -3  15  -5  148.39   19.10
  -3  15  -5  152.58   20.70
   3 -15  -5  129.89   22.70
   4  15  -5  150.68   20.60
  -4 -15  -5  145.69   18.90
   4 -15   5  165.38   18.80
   4 -15   5  136.99   22.80
   4 -15   5  161.38   21.20
  -4  15  -5  140.29   19.60
   4 -15  -5  140.09   24.50
  -4 -15   5  156.38   21.30
  -4  15  -5  166.78   22.50
   5 -15   5   16.80   12.40
   5 -15   5   20.70   11.40
  -5 -15  -5   27.70   11.20
   5 -15   5   37.00   11.50
  -5  15  -5   32.40   13.00
   5 -15  -5   21.20   13.10
  -5 -15   5   26.30   12.80
  -5  15  -5   22.80   11.70
   0  16  -5   13.20    8.00
   0 -16   5    6.90    8.30
   0 -16   5   22.20   10.20
   0 -16  -5   17.10    8.60
   0 -16   5   22.80    8.30
   0 -16  -5   23.40   11.60
   1  16  -5  504.55   40.10
  -1 -16  -5  528.05   41.30
   1 -16   5  566.44   40.40
   1 -16   5  531.95   42.70
   1 -16   5  523.45   44.30
   1 -16   5  515.85   39.40
  -1 -16  -5  592.44   46.30
  -1  16  -5  601.74   41.80
  -1  16  -5  551.04   41.00
   1 -16  -5  536.55   42.60
  -1 -16   5  601.24   45.70
   1 -16  -5  583.94   46.20
  -1 -16   5  548.75   41.20
  -2 -16  -5   12.50    7.90
   2 -16   5   14.80    7.60
   2 -16   5    6.00    9.10
   2  16  -5    4.50    7.70
   2 -16   5   10.90    7.60
  -2 -16  -5   25.20   12.20
  -2  16  -5   34.00    9.60
  -2 -16   5   34.20   12.30
  -2 -16   5   42.10   11.20
  -2  16  -5   24.30   10.00
   2 -16  -5   28.20   13.10
   3 -16   5  291.17   33.40
   3 -16   5  355.86   30.60
   3 -16   5  333.97   28.30
  -3 -16  -5  367.86   30.30
  -3 -16   5  346.67   30.30
  -3  16  -5  378.76   32.20
  -3  16  -5  353.26   29.60
   3 -16  -5  342.97   34.80
   4 -16   5   11.10   10.00
  -4 -16  -5   19.10   10.00
   4 -16   5    4.70   10.10
   4 -16   5   -0.70    7.30
   4 -16  -5   18.10   12.40
  -4  16  -5   14.10   10.10
  -4 -16   5   15.60   10.40
  -4  16  -5   17.90   11.30
  -5 -16  -5  124.39   18.70
   5 -16   5  112.79   19.70
   5 -16   5  100.39   21.40
   5 -16   5  132.29   18.60
  -5  16  -5  183.68   24.60
  -5  16  -5  149.09   20.10
   5 -16  -5  129.19   24.80
  -5 -16   5  158.78   22.90
   0  17  -5   41.20   10.20
   0 -17  -5   28.10   10.10
   0 -17   5   33.20   12.30
   0 -17  -5   13.60   10.80
   0 -17   5   34.00   11.40
   1 -17   5  104.09   18.20
   1 -17   5   75.69   14.50
  -1 -17  -5   78.09   14.10
  -1 -17  -5   82.49   18.20
  -1 -17   5   77.29   14.10
  -1  17  -5   91.79   14.20
  -1 -17   5   93.09   17.50
   1 -17  -5   86.89   17.80
  -2 -17  -5   80.39   18.10
  -2 -17  -5   93.29   14.80
   2 -17   5   64.89   15.70
   2 -17  -5   54.69   15.90
  -2 -17   5   56.59   12.50
  -2 -17   5   62.69   16.30
  -2  17  -5   64.59   13.00
  -3 -17  -5   87.69   15.10
   3 -17   5   79.69   18.90
  -3 -17   5  135.79   18.80
  -3  17  -5  129.29   17.30
   3 -17  -5  143.89   24.30
   4 -17   5    9.70   12.00
   4 -17   5   10.90   11.30
  -4 -17  -5   13.00    9.90
   4 -17   5   18.10   12.70
   4 -17  -5   22.60   14.60
  -4  17  -5   27.20   11.20
  -4 -17   5   16.10   10.90
   0 -18  -5    2.40    8.50
   0 -18   5    5.50   10.60
   0 -18   5    4.30    8.60
   0 -18  -5   11.50   10.90
   1 -18   5   18.10   12.10
   1 -18   5   21.40   10.70
  -1 -18  -5   31.40   13.10
  -1 -18  -5   32.60   10.70
  -1 -18   5   30.90   10.60
   1 -18  -5   28.40   13.00
  -1 -18   5   30.70   12.20
   2 -18   5   11.90   11.00
  -2 -18  -5    3.50   12.20
  -2 -18  -5    2.70    8.40
   2 -18  -5   22.40   13.50
  -2  18  -5    1.60    8.60
  -2 -18   5   29.10   10.50
  -2 -18   5   17.70   13.30
   3 -18   5   37.00   15.20
  -3 -18  -5   35.20   10.90
  -3 -18   5   36.30   12.90
  -3  18  -5   22.70    9.90
   3 -18  -5   22.80   13.90
   4 -18   5   70.09   18.70
  -4 -18  -5   64.79   14.10
  -4 -18   5   60.29   15.10
   4 -18  -5   47.30   17.40
  -4  18  -5   58.89   14.20
   0 -19  -5  105.49   20.60
   0 -19  -5  100.79   17.10
   0 -19   5  101.79   19.90
   0 -19   5   99.99   17.00
  -1 -19  -5    1.20   11.40
   1 -19   5    4.20    9.60
   1 -19   5    3.50   11.60
  -1 -19  -5    6.20    9.80
  -1 -19   5   11.80   11.60
  -1 -19   5   17.80   10.10
   1 -19  -5   19.00   12.60
  -2 -19  -5  201.88   23.00
  -2 -19  -5  208.08   30.00
   2 -19   5  209.68   27.90
  -2 -19   5  212.58   24.10
   2 -19  -5  257.47   29.30
  -3 -19  -5   37.30   12.60
   3 -19   5   49.80   15.80
   3 -19  -5   47.00   17.20
  -3 -19   5   50.39   14.30
   0 -20   5    2.40    9.30
   0 -20   5   14.30   11.10
   0 -20  -5   -9.50    9.60
   0 -20  -5   -1.00    9.20
  -1 -20  -5   43.40   12.80
   1 -20   5   59.79   14.70
  -1 -20  -5   60.99   17.90
   1 -20   5   50.59   15.80
   1 -20  -5   39.80   15.40
  -1 -20   5   46.60   13.90
  -1 -20   5   61.79   16.60
  -2 -20  -5   -6.80   11.50
   2 -20   5    5.00   11.00
  -2 -20  -5    2.30   10.10
  -2 -20   5    2.50    9.60
   2 -20  -5   -4.00   11.70
   0   0  -6 1554.64  100.49
   0   0  -6 1804.02  100.19
   0   0  -6 1433.56  100.69
   0   0   6 1494.05  100.69
   0   0   6 1511.25  101.59
   0   0   6 1762.22  100.09
  -1   0   6   43.30    4.40
   1   0   6   45.40    5.00
  -1   0  -6   41.20    4.20
   1   0   6   39.90    4.50
  -1   0  -6   41.20    4.10
   1   0  -6   37.40    5.30
   1   0   6   42.80    5.60
  -1   0  -6   46.50    5.30
   1   0  -6   37.20    4.30
  -1   0  -6   37.10    5.00
  -2   0  -6  277.87   17.80
   2   0   6  266.77   18.10
   2   0  -6  247.98   18.10
   2   0  -6  257.07   18.90
  -2   0  -6  282.87   18.70
   2   0   6  256.17   18.00
  -2   0  -6  263.17   18.00
   2   0   6  257.57   19.00
  -2   0   6  251.67   18.00
   3   0  -6  384.26   26.30
   3   0   6  384.36   25.90
  -3   0  -6  396.76   25.60
  -3   0  -6  369.96   25.70
   3   0   6  387.66   25.90
  -3   0   6  389.06   26.00
  -3   0  -6  362.56   26.10
   3   0   6  392.66   27.20
   3   0  -6  356.56   26.90
   3   0  -6  379.06   26.10
   4   0   6  428.66   30.40
   4   0  -6  394.86   28.80
  -4   0  -6  428.46   28.40
  -4   0  -6  399.46   28.50
   4   0  -6  421.36   29.20
   4   0  -6  399.96   30.20
   4   0   6  420.56   28.70
  -4   0   6  427.26   28.90
   4   0   6  417.16   28.80
  -4   0  -6  408.06   29.10
  -5   0  -6   18.80    5.60
   5   0  -6   26.00    6.40
   5   0   6   24.10    6.00
  -5   0   6   22.30    6.10
  -5   0  -6   15.90    6.00
   5   0   6   24.90    6.10
   5   0  -6   21.40    6.10
   5   0  -6   27.70    7.60
  -5   0  -6   25.50    5.80
   5   0   6   23.10    7.60
   6   0   6    7.60    5.50
   6   0  -6    4.20    5.60
   6   0   6    0.30    6.20
   6   0  -6    6.20    7.10
  -6   0  -6    5.40    5.90
   6   0  -6    8.50    6.10
  -6   0  -6    8.30    5.50
   6   0   6    7.40    5.80
  -6   0  -6    4.20    5.40
  -7   0  -6   83.69   12.40
   7   0   6   61.99   11.70
   7   0  -6   58.99   12.20
   7   0   6   84.29   15.80
   7   0  -6   78.09   15.50
   7   0   6   67.09   11.80
   7   0  -6   62.39   12.30
  -7   0  -6   73.39   13.40
  -7   0  -6   64.09   11.20
  -8   0  -6   71.99   14.90
   8   0   6   83.09   15.10
   8   0  -6   77.19   15.10
  -8   0  -6   73.89   14.20
   8   0  -6   74.79   14.80
  -8   0  -6   87.29   14.10
   8   0   6   75.89   13.80
   0  -1  -6 1084.09   61.39
   0  -1   6  859.21   64.09
   0  -1  -6  945.51   61.89
   0   1  -6  966.40   62.59
   0   1  -6  852.31   62.59
   0   1  -6  955.50   62.89
   0  -1   6  895.21   62.99
   0   1   6  967.60   62.79
   0  -1  -6  943.81   62.79
   0  -1   6  975.50   62.49
   0  -1   6 1083.49   60.29
   0   1   6 1063.89   61.39
   0   1   6  909.61   62.29
   0  -1  -6 1083.59   60.59
   1   1  -6  545.75   38.00
   1  -1   6  531.85   38.60
  -1   1   6  540.55   36.70
   1  -1   6  537.45   37.70
   1   1  -6  574.74   37.60
  -1  -1  -6  537.15   37.80
  -1  -1  -6  545.95   36.00
  -1  -1  -6  567.94   36.50
  -1  -1  -6  578.74   37.30
  -1  -1  -6  564.04   36.80
   1  -1   6  538.65   37.60
   1  -1  -6  605.24   36.90
   1   1   6  603.24   37.40
  -1   1  -6  648.74   37.60
   1   1   6  635.24   37.00
  -1   1  -6  613.34   37.10
   1   1   6  603.64   38.00
  -1   1  -6  604.34   38.00
  -1  -1   6  609.34   37.60
  -1   1  -6  619.24   38.10
   2  -1   6 1391.86   82.89
  -2  -1  -6 1414.26   82.49
  -2  -1  -6 1369.16   82.99
  -2  -1  -6 1426.86   81.49
  -2   1   6 1345.57   82.39
   2   1  -6 1345.57   82.79
   2  -1   6 1419.86   82.89
  -2  -1  -6 1402.46   81.99
   2  -1   6 1397.26   83.99
  -2   1  -6 1193.88   82.29
  -2  -1   6 1236.58   82.49
   2   1   6 1252.97   82.09
   2   1   6 1241.08   82.99
  -2   1  -6 1279.37   82.89
   2  -1  -6 1236.98   82.29
   2  -1  -6 1242.28   82.99
   2   1   6 1238.48   82.19
  -2   1  -6 1293.97   82.39
   2  -1  -6 1296.67   82.69
   3   1  -6  253.37   19.30
  -3  -1  -6  257.17   19.20
   3   1  -6  260.57   20.30
   3  -1   6  248.18   18.90
  -3  -1  -6  266.87   18.30
  -3  -1  -6  243.58   18.60
   3  -1   6  237.48   18.80
  -3   1   6  234.18   18.60
   3  -1   6  255.47   20.30
   3   1  -6  259.97   19.20
   3   1   6  279.97   20.00
  -3   1  -6  284.37   19.40
   3   1   6  286.57   18.80
   3   1   6  293.17   18.90
   3  -1  -6  261.27   18.80
   3  -1  -6  278.17   20.10
  -3   1  -6  272.17   18.80
  -3  -1   6  262.77   19.00
  -3   1  -6  288.87   18.80
   3  -1  -6  285.07   19.30
   4   1  -6  178.58   13.40
  -4  -1  -6  168.48   12.50
  -4  -1  -6  176.28   13.40
   4   1  -6  170.78   12.90
   4  -1   6  167.18   12.60
   4  -1   6  170.68   12.70
   4  -1   6  177.58   14.50
  -4   1   6  167.68   12.60
   4   1  -6  173.68   14.70
  -4   1  -6  124.09   11.70
   4   1   6  111.69   11.60
  -4   1  -6  121.29   12.10
   4  -1  -6  109.69   11.60
  -4   1  -6  121.89   11.50
   4   1   6  116.79   12.70
   4  -1  -6  120.69   11.90
   4  -1  -6  124.19   13.10
   4   1   6  104.79   11.20
  -4  -1   6  109.69   11.70
  -5   1   6  114.39   12.10
  -5  -1  -6  110.69   11.80
   5   1  -6  117.59   12.50
   5  -1   6  110.09   12.20
  -5  -1  -6  122.89   12.90
  -5  -1  -6  120.99   12.30
   5   1  -6  106.39   14.30
   5  -1   6  105.19   12.50
   5   1  -6  102.89   12.50
   5  -1   6  129.19   14.40
   5  -1  -6  149.39   15.10
   5   1   6  140.79   14.80
   5  -1  -6  125.79   12.60
  -5   1  -6  161.28   13.80
  -5   1  -6  134.69   12.40
   5  -1  -6  141.79   13.20
  -5  -1   6  143.79   13.10
  -5   1  -6  133.89   12.20
   5   1   6  146.09   12.50
   5   1   6  136.89   12.50
   6  -1   6  213.68   18.40
  -6  -1  -6  217.28   17.60
   6  -1   6  213.28   18.90
   6   1  -6  195.18   18.80
   6   1  -6  203.08   20.80
  -6  -1  -6  203.28   18.50
  -6  -1  -6  221.78   19.10
   6  -1   6  220.58   21.70
   6   1  -6  195.18   18.70
   6  -1  -6  188.98   20.60
  -6   1  -6  190.08   17.90
   6  -1  -6  187.88   18.50
   6   1   6  197.08   17.80
   6   1   6  193.48   20.60
  -6   1  -6  202.38   17.70
   6   1   6  199.18   18.30
  -6   1  -6  170.68   18.20
   6  -1  -6  172.18   18.00
  -7  -1  -6   64.99   10.80
   7   1  -6   54.79   13.50
   7  -1   6   57.79   11.30
   7   1  -6   43.80   10.80
  -7  -1  -6   47.00   10.40
  -7  -1  -6   51.49   11.30
   7  -1   6   46.30   13.10
  -7  -1  -6   45.70    9.30
   7  -1   6   47.30   10.70
   7   1  -6   49.70   11.40
   7  -1  -6   38.30   10.40
   7   1   6   43.40   10.70
  -7   1  -6   49.40   10.10
  -7   1  -6   45.40   11.00
  -7   1  -6   47.30   10.50
   7   1   6   45.00   10.00
   7  -1  -6   46.50   10.50
   7   1   6   52.19   13.10
   7  -1  -6   55.09   13.20
   8   1  -6    7.70    8.80
   8  -1   6   18.10    9.70
  -8  -1  -6    7.00    8.90
  -8  -1  -6   22.40    9.70
  -8  -1  -6    5.50    7.80
   8  -1   6   23.40    9.90
  -8   1  -6    5.00   10.10
   8  -1  -6    0.70    8.90
  -8   1  -6   -2.60    7.30
   8  -1  -6    5.80    8.30
   8   1   6    8.50    8.80
   8   1   6    5.10    8.20
  -8   1  -6    6.60    8.20
   0   2  -6  586.14   41.60
   0   2   6  657.53   40.80
   0   2  -6  625.94   42.30
   0  -2   6  699.93   39.90
   0   2   6  673.93   39.70
   0  -2   6  598.44   44.00
   0   2  -6  594.94   41.90
   0  -2  -6  559.34   40.20
   0  -2  -6  667.63   39.70
   0  -2  -6  595.04   40.30
   0  -2  -6  648.14   39.50
   0  -2   6  668.03   40.00
   0  -2   6  604.74   42.40
   0   2   6  598.14   40.80
   0  -2   6  580.04   41.70
   0  -2  -6  639.44   41.70
   0  -2  -6  686.53   41.10
  -1  -2  -6  453.75   28.30
  -1  -2  -6  463.75   28.60
   1  -2   6  450.05   31.30
  -1   2   6  462.75   28.40
   1  -2   6  448.76   30.10
   1  -2   6  484.65   28.70
  -1  -2  -6  454.75   28.80
  -1  -2  -6  437.56   29.80
   1   2  -6  461.95   29.90
   1   2  -6  462.05   30.00
  -1  -2  -6  488.35   28.00
   1  -2   6  467.95   30.10
   1  -2  -6  410.06   28.30
   1   2   6  409.36   29.00
  -1  -2   6  412.96   28.30
  -1   2  -6  419.96   29.50
  -1   2  -6  475.35   29.90
  -1   2  -6  404.16   29.70
   1  -2  -6  448.86   28.80
   1   2   6  437.36   28.20
   1  -2  -6  421.46   28.70
  -1  -2   6  431.56   29.60
   1   2   6  414.16   28.70
  -2  -2  -6  304.27   20.70
   2  -2   6  301.97   21.90
  -2  -2  -6  299.87   21.90
  -2  -2  -6  305.07   21.30
   2  -2   6  293.67   23.00
  -2   2   6  281.77   21.10
  -2  -2  -6  293.17   20.60
   2  -2   6  285.57   21.90
   2   2  -6  278.67   21.80
   2  -2  -6  342.27   21.40
  -2   2  -6  364.56   22.10
  -2  -2   6  346.07   22.20
   2   2   6  343.57   22.00
   2  -2  -6  340.77   22.20
  -2   2  -6  333.37   22.00
   2   2   6  336.97   21.10
   2   2   6  332.37   21.20
   2  -2  -6  361.76   21.80
  -2   2  -6  318.07   21.60
  -3  -2  -6  320.77   21.00
   3  -2   6  338.77   22.80
   3   2  -6  313.77   22.30
   3   2  -6  297.77   21.00
  -3   2   6  297.37   20.30
  -3  -2  -6  333.87   19.90
   3  -2   6  302.57   20.80
  -3  -2  -6  326.87   19.70
  -3  -2  -6  328.67   20.60
   3  -2   6  352.06   21.30
  -3   2  -6  262.57   20.10
  -3  -2   6  271.67   20.60
  -3   2  -6  265.47   20.20
   3  -2  -6  269.57   20.50
   3   2   6  249.97   19.80
   3  -2  -6  257.67   21.10
   3   2   6  255.17   20.80
  -3   2  -6  281.77   20.70
   3   2   6  247.48   19.70
   3  -2  -6  255.27   20.00
  -4   2   6  178.88   14.10
   4   2  -6  182.58   14.50
  -4  -2  -6  178.28   13.20
   4   2  -6  185.88   16.30
   4   2  -6  158.38   14.20
   4  -2   6  172.08   14.20
   4  -2   6  196.98   16.30
   4  -2   6  171.08   14.30
  -4  -2  -6  174.38   13.00
  -4  -2  -6  191.48   14.50
  -4  -2  -6  173.28   13.80
  -4   2  -6  159.58   13.60
  -4   2  -6  152.88   13.40
  -4  -2   6  144.09   13.80
   4  -2  -6  160.88   15.20
  -4   2  -6  142.39   13.80
   4  -2  -6  163.68   13.90
   4  -2  -6  153.88   13.80
   4   2   6  156.78   13.20
   4   2   6  158.68   14.90
  -5  -2  -6  215.28   16.70
  -5  -2  -6  202.38   14.70
   5   2  -6  201.98   16.30
  -5  -2  -6  209.68   14.80
   5   2  -6  191.78   16.30
   5  -2   6  198.88   18.40
  -5  -2  -6  200.58   15.40
   5   2  -6  209.88   18.70
   5  -2   6  187.28   15.70
   5  -2   6  198.68   15.90
   5  -2  -6  156.68   14.90
   5  -2  -6  140.19   15.20
   5  -2  -6  140.99   16.20
   5   2   6  137.59   16.10
  -5  -2   6  142.99   14.90
  -5   2  -6  156.88   15.40
  -5   2  -6  146.79   14.50
   5   2   6  131.79   14.00
  -5   2  -6  146.49   14.60
  -6  -2  -6  223.88   20.60
   6   2  -6  255.17   24.70
   6  -2   6  228.68   21.90
   6   2  -6  213.08   21.70
  -6  -2  -6  233.98   20.90
   6   2  -6  224.28   22.10
  -6  -2  -6  240.78   21.50
  -6  -2  -6  264.77   23.00
   6  -2   6  239.38   21.90
   6  -2   6  253.07   25.10
  -6   2  -6  289.87   23.00
   6   2   6  299.17   22.40
   6  -2  -6  289.07   22.50
   6  -2  -6  287.07   22.90
  -6   2  -6  316.37   22.70
   6   2   6  295.77   22.10
  -6   2  -6  280.87   22.00
   6   2   6  289.47   25.00
  -6  -2   6  309.87   23.10
   6  -2  -6  294.87   25.20
  -7  -2  -6  326.17   23.40
   7  -2   6  308.87   24.60
   7   2  -6  292.37   25.20
   7  -2   6  297.97   25.10
   7   2  -6  329.77   28.50
  -7  -2  -6  321.87   25.00
  -7  -2  -6  302.67   25.60
   7  -2   6  325.87   29.00
   7   2   6  243.58   26.20
  -7   2  -6  241.28   23.10
   7  -2  -6  218.38   23.30
  -7   2  -6  213.38   22.90
   7  -2  -6  231.18   25.90
  -7   2  -6  220.18   23.40
   7  -2  -6  222.48   22.80
   7   2   6  212.08   22.10
   7   2   6  230.78   23.00
   8  -2   6    7.30    8.90
  -8  -2  -6   18.60   10.10
  -8  -2  -6   12.20    8.20
  -8  -2  -6   19.80   10.30
   8   2  -6   18.70   10.30
   8  -2   6   13.50   10.20
   8  -2  -6   13.10    8.80
   8  -2  -6   17.60   11.00
  -8  -2   6   29.60   11.20
  -8   2  -6   27.80   11.60
   8   2   6   30.00   10.40
  -8   2  -6   24.70    9.70
   8   2   6   12.70    9.70
  -8   2  -6   30.90   10.90
   0   3  -6   53.69    7.70
   0  -3   6   48.30    5.00
   0  -3  -6   51.19    4.00
   0  -3   6   48.90    7.50
   0  -3  -6   50.69    4.20
   0  -3  -6   48.70    4.20
   0   3   6   46.70    3.70
   0   3   6   42.90    4.70
   0  -3  -6   34.00    5.60
   0  -3  -6   49.80    3.70
   0  -3  -6   47.90    4.20
   0   3  -6   51.19    6.80
   0  -3  -6   48.30    6.30
   0   3  -6   54.19    7.80
   0  -3  -6   49.30    3.70
   0  -3   6   52.29    5.30
   0  -3   6   53.79    9.30
   0  -3   6   47.20    7.00
   1   3  -6  926.81   59.09
  -1  -3  -6  872.81   59.09
   1  -3   6  951.00   57.59
   1   3  -6  878.31   59.59
  -1  -3  -6  956.00   56.99
   1  -3   6  934.51   58.49
  -1  -3  -6  891.01   57.89
   1  -3   6  897.81   59.49
  -1  -3  -6  934.01   57.19
  -1  -3  -6  945.81   57.79
  -1   3   6  958.20   57.49
  -1  -3  -6  941.01   57.79
   1  -3   6  884.91   60.99
   1  -3   6  917.71   59.79
  -1  -3  -6  946.91   58.09
   1  -3  -6  964.20   56.99
   1   3   6  960.10   57.19
  -1   3  -6  913.11   58.89
  -1   3  -6  949.21   59.69
  -1  -3   6  891.91   59.39
   1  -3  -6  872.61   57.79
   1   3   6  881.51   57.99
   1  -3  -6  975.20   58.69
   1   3   6  926.31   57.79
  -1   3  -6  930.31   59.59
   1  -3  -6  919.81   57.49
  -1  -3   6  893.81   57.89
   2  -3   6 1041.50   66.89
   2  -3   6  983.40   66.89
  -2   3   6 1001.90   65.69
   2  -3   6  957.00   67.99
   2  -3   6 1080.79   66.39
  -2  -3  -6 1038.00   65.09
  -2  -3  -6  986.90   66.49
  -2  -3  -6 1012.00   65.89
   2   3  -6 1019.10   66.99
  -2  -3  -6 1030.60   65.69
  -2   3  -6 1045.40   66.29
   2   3   6 1084.89   65.59
   2  -3  -6 1063.49   65.79
  -2  -3   6 1087.89   66.99
   2  -3  -6 1132.29   66.89
  -2   3  -6 1063.39   66.79
   2   3   6 1105.79   65.39
  -2   3  -6 1047.70   66.49
   2  -3  -6 1052.89   66.49
   2  -3  -6 1107.99   66.19
  -2   3  -6 1043.10   66.89
  -2  -3   6 1043.70   65.99
   2   3   6 1064.09   66.19
  -3  -3  -6  430.46   29.00
   3   3  -6  409.86   31.60
   3   3  -6  424.06   30.50
  -3   3   6  431.36   29.60
   3  -3   6  410.56   30.40
  -3  -3  -6  422.16   29.20
   3  -3   6  438.56   32.10
  -3  -3  -6  420.86   29.80
   3  -3   6  420.86   30.30
  -3  -3  -6  409.56   30.00
   3  -3  -6  465.85   29.90
  -3   3  -6  491.95   30.20
  -3  -3   6  467.35   30.60
   3  -3  -6  475.85   30.20
   3   3   6  452.65   30.50
   3   3   6  478.45   29.40
  -3   3  -6  493.55   30.60
  -3   3  -6  485.15   30.50
   3  -3  -6  451.45   30.80
   4  -3   6  496.85   36.80
  -4  -3  -6  465.55   34.20
  -4  -3  -6  471.75   34.50
   4  -3   6  475.15   34.90
   4   3  -6  489.35   36.60
  -4  -3  -6  477.85   33.40
  -4  -3  -6  490.45   33.60
   4  -3   6  483.45   34.70
   4   3  -6  463.35   34.80
  -4   3  -6  532.85   34.80
   4  -3  -6  561.14   36.20
  -4   3  -6  523.45   34.40
  -4   3  -6  555.44   35.20
   4   3   6  557.34   34.20
  -4  -3   6  502.95   34.90
   4  -3  -6  534.35   34.80
   4   3   6  517.65   35.60
   4  -3  -6  527.25   34.60
  -5  -3  -6  236.98   19.60
   5  -3   6  269.37   22.80
  -5  -3  -6  251.27   19.00
   5  -3   6  257.07   20.50
   5   3  -6  240.18   20.30
   5   3  -6  266.87   22.70
   5  -3   6  233.38   19.90
  -5  -3  -6  242.08   18.70
  -5  -3  -6  251.37   20.50
   5   3   6  247.08   19.40
   5  -3  -6  227.48   19.80
   5   3   6  237.28   21.20
  -5  -3   6  248.78   20.30
   5  -3  -6  258.97   20.10
  -5   3  -6  241.18   19.70
  -5   3  -6  236.98   19.30
  -5   3  -6  257.07   20.40
   5  -3  -6  269.87   22.20
   6  -3   6  583.14   45.60
   6  -3   6  645.34   49.20
   6   3  -6  601.94   46.10
  -6  -3  -6  654.23   46.20
  -6  -3  -6  587.64   45.30
  -6  -3  -6  596.84   44.50
   6   3  -6  610.64   48.70
   6  -3   6  602.84   46.10
  -6  -3  -6  625.84   44.50
  -6   3  -6  716.53   46.20
  -6   3  -6  696.43   46.60
   6   3   6  700.83   48.60
  -6  -3   6  677.83   46.40
   6  -3  -6  737.83   49.10
   6  -3  -6  708.73   46.20
   6   3   6  705.13   45.70
  -6   3  -6  710.43   45.80
   6  -3  -6  657.43   46.30
   7  -3   6   50.99   10.90
   7   3  -6   46.70   11.20
   7  -3   6   55.09   13.70
  -7  -3  -6   49.30   10.90
  -7  -3  -6   53.49   11.00
  -7  -3  -6   64.79   10.70
   7   3  -6   62.29   14.30
   7  -3   6   46.70   10.90
  -7   3  -6   29.50    9.40
   7   3   6   43.50   10.10
   7   3   6   44.80   12.10
   7  -3  -6   41.80   11.70
  -7   3  -6   39.10   10.90
   7  -3  -6   26.30    9.60
  -7  -3   6   32.90    9.60
   7  -3  -6   36.60   10.30
   7   3   6   36.70    9.30
  -7   3  -6   39.50    9.30
   8   3  -6  258.77   27.20
  -8  -3  -6  308.57   28.10
[truncated: 777,984 more chars]
