# Supplementary material for: Crystal structure of SrCo4(OH)(PO4)3, a new hy­droxy­phosphate
Source: Acta Crystallogr E Crystallogr Commun. 2020 Jun 5;76(Pt 7):1022–6. doi: 10.1107/S2056989020007331 (PMC7336777; doi:10.1107/S2056989020007331)
Supplement: Supplementary file 2 [file e-76-01022-Isup2.hkl]

data_I                                                                          
_shelx_title ' EL16_D426_DRX5_CH7a_a.res in P2(1)2(1)2(1)'                      
_shelx_refln_list_code          4                                               
_shelx_F_calc_maximum      406.98                                               
_exptl_crystal_F_000      1184.00                                               
_reflns_d_resolution_high  0.6201                                               
                                                                                
loop_                                                                           
 _space_group_symop_operation_xyz                                               
 'x, y, z'                                                                      
 '-x+1/2, -y, z+1/2'                                                            
 '-x, y+1/2, -z+1/2'                                                            
 'x+1/2, -y+1/2, -z'                                                            
                                                                                
_cell_length_a     5.1245                                                       
_cell_length_b    12.0491                                                       
_cell_length_c    15.7118                                                       
_cell_angle_alpha  90.000                                                       
_cell_angle_beta   90.000                                                       
_cell_angle_gamma  90.000                                                       
                                                                                
_shelx_F_squared_multiplier     1.000                                           
                                                                                
loop_                                                                           
 _refln_index_h                                                                 
 _refln_index_k                                                                 
 _refln_index_l                                                                 
 _refln_F_squared_calc                                                          
 _refln_F_squared_meas                                                          
 _refln_F_squared_sigma                                                         
 _refln_observed_status                                                         
   2   0   0     165632.55     170721.06      4294.77 o                         
   4   0   0     129296.00     133850.62      3678.15 o                         
   6   0   0      15628.63      16122.03       473.84 o                         
   8   0   0       4031.79       4174.65       384.30 o                         
   1   1   0        997.69       1016.10        20.14 o                         
   2   1   0        128.86         85.58         7.22 o                         
   3   1   0       2915.69       2912.14        62.64 o                         
   4   1   0       1759.28       1731.87        47.26 o                         
   5   1   0         35.15         33.18        16.74 o                         
   6   1   0       8200.64       8568.14       199.70 o                         
   7   1   0         80.90        100.63        35.13 o                         
   8   1   0       1575.87       1558.65       126.90 o                         
   0   2   0       4186.96       3879.60       102.01 o                         
   1   2   0        168.26        176.51         8.60 o                         
   2   2   0       2005.44       1612.43        40.22 o                         
   3   2   0       1599.60       1582.59        38.46 o                         
   4   2   0        345.56        332.63        20.72 o                         
   5   2   0         89.86        103.12        19.70 o                         
   6   2   0        100.83        125.25        25.66 o                         
   7   2   0        594.95        704.68        51.77 o                         
   8   2   0        122.52        118.81        66.43 o                         
   1   3   0       6773.55       6646.34       127.71 o                         
   2   3   0       4171.67       4646.71        96.53 o                         
   3   3   0       1749.40       1739.79        43.89 o                         
   4   3   0        913.79        833.38        31.00 o                         
   5   3   0       1459.25       1427.07        49.65 o                         
   6   3   0         59.94         68.56        24.09 o                         
   7   3   0        589.13        639.09        47.41 o                         
   8   3   0        136.79        105.73        70.56 o                         
   0   4   0       7934.11       7301.27       167.38 o                         
   1   4   0       2735.59       2767.50        55.20 o                         
   2   4   0      26798.37      27467.31       513.21 o                         
   3   4   0        576.68        517.59        21.17 o                         
   4   4   0      10193.33      10112.80       209.50 o                         
   5   4   0       1589.87       1626.89        53.85 o                         
   6   4   0       1857.47       1925.80        66.31 o                         
   7   4   0       2311.46       2544.89        93.11 o                         
   8   4   0       1475.94       1526.03        92.72 o                         
   1   5   0       2138.00       1903.28        41.62 o                         
   2   5   0        384.08        373.43        16.40 o                         
   3   5   0        500.49        518.96        21.53 o                         
   4   5   0       2986.45       3079.63        71.53 o                         
   5   5   0       3454.72       3433.07        91.02 o                         
   6   5   0        460.26        497.00        39.99 o                         
   7   5   0        824.64        854.17        54.90 o                         
   0   6   0        559.75        528.58        25.65 o                         
   1   6   0      15955.93      16209.08       263.95 o                         
   2   6   0       9251.94       9515.88       194.16 o                         
   3   6   0       1663.69       1704.49        43.67 o                         
   4   6   0       3582.16       3550.23        80.96 o                         
   5   6   0       1899.09       1825.16        56.96 o                         
   6   6   0          5.26         53.64        24.92 o                         
   7   6   0        437.91        501.99        52.38 o                         
   1   7   0        106.20        130.99        11.11 o                         
   2   7   0       1443.33       1576.91        40.65 o                         
   3   7   0         20.55         50.40        13.86 o                         
   4   7   0       3368.81       3582.19        82.04 o                         
   5   7   0        499.39        536.84        35.03 o                         
   6   7   0        477.69        578.68        45.30 o                         
   7   7   0        121.84        162.57        41.48 o                         
   0   8   0       5599.80       5804.85       142.75 o                         
   1   8   0      13411.76      13473.34       224.24 o                         
   2   8   0        204.84        292.19        33.46 o                         
   3   8   0       1598.11       1744.55        48.66 o                         
   4   8   0       1112.66       1227.73        46.69 o                         
   5   8   0       4882.78       4844.91       124.45 o                         
   6   8   0          5.44         30.73        29.26 o                         
   7   8   0         78.91        145.39        41.79 o                         
   1   9   0        393.62        381.71        16.97 o                         
   2   9   0         26.49        116.24        15.54 o                         
   3   9   0       1445.96       1405.38        41.87 o                         
   4   9   0        117.55        108.62        21.45 o                         
   5   9   0        186.54        232.69        29.41 o                         
   6   9   0        593.75        594.23        52.31 o                         
   7   9   0        230.92        230.07        56.82 o                         
   0  10   0         97.93        176.56        26.33 o                         
   1  10   0      33312.72      33409.17       605.21 o                         
   2  10   0        242.15        266.37        19.40 o                         
   3  10   0      31751.78      30598.67       610.31 o                         
   4  10   0         95.05        128.70        23.35 o                         
   5  10   0       2883.97       2861.20        92.15 o                         
   6  10   0         26.27         28.14        40.05 o                         
   7  10   0       2744.48       2919.66       127.01 o                         
   1  11   0        268.93        380.75        26.21 o                         
   2  11   0        269.11        351.94        24.73 o                         
   3  11   0      10500.97      10080.14       214.36 o                         
   4  11   0          1.15         10.85        21.42 o                         
   5  11   0       6545.34       6539.79       203.15 o                         
   6  11   0        720.13        734.82        72.07 o                         
   0  12   0         46.73         60.17        21.65 o                         
   1  12   0       1067.20       1075.30        37.39 o                         
   2  12   0       4046.98       3929.90        97.62 o                         
   3  12   0        276.76        256.84        30.52 o                         
   4  12   0        296.20        302.88        38.39 o                         
   5  12   0         19.92         56.49        35.35 o                         
   6  12   0        813.20        830.97        77.10 o                         
   1  13   0       1582.26       1566.56        57.56 o                         
   2  13   0         34.03         51.01        23.55 o                         
   3  13   0         57.25         52.58        28.07 o                         
   4  13   0        728.17        686.89        52.12 o                         
   5  13   0        289.11        310.94        46.09 o                         
   6  13   0         12.60         35.83        45.66 o                         
   0  14   0        662.05        658.48        73.01 o                         
   1  14   0       5088.46       5334.24       189.81 o                         
   2  14   0       7554.73       7318.59       203.41 o                         
   3  14   0       3782.51       3484.00       115.69 o                         
   4  14   0         17.48         28.25        32.22 o                         
   5  14   0       4859.94       4726.57       167.68 o                         
   1  15   0       2826.77       2791.26       145.57 o                         
   2  15   0          5.44         -9.00        44.03 o                         
   3  15   0        893.59        864.94        81.06 o                         
   4  15   0       1554.04       1485.34       110.30 o                         
   5  15   0       3278.48       3111.20       321.16 o                         
   0  16   0       5532.62       5985.61       350.77 o                         
   1  16   0         58.46         12.49        50.47 o                         
   2  16   0       4391.47       4439.74       343.96 o                         
   3  16   0         29.93         33.53        56.25 o                         
   4  16   0       2266.61       2272.28       420.89 o                         
   1  17   0       1076.31       1099.11       103.28 o                         
   2  17   0        468.51        491.57        95.76 o                         
   3  17   0        153.37        212.69        96.96 o                         
   4  17   0       1333.01       1269.58       171.02 o                         
   0  18   0        367.69        439.12       108.63 o                         
   1  18   0         26.52         96.10        62.06 o                         
   2  18   0        620.64        612.11       104.04 o                         
   3  18   0        231.64        384.08       112.02 o                         
   1  19   0          0.72         51.92        65.91 o                         
   1   0   1        337.47        363.69        10.13 o                         
   2   0   1        214.61        195.95         9.82 o                         
   3   0   1        961.35        993.98        27.64 o                         
   4   0   1      19425.83      19882.97       397.64 o                         
   5   0   1        373.63        374.07        25.51 o                         
   6   0   1       3466.15       3504.51        97.26 o                         
   7   0   1         13.79         35.37        32.09 o                         
   8   0   1       7440.22       7800.01       341.53 o                         
  -8   1   1        421.96        493.45        70.59 o                         
  -7   1   1        537.90        591.79        53.62 o                         
  -6   1   1       1887.69       1975.25        60.96 o                         
  -4   1   1        420.89        434.73        22.07 o                         
  -3   1   1       2161.14       2293.17        52.69 o                         
  -2   1   1      14566.80      14468.78       293.05 o                         
  -1   1   1       4764.04       4797.35        89.48 o                         
   1   1   1       4376.72       4532.13        93.67 o                         
   2   1   1      14816.14      15218.97       279.91 o                         
   3   1   1       2009.04       2151.99        49.66 o                         
   4   1   1        232.68        232.46        18.44 o                         
   5   1   1        968.03        935.71        39.77 o                         
   6   1   1       1571.00       1603.40        62.16 o                         
   7   1   1       1103.03       1106.77        55.62 o                         
   8   1   1        370.80        345.91        74.97 o                         
  -8   2   1         21.65         58.03        48.48 o                         
  -7   2   1        187.11        197.73        39.41 o                         
  -6   2   1       1604.14       1573.46        62.14 o                         
  -5   2   1        219.17        258.12        23.08 o                         
  -4   2   1        663.42        631.08        26.49 o                         
  -2   2   1       2488.84       2719.88        52.56 o                         
  -1   2   1       4035.42       4059.38        75.62 o                         
   0   2   1         11.40         67.24         5.99 o                         
   2   2   1       1978.87       2212.95        56.75 o                         
   3   2   1         83.73         83.37        10.45 o                         
   4   2   1        452.19        451.38        24.08 o                         
   5   2   1        687.49        693.52        97.79 o                         
   6   2   1       1391.33       1430.91        57.19 o                         
   7   2   1        140.54        181.02        36.23 o                         
   8   2   1          5.94         44.04        61.91 o                         
  -8   3   1       2033.03       2209.85       100.65 o                         
  -7   3   1       8313.62       8642.61       235.36 o                         
  -6   3   1       2157.89       2176.71        71.59 o                         
  -5   3   1       9965.96      10080.94       238.35 o                         
  -4   3   1       5332.54       5341.86       133.54 o                         
  -3   3   1      31634.57      31807.20       676.08 o                         
  -2   3   1       2555.21       2704.44        60.70 o                         
  -1   3   1      22464.82      24061.49       421.12 o                         
   0   3   1       3598.89       3575.97        76.93 o                         
   1   3   1      23290.00      25337.92       481.72 o                         
   2   3   1       2652.48       2869.43        58.03 o                         
   3   3   1      32972.33      33500.82       643.08 o                         
   4   3   1       5675.10       5534.31       119.51 o                         
   5   3   1      10100.69      10004.44       224.34 o                         
   6   3   1       2231.86       2296.10        72.44 o                         
   7   3   1       9453.66       9938.00       224.25 o                         
   8   3   1       2184.92       2480.06       154.07 o                         
  -8   4   1        806.05        804.58        65.93 o                         
  -7   4   1       2544.79       2646.64        93.32 o                         
  -6   4   1       3335.77       3376.89        90.95 o                         
  -5   4   1       2607.05       2528.81        72.33 o                         
  -4   4   1       4966.03       4880.15       109.80 o                         
  -3   4   1      13282.97      12864.22       243.27 o                         
  -2   4   1      21085.79      21561.84       426.56 o                         
  -1   4   1       8483.26       8207.59       150.51 o                         
   0   4   1      21574.08      19655.03       357.18 o                         
   1   4   1       9998.74       9888.93       180.19 o                         
   2   4   1      21326.00      21794.01       407.00 o                         
   3   4   1      11712.12      11221.24       229.91 o                         
   4   4   1       4439.60       4376.70        97.88 o                         
   5   4   1       2686.60       2554.28        65.24 o                         
   6   4   1       2760.43       2745.26        86.88 o                         
   7   4   1       2529.16       2670.78       102.60 o                         
   8   4   1        594.64        665.10        67.58 o                         
  -7   5   1        570.65        647.67        47.16 o                         
  -6   5   1        363.42        379.29        36.25 o                         
  -5   5   1        278.35        315.42        26.83 o                         
  -4   5   1       1024.49        972.96        34.30 o                         
  -3   5   1       5887.43       5867.68       126.46 o                         
  -2   5   1       3865.57       3847.48        85.11 o                         
  -1   5   1       4468.36       4562.44        79.06 o                         
   0   5   1       3910.01       4016.32        69.71 o                         
   1   5   1       4098.42       4186.02        81.37 o                         
   2   5   1       4135.45       4103.32        90.55 o                         
   3   5   1       6793.23       6753.11       127.83 o                         
   4   5   1        682.77        638.54        28.93 o                         
   5   5   1        311.38        304.10        25.06 o                         
   6   5   1        557.00        604.79        41.29 o                         
   7   5   1        813.53        892.44        58.77 o                         
  -7   6   1         12.68         -6.04        32.55 o                         
  -6   6   1       3276.44       3337.81       100.78 o                         
  -5   6   1        167.62        173.19        25.15 o                         
  -4   6   1       2143.34       2209.01        56.08 o                         
  -3   6   1       2955.09       2985.82        67.01 o                         
  -2   6   1       3729.98       3802.38        82.43 o                         
  -1   6   1        560.26        551.44        19.65 o                         
   0   6   1       3281.18       3363.82        61.54 o                         
   1   6   1        787.16        794.33        22.67 o                         
   2   6   1       4530.18       4598.82        91.86 o                         
   3   6   1       2970.46       2968.20        73.96 o                         
   4   6   1       2131.64       2149.67        55.74 o                         
   5   6   1        105.78        150.67        21.73 o                         
   6   6   1       3525.19       3592.09       107.84 o                         
   7   6   1         28.00         66.66        34.37 o                         
  -7   7   1       3226.22       3302.39       114.92 o                         
  -6   7   1       4913.98       4910.25       126.77 o                         
  -5   7   1       3329.64       3333.13        92.55 o                         
  -4   7   1      11613.22      11358.91       234.10 o                         
  -3   7   1       1568.40       1472.58       124.03 o                         
  -2   7   1       6928.59       7173.80       135.34 o                         
  -1   7   1       1790.31       1733.57        54.06 o                         
   0   7   1      33568.74      33567.82       524.24 o                         
   1   7   1       1183.22       1291.31        30.05 o                         
   2   7   1       6613.00       6893.00       141.13 o                         
   3   7   1        945.37        957.51        33.20 o                         
   4   7   1      10949.83      10957.04       232.19 o                         
   5   7   1       3158.71       3232.87        91.16 o                         
   6   7   1       4253.37       4232.57       130.56 o                         
   7   7   1       3158.13       3226.72       126.98 o                         
  -7   8   1        607.70        638.92        57.28 o                         
  -6   8   1       4579.23       4630.55       124.08 o                         
  -5   8   1       1307.26       1323.95        55.97 o                         
  -4   8   1       9330.63       9035.60       188.22 o                         
  -3   8   1       3675.54       3597.88        82.92 o                         
  -2   8   1      23131.57      23064.11       413.08 o                         
  -1   8   1       9796.50       9716.74       174.41 o                         
   0   8   1      15245.73      15541.05       249.94 o                         
   1   8   1      10094.34      10194.44       173.81 o                         
   2   8   1      22351.45      22231.44       412.41 o                         
   3   8   1       4054.09       4003.69        88.66 o                         
   4   8   1       8611.28       8348.23       185.43 o                         
   5   8   1       1636.97       1625.06        57.12 o                         
   6   8   1       4201.94       4234.46       138.24 o                         
   7   8   1        749.71        748.26        64.74 o                         
  -7   9   1       2049.52       2176.48       109.92 o                         
  -6   9   1       1682.59       1717.72        83.01 o                         
  -5   9   1        262.58        275.67        31.03 o                         
  -4   9   1       1605.45       1555.91        49.35 o                         
  -3   9   1       1048.45       1024.74        39.98 o                         
  -2   9   1       4913.95       4906.65        98.13 o                         
  -1   9   1        470.33        521.49        26.21 o                         
   0   9   1         78.68        100.45        11.83 o                         
   1   9   1        920.35        940.61        27.68 o                         
   2   9   1       5237.72       5241.57       103.59 o                         
   3   9   1       1279.73       1282.36        39.93 o                         
   4   9   1       1274.99       1242.88        49.98 o                         
   5   9   1        524.64        526.50        36.67 o                         
   6   9   1       1894.05       1965.52        83.40 o                         
   7   9   1       2192.48       2336.22       109.97 o                         
  -7  10   1       1481.32       1651.30       109.71 o                         
  -6  10   1         10.06         22.52        35.35 o                         
  -5  10   1       2743.94       2656.66       101.77 o                         
  -4  10   1       1348.61       1331.31        51.44 o                         
  -3  10   1        733.08        683.14        40.35 o                         
  -2  10   1        684.96        704.07        28.68 o                         
  -1  10   1       5103.59       5529.73       118.23 o                         
   0  10   1       4790.02       4940.65        95.19 o                         
   1  10   1       6041.69       6307.52       164.26 o                         
   2  10   1        585.60        597.93        25.48 o                         
   3  10   1        498.96        452.47        36.53 o                         
   4  10   1       1203.52       1177.85        52.02 o                         
   5  10   1       3543.77       3331.51        99.09 o                         
   6  10   1         93.28         85.79        37.41 o                         
   7  10   1       1678.26       1703.16       100.35 o                         
  -6  11   1       1654.49       1601.92        97.53 o                         
  -5  11   1       3747.83       3697.08       122.95 o                         
  -4  11   1        811.11        791.00        48.71 o                         
  -3  11   1       3507.95       3394.83        89.18 o                         
  -2  11   1       8364.32       8148.75       149.55 o                         
  -1  11   1      12277.52      12186.43       225.33 o                         
   0  11   1       1443.76       1579.11        42.60 o                         
   1  11   1      12427.59      12460.38       234.26 o                         
   2  11   1       7525.60       7191.97       167.11 o                         
   3  11   1       3369.04       3261.31        84.63 o                         
   4  11   1        445.74        480.44        35.24 o                         
   5  11   1       3861.09       3750.90       113.13 o                         
   6  11   1       1060.59       1127.74        74.82 o                         
  -6  12   1        498.79        553.42        67.63 o                         
  -5  12   1        504.26        532.35        53.95 o                         
  -4  12   1       1297.08       1234.68        65.26 o                         
  -3  12   1        539.27        489.76        36.45 o                         
  -2  12   1          8.44         15.80        18.80 o                         
  -1  12   1        704.01        729.46        38.11 o                         
   0  12   1        143.55        199.56        19.59 o                         
   1  12   1        983.00        990.34        37.20 o                         
   2  12   1        243.55        252.46        23.36 o                         
   3  12   1        450.93        439.44        32.45 o                         
   4  12   1       2203.80       2083.16       170.82 o                         
   5  12   1        526.41        524.31        50.86 o                         
   6  12   1        559.06        627.78        65.45 o                         
  -6  13   1        885.24        999.77        77.94 o                         
  -5  13   1       1055.14        942.11        66.64 o                         
  -4  13   1       2030.12       2025.61        83.65 o                         
  -3  13   1       1665.15       1632.06        73.51 o                         
  -2  13   1       1002.10       1001.70        49.59 o                         
  -1  13   1        512.73        529.87        36.64 o                         
   0  13   1       2223.22       2371.80        72.82 o                         
   1  13   1        675.23        730.72        42.19 o                         
   2  13   1        687.86        655.20        47.32 o                         
   3  13   1       2079.18       2046.33        76.74 o                         
   4  13   1       1807.56       1728.20        80.33 o                         
   5  13   1       1297.24       1196.64        70.62 o                         
   6  13   1        850.34        808.99        74.65 o                         
  -5  14   1       1739.40       1659.08        92.66 o                         
  -4  14   1       3611.53       3471.22       119.90 o                         
  -3  14   1       2429.19       2426.67       107.32 o                         
  -2  14   1       4316.14       4155.58       135.65 o                         
  -1  14   1       3823.37       3902.17       120.64 o                         
   0  14   1       8599.08       9080.37       293.22 o                         
   1  14   1       3519.51       3505.82       130.36 o                         
   2  14   1       3824.06       3559.16       150.05 o                         
   3  14   1       2498.77       2340.90        90.17 o                         
   4  14   1       3589.96       3423.16       118.77 o                         
   5  14   1       1674.59       1663.32        98.15 o                         
  -5  15   1         87.47        134.44        54.26 o                         
  -4  15   1       2173.03       2097.17       101.05 o                         
  -3  15   1        249.71        222.83        52.54 o                         
  -2  15   1        972.92       1001.66       111.77 o                         
  -1  15   1          8.81         -3.65        47.42 o                         
   0  15   1       7127.63       7703.99       296.02 o                         
   1  15   1         48.37         64.80        40.43 o                         
   2  15   1       1183.81       1133.86        93.33 o                         
   3  15   1        341.38        324.89        53.48 o                         
   4  15   1       2449.48       2455.34       121.42 o                         
   5  15   1        287.56        270.30        70.45 o                         
  -4  16   1       2147.26       1949.29       254.44 o                         
  -3  16   1        765.88        770.42        99.71 o                         
  -2  16   1       1446.88       1501.01       138.97 o                         
  -1  16   1        689.89        615.84        78.82 o                         
   0  16   1       1919.55       2144.19       131.45 o                         
   1  16   1        496.58        480.91        76.05 o                         
   2  16   1       1295.14       1341.33       131.35 o                         
   3  16   1       1061.22       1058.37       108.58 o                         
   4  16   1       1806.89       1725.26       154.86 o                         
  -3  17   1        576.17        549.84       123.10 o                         
  -2  17   1        886.48        982.43       117.09 o                         
  -1  17   1         24.14        124.37        60.42 o                         
   0  17   1        326.32        352.81        71.68 o                         
   1  17   1        127.44        118.55        59.83 o                         
   2  17   1        953.19       1012.49       121.56 o                         
   3  17   1        386.69        333.07       109.56 o                         
  -3  18   1       3769.46       3905.93       476.33 o                         
  -2  18   1       5888.77       5921.16       301.42 o                         
  -1  18   1       5996.05       6304.61       264.17 o                         
   0  18   1       4692.53       4702.22       215.22 o                         
   1  18   1       5676.17       5971.35       257.91 o                         
   2  18   1       5959.52       5942.16       301.48 o                         
   3  18   1       3968.22       3749.20       276.25 o                         
  -1  19   1       1651.51       1748.63       139.69 o                         
   0  19   1        346.71        404.77        78.30 o                         
   1  19   1       1844.09       2027.30       144.10 o                         
   0   0   2       1938.55       1274.48        70.80 o                         
   1   0   2        987.71       1016.94        23.81 o                         
   2   0   2      17433.37      16832.29       316.25 o                         
   3   0   2        743.75        774.44        23.78 o                         
   4   0   2       1036.05       1010.92        33.84 o                         
   5   0   2       1887.71       1876.04        54.66 o                         
   6   0   2       1466.63       1523.12        61.16 o                         
   7   0   2        753.95        783.10        52.67 o                         
   8   0   2        271.30        381.41        72.79 o                         
  -8   1   2       1236.01       1441.73        82.11 o                         
  -7   1   2       2361.43       2595.61       102.26 o                         
  -6   1   2       1764.93       1861.72        65.67 o                         
  -5   1   2       3365.19       3327.52        88.84 o                         
  -4   1   2       2671.04       2685.48        68.94 o                         
  -3   1   2      13486.15      13696.33       287.23 o                         
  -2   1   2       1220.99       1279.03        29.01 o                         
  -1   1   2       1947.27       1978.24        38.33 o                         
   0   1   2         56.96         63.42         5.23 o                         
   1   1   2       1902.55       1935.07        42.01 o                         
   2   1   2       1109.58       1154.89        33.25 o                         
   3   1   2      16428.53      16861.75       304.56 o                         
   4   1   2       3105.09       3116.52        70.44 o                         
   5   1   2       4137.36       4221.41        97.41 o                         
   6   1   2       1404.66       1454.27        58.97 o                         
   7   1   2       2808.86       2909.42       103.80 o                         
   8   1   2       1421.48       1611.66       112.50 o                         
  -8   2   2        329.31        332.79        49.93 o                         
  -7   2   2        855.92        948.67        61.20 o                         
  -6   2   2        990.44       1032.94        51.49 o                         
  -5   2   2        348.11        306.12        25.49 o                         
  -4   2   2       1409.99       1414.88        42.90 o                         
  -3   2   2       6788.92       6908.78       137.90 o                         
  -2   2   2       6877.59       7236.10       143.04 o                         
  -1   2   2       1772.56       1864.48        34.26 o                         
   0   2   2       4832.42       4494.43       139.50 o                         
   1   2   2       1816.33       1930.29        40.69 o                         
   2   2   2       5784.96       6082.87       134.01 o                         
   3   2   2       5594.94       5588.66       128.57 o                         
   4   2   2       1065.50       1046.26        36.53 o                         
   5   2   2        372.91        383.95        27.76 o                         
   6   2   2        729.25        773.37        44.10 o                         
   7   2   2        542.38        541.38        51.59 o                         
   8   2   2        150.16        195.42        62.37 o                         
  -8   3   2       1077.32       1159.06        73.68 o                         
  -7   3   2       2734.12       2845.55        95.95 o                         
  -6   3   2       1183.53       1238.72        51.89 o                         
  -5   3   2       7585.23       7575.14       173.71 o                         
  -3   3   2      24149.78      24722.82       481.73 o                         
  -2   3   2       7565.74       8437.33       157.74 o                         
  -1   3   2      62083.47      64952.19      1063.14 o                         
   0   3   2         68.21         82.58         5.10 o                         
   1   3   2      60290.57      64277.21      1144.66 o                         
   2   3   2       7900.56       8747.99       172.66 o                         
   3   3   2      23709.44      24031.76       480.95 o                         
   4   3   2       1053.44       1052.64        35.41 o                         
   5   3   2       6546.40       6501.38       151.90 o                         
   6   3   2        860.29        923.80        48.04 o                         
   7   3   2       2296.71       2347.47        90.49 o                         
   8   3   2        678.11        795.19        78.13 o                         
  -8   4   2        443.37        549.23        58.86 o                         
  -7   4   2       4159.45       4337.11       120.51 o                         
  -6   4   2       1086.13       1138.63        55.01 o                         
  -5   4   2       7612.38       7484.33       184.27 o                         
  -4   4   2       8310.82       8409.89       194.67 o                         
  -3   4   2       4170.27       4017.40        89.44 o                         
  -2   4   2      17487.02      18100.99       357.57 o                         
  -1   4   2       4385.87       4163.47        75.34 o                         
   0   4   2      48413.21      43927.73       744.67 o                         
   1   4   2       4526.42       4325.69        81.37 o                         
   2   4   2      19179.29      19934.94       358.64 o                         
   3   4   2       4802.99       4664.39        90.56 o                         
   4   4   2       9195.54       9192.32       176.77 o                         
   5   4   2       8638.61       8658.35       168.58 o                         
   6   4   2       1387.94       1383.41        59.19 o                         
   7   4   2       4763.89       4883.47       136.61 o                         
   8   4   2        587.30        688.75        67.59 o                         
  -7   5   2         93.53         81.64        32.74 o                         
  -6   5   2       5630.53       5798.35       132.48 o                         
  -5   5   2       1215.47       1222.68        43.80 o                         
  -4   5   2       1403.66       1452.60        40.01 o                         
  -3   5   2         22.48         21.66        11.62 o                         
  -2   5   2      14512.75      15161.80       262.11 o                         
  -1   5   2       9211.01       9350.82       148.87 o                         
   1   5   2       7733.46       7894.50       141.53 o                         
   2   5   2      12950.83      13358.54       284.75 o                         
   3   5   2        135.58        132.53        12.95 o                         
   4   5   2       1065.00       1115.22        37.43 o                         
   5   5   2       1030.47       1049.97        44.65 o                         
   6   5   2       4700.17       4813.42       141.38 o                         
   7   5   2        238.77        238.82        41.05 o                         
  -7   6   2        721.33        775.10        52.93 o                         
  -6   6   2       1122.11       1187.42        52.47 o                         
  -5   6   2        867.99        871.78        42.39 o                         
  -4   6   2       2407.19       2302.43        59.03 o                         
  -3   6   2       9460.51       9291.48       186.54 o                         
  -2   6   2       6769.65       6652.98       121.21 o                         
  -1   6   2      20643.34      21030.29       336.59 o                         
   0   6   2        574.13        566.51        16.27 o                         
   1   6   2      20035.06      20475.74       335.13 o                         
   2   6   2       5982.56       5909.63       131.16 o                         
   3   6   2       9590.65       9662.04       195.70 o                         
   4   6   2       1989.75       1975.54        56.96 o                         
   5   6   2        502.97        538.10        32.74 o                         
   6   6   2        864.29        843.43        53.41 o                         
   7   6   2        491.70        529.77        53.47 o                         
  -7   7   2       3222.83       3207.71       112.52 o                         
  -6   7   2       2577.65       2697.15        83.81 o                         
  -5   7   2       5680.72       5544.75       132.75 o                         
  -4   7   2      12791.02      12695.04       273.99 o                         
  -3   7   2       2031.28       2152.90        52.47 o                         
  -2   7   2      23875.14      24074.46       439.13 o                         
  -1   7   2       3456.96       3421.75        65.39 o                         
   0   7   2      23617.97      23700.17       385.74 o                         
   1   7   2       3896.23       3991.43        68.26 o                         
   2   7   2      24153.87      24517.57       459.65 o                         
   3   7   2       2152.53       2233.65        69.04 o                         
   4   7   2      13847.94      13875.97       289.17 o                         
   5   7   2       5724.78       5798.37       131.89 o                         
   6   7   2       2747.20       2868.38        95.43 o                         
   7   7   2       3354.52       3462.61       120.35 o                         
  -7   8   2        265.70        180.63        43.74 o                         
  -6   8   2       1782.80       1799.71        65.00 o                         
  -5   8   2       1147.39       1145.28        48.89 o                         
  -4   8   2       1818.76       1841.43        53.74 o                         
  -3   8   2       1445.47       1405.90        43.83 o                         
  -2   8   2       4494.23       4647.62        92.51 o                         
  -1   8   2       3593.65       3633.38        65.53 o                         
   0   8   2       1413.59       1501.21        38.74 o                         
   1   8   2       2956.29       3094.33        62.85 o                         
   2   8   2       3938.02       4031.72        84.03 o                         
   3   8   2       1541.22       1560.04        44.38 o                         
   4   8   2       1880.08       2017.58        56.59 o                         
   5   8   2       1161.81       1133.95        51.11 o                         
   6   8   2       1338.79       1394.48        73.91 o                         
   7   8   2        205.53        199.43        48.30 o                         
  -7   9   2       1076.26       1124.57        83.11 o                         
  -6   9   2       2407.69       2475.01        88.31 o                         
  -5   9   2       3606.61       3582.81       107.27 o                         
  -4   9   2       1309.15       1236.85        51.49 o                         
  -3   9   2       6214.99       5968.64       140.19 o                         
  -2   9   2       4477.38       4371.60       107.32 o                         
  -1   9   2       7511.98       7431.94       147.48 o                         
   0   9   2        123.74        148.84        12.37 o                         
   1   9   2       8473.95       8440.72       138.49 o                         
   2   9   2       3192.03       3167.34        75.08 o                         
   3   9   2       6293.43       6049.59       120.65 o                         
   4   9   2        790.47        763.89        38.18 o                         
   5   9   2       4567.68       4526.33       116.86 o                         
   6   9   2       1743.86       1807.89        80.39 o                         
   7   9   2       1459.66       1619.72        92.65 o                         
  -7  10   2        117.29         53.24        54.75 o                         
  -6  10   2        898.91        908.09        65.33 o                         
  -5  10   2       4168.00       3960.61       121.91 o                         
  -4  10   2        955.26        937.02        46.45 o                         
  -3  10   2       1347.93       1284.94        48.75 o                         
  -2  10   2         54.68         84.48        13.93 o                         
  -1  10   2       6970.99       6832.97       141.55 o                         
   0  10   2         56.21         99.33        13.67 o                         
   1  10   2       7746.47       7570.27       142.91 o                         
   2  10   2         36.39         57.09        12.72 o                         
   3  10   2       1118.18       1059.60        36.30 o                         
   4  10   2       1192.64       1155.02        49.34 o                         
   5  10   2       4358.90       4276.50       119.70 o                         
   6  10   2       1030.87       1010.95        60.28 o                         
   7  10   2         82.01         99.18        49.72 o                         
  -6  11   2       3770.31       3707.30       152.33 o                         
  -5  11   2       1556.32       1541.52        79.66 o                         
  -4  11   2       3604.40       3411.05       110.04 o                         
  -3  11   2        323.06        352.63        31.71 o                         
  -2  11   2       8838.49       8262.08       175.15 o                         
  -1  11   2       4438.16       4424.26       107.78 o                         
   0  11   2       9026.25       9270.66       173.39 o                         
   1  11   2       5124.60       5172.65       107.75 o                         
   2  11   2       8815.83       8420.55       181.45 o                         
   3  11   2        427.92        461.50        29.05 o                         
   4  11   2       3329.16       3290.03        92.89 o                         
   5  11   2       2171.37       2092.60        70.98 o                         
   6  11   2       3605.00       3616.84       128.87 o                         
  -6  12   2        673.20        690.98        73.90 o                         
  -5  12   2       1695.35       1659.73        88.69 o                         
  -4  12   2       6598.89       6346.74       161.33 o                         
  -3  12   2        558.91        551.36        37.94 o                         
  -2  12   2       5078.31       4812.07       115.53 o                         
  -1  12   2        223.01        212.90        24.11 o                         
   0  12   2      15117.22      15832.77       346.11 o                         
   1  12   2        285.73        317.32        24.83 o                         
   2  12   2       4617.37       4631.95       125.32 o                         
   3  12   2        260.05        261.60        27.94 o                         
   4  12   2       5816.98       5618.65       158.36 o                         
   5  12   2       1557.26       1507.59        77.75 o                         
   6  12   2        327.79        331.98        55.01 o                         
  -6  13   2       1726.22       1704.58       101.59 o                         
  -5  13   2        480.16        500.98        51.74 o                         
  -4  13   2        733.89        733.61        50.96 o                         
  -3  13   2       2438.25       2325.72        91.11 o                         
  -2  13   2       3096.17       2854.77        89.63 o                         
  -1  13   2       2556.70       2521.59        77.22 o                         
   0  13   2       1362.69       1443.70        60.85 o                         
   1  13   2       2437.53       2522.78        83.50 o                         
   2  13   2       3576.45       3476.37       109.19 o                         
   3  13   2       2341.60       2143.21        81.87 o                         
   4  13   2        625.70        597.70        49.59 o                         
   5  13   2        356.57        345.77        47.94 o                         
   6  13   2       1723.25       1831.80       114.56 o                         
  -5  14   2        598.45        620.80        72.78 o                         
  -4  14   2       1387.28       1364.80        83.34 o                         
  -3  14   2       2181.14       2062.29       106.93 o                         
  -2  14   2       7242.99       6887.43       220.16 o                         
  -1  14   2       2581.97       2723.43        97.15 o                         
   0  14   2        721.32        795.68        47.70 o                         
   1  14   2       2563.95       2694.72       107.88 o                         
   2  14   2       8020.57       7962.49       252.19 o                         
   3  14   2       2536.79       2364.22       107.23 o                         
   4  14   2       1999.24       1877.12       101.72 o                         
   5  14   2        992.96       1083.09        75.05 o                         
  -5  15   2       1261.50       1243.15       107.72 o                         
  -4  15   2       2248.42       2268.35       138.49 o                         
  -3  15   2       1527.39       1497.58        98.83 o                         
  -2  15   2       1658.75       1565.31        91.84 o                         
  -1  15   2       1470.18       1499.91        95.48 o                         
   0  15   2       2741.42       2947.69       129.72 o                         
   1  15   2       1595.73       1717.89        96.68 o                         
   2  15   2       1354.82       1359.48        92.42 o                         
   3  15   2       1045.29        938.34        91.11 o                         
   4  15   2       2006.38       1821.17       127.42 o                         
   5  15   2        879.33        821.47        97.89 o                         
  -4  16   2        796.19        736.73       132.65 o                         
  -3  16   2        209.12        151.12       148.55 o                         
  -2  16   2        160.78        168.97        68.39 o                         
  -1  16   2         52.07         90.66        58.79 o                         
   0  16   2       2920.78       2992.09       155.25 o                         
   1  16   2         25.19         11.31        42.70 o                         
   2  16   2         35.21        109.29        54.73 o                         
   3  16   2        403.95        344.97        77.11 o                         
   4  16   2        452.72        499.30        92.56 o                         
  -3  17   2       1077.60       1004.35       142.93 o                         
  -2  17   2        770.01        887.86       113.83 o                         
  -1  17   2       2954.29       3024.53       168.77 o                         
   0  17   2        506.73        585.81        82.88 o                         
   1  17   2       3672.54       3738.05       177.04 o                         
   2  17   2        516.24        724.04       108.69 o                         
   3  17   2        886.89        762.73       140.65 o                         
  -3  18   2        702.66        708.21       132.13 o                         
  -2  18   2       1840.65       1691.33       157.85 o                         
  -1  18   2        253.35        322.68        74.88 o                         
   0  18   2        451.85        355.37        74.09 o                         
   1  18   2        165.59        171.77        70.65 o                         
   2  18   2       2047.52       2262.82       170.48 o                         
   3  18   2        669.74        539.68       130.86 o                         
  -1  19   2        125.42        176.45        73.84 o                         
   0  19   2         33.53         28.66        66.50 o                         
   1  19   2        184.75        139.36        73.16 o                         
   1   0   3        286.59        337.44        11.47 o                         
   2   0   3       6018.00       6282.47       143.67 o                         
   3   0   3         36.60         54.99         9.49 o                         
   4   0   3        203.78        212.29        17.61 o                         
   5   0   3          8.83         10.98        17.95 o                         
   6   0   3       6262.59       6579.76       169.51 o                         
   7   0   3         69.07         86.83        34.97 o                         
   8   0   3         70.21        108.58        46.59 o                         
  -8   1   3        930.32        982.95        68.71 o                         
  -7   1   3        667.83        676.94        55.61 o                         
  -6   1   3       1485.00       1483.62        66.64 o                         
  -5   1   3       1952.63       2009.99        63.39 o                         
  -4   1   3       1963.26       1921.40        53.46 o                         
  -3   1   3        369.83        374.66        18.14 o                         
  -2   1   3       2798.37       2812.83        61.25 o                         
  -1   1   3       6049.41       6369.26       129.15 o                         
   0   1   3       4790.40       4325.00       120.96 o                         
   1   1   3       6282.76       6559.55       129.56 o                         
   3   1   3        353.46        333.86        17.58 o                         
   4   1   3       1860.21       1833.57        50.17 o                         
   5   1   3       2257.60       2304.81        65.05 o                         
   6   1   3        930.83        967.73        52.76 o                         
   7   1   3        802.39        796.03        57.88 o                         
   8   1   3        715.04        777.86        85.81 o                         
  -8   2   3        210.90        265.80        49.04 o                         
  -7   2   3        749.97        761.16        51.87 o                         
  -6   2   3       2581.87       2755.57        84.56 o                         
  -5   2   3       9058.70       8953.73       208.43 o                         
  -4   2   3        311.70        331.55        21.58 o                         
  -3   2   3       9275.81       9412.17       195.85 o                         
  -2   2   3      14329.45      15237.33       279.35 o                         
  -1   2   3      26585.29      28406.83       468.73 o                         
   0   2   3        595.17        610.51        15.24 o                         
   1   2   3      26905.11      28534.51       529.06 o                         
   2   2   3      15127.30      15882.77       343.05 o                         
   3   2   3       9766.02       9803.28       196.01 o                         
   4   2   3        279.62        293.06        20.37 o                         
   5   2   3       9707.92       9577.72       198.34 o                         
   6   2   3       1786.17       1849.42        73.36 o                         
   7   2   3       1122.52       1258.41        68.37 o                         
   8   2   3         32.61         44.64        43.56 o                         
  -8   3   3        419.85        509.71        57.17 o                         
  -7   3   3        368.22        379.46        41.48 o                         
  -6   3   3       3940.89       3996.43       103.40 o                         
  -5   3   3       8574.07       8486.89       185.92 o                         
  -4   3   3      12122.69      11923.97       255.31 o                         
  -3   3   3       4418.25       4511.22        91.99 o                         
  -2   3   3      22051.96      22427.34       426.63 o                         
  -1   3   3      13397.64      13169.81       231.80 o                         
   0   3   3      43016.38      39540.47       946.47 o                         
   1   3   3      13582.26      13453.62       222.39 o                         
   2   3   3      23074.61      23244.61       472.29 o                         
   3   3   3       4317.78       4350.31       100.98 o                         
   4   3   3      13343.48      13109.38       256.76 o                         
   5   3   3       8859.91       8865.21       196.90 o                         
   6   3   3       4130.99       4168.30       116.97 o                         
   7   3   3        469.01        435.44        43.64 o                         
   8   3   3        507.56        521.37        68.33 o                         
  -8   4   3       3711.66       3983.20       140.84 o                         
  -7   4   3        399.74        459.65        43.99 o                         
  -6   4   3       2460.62       2477.82        74.26 o                         
  -5   4   3       2592.51       2560.28        68.98 o                         
  -4   4   3      15983.85      15649.62       311.08 o                         
  -3   4   3       5904.19       6013.52       131.95 o                         
  -2   4   3      13401.62      13550.69       246.22 o                         
  -1   4   3      24195.09      24380.65       425.37 o                         
   0   4   3      32256.91      30915.24       594.19 o                         
   1   4   3      24399.14      24970.66       441.07 o                         
   2   4   3      12207.10      12232.56       244.16 o                         
   3   4   3       5843.39       5758.65       123.86 o                         
   4   4   3      15121.58      14916.25       309.33 o                         
   5   4   3       2436.78       2504.77        68.77 o                         
   6   4   3       2314.82       2368.59        75.71 o                         
   7   4   3        338.84        306.86        44.94 o                         
   8   4   3       3678.24       3858.76       150.31 o                         
  -7   5   3        297.71        328.77        39.24 o                         
  -6   5   3       1242.60       1372.78        58.84 o                         
  -5   5   3        871.72        869.47        41.76 o                         
  -4   5   3        424.73        430.68        25.90 o                         
  -3   5   3        105.18        122.45        12.76 o                         
  -2   5   3       1515.90       1482.45        34.46 o                         
  -1   5   3       1006.37       1046.97        24.91 o                         
   3   5   3        119.16        130.06        12.97 o                         
   4   5   3        665.59        701.53        28.42 o                         
   5   5   3       1130.65       1175.76        42.40 o                         
   6   5   3       1759.04       1828.91        66.19 o                         
   7   5   3        234.79        250.11        41.04 o                         
  -7   6   3       1599.27       1709.57        75.88 o                         
  -6   6   3       2505.02       2517.70        78.27 o                         
  -5   6   3       2242.19       2155.09        63.71 o                         
  -4   6   3       5562.11       5401.54       129.81 o                         
  -3   6   3       5587.70       5529.33       128.66 o                         
  -2   6   3      12046.98      12227.82       217.52 o                         
  -1   6   3      13227.52      13328.98       232.50 o                         
   0   6   3      27666.08      28324.47       442.33 o                         
   1   6   3      13764.82      14035.90       224.52 o                         
   2   6   3      12425.47      12344.00       260.98 o                         
   3   6   3       6607.49       6583.51       130.49 o                         
   4   6   3       6492.18       6303.83       130.37 o                         
   5   6   3       2026.65       1958.43        60.57 o                         
   6   6   3       2529.30       2523.39        76.49 o                         
   7   6   3       1757.89       1881.19        93.89 o                         
  -7   7   3       2764.15       2961.25        99.79 o                         
  -6   7   3       5083.05       5252.08       131.32 o                         
  -5   7   3       7177.79       7163.17       165.65 o                         
  -4   7   3       2263.59       2304.94        63.75 o                         
  -3   7   3      17493.80      17418.07       359.02 o                         
  -2   7   3      33947.39      34001.15       584.23 o                         
  -1   7   3      47526.70      47335.23       770.11 o                         
   0   7   3        729.49        822.35        22.42 o                         
   1   7   3      46592.03      45833.92       742.38 o                         
   2   7   3      33934.96      33632.30       607.78 o                         
   3   7   3      18184.37      18251.89       359.16 o                         
   4   7   3       2177.97       2210.26        60.97 o                         
   5   7   3       7380.85       7534.55       164.48 o                         
   6   7   3       5137.64       5175.18       129.27 o                         
   7   7   3       2778.97       2963.63       111.88 o                         
  -7   8   3       1802.41       1839.84        86.15 o                         
  -6   8   3         68.14         86.27        29.37 o                         
  -5   8   3       1995.70       2102.32        65.08 o                         
  -4   8   3       2710.36       2681.52        78.39 o                         
  -3   8   3       5073.32       4945.53       115.34 o                         
  -2   8   3        761.01        773.79        48.07 o                         
  -1   8   3       2194.33       2158.11        43.34 o                         
   0   8   3        329.88        351.95        16.14 o                         
   1   8   3       1989.68       1972.20        42.72 o                         
   2   8   3       1265.65       1279.04        30.78 o                         
   3   8   3       5538.80       5402.56       109.93 o                         
   4   8   3       3498.44       3459.43        75.73 o                         
   5   8   3       1834.59       1894.19        58.35 o                         
   6   8   3         75.98         95.07        29.85 o                         
   7   8   3       1882.46       1991.26       103.19 o                         
  -7   9   3        407.80        491.02        61.47 o                         
  -6   9   3        282.23        311.27        42.35 o                         
  -5   9   3       1431.71       1383.22        58.63 o                         
  -4   9   3       2334.70       2251.73        63.88 o                         
  -3   9   3        197.77        238.15        35.49 o                         
  -2   9   3        366.25        356.27        19.38 o                         
   0   9   3        623.32        643.96        22.69 o                         
   1   9   3       1077.42       1147.80        29.56 o                         
   2   9   3        376.50        369.07        18.23 o                         
   3   9   3        517.30        529.93        24.10 o                         
   4   9   3       1966.94       1877.89        57.88 o                         
   5   9   3       2084.20       2078.42        72.78 o                         
   6   9   3        288.38        286.09        39.22 o                         
   7   9   3        723.68        738.91        67.85 o                         
  -7  10   3        801.86        724.97        71.73 o                         
  -6  10   3         90.32         96.11        39.93 o                         
  -5  10   3        142.95        159.57        32.94 o                         
  -4  10   3        336.67        312.07        33.86 o                         
  -3  10   3       5984.39       5624.56       156.47 o                         
  -2  10   3         72.35         80.50        17.53 o                         
  -1  10   3       1594.80       1599.24        47.67 o                         
   0  10   3        482.80        501.88        21.98 o                         
   1  10   3       1479.58       1480.65        44.54 o                         
   2  10   3         48.97         59.35        14.78 o                         
   3  10   3       5800.77       5575.28       120.47 o                         
   4  10   3        301.17        278.70        28.27 o                         
   5  10   3        225.36        234.64        33.16 o                         
   6  10   3         64.07         76.08        33.93 o                         
   7  10   3        746.17        817.95        74.65 o                         
  -6  11   3        257.95        255.94        50.53 o                         
  -5  11   3       1070.55       1077.92        63.80 o                         
  -4  11   3         74.87        102.94        28.93 o                         
  -3  11   3       5627.87       5343.72       148.59 o                         
  -2  11   3        379.34        406.34        29.54 o                         
  -1  11   3       1060.04       1121.84        43.12 o                         
   0  11   3        942.12        966.27        40.76 o                         
   1  11   3       1207.02       1239.49        43.72 o                         
   2  11   3        357.10        360.70        27.88 o                         
   3  11   3       5248.63       4988.60       113.34 o                         
   4  11   3         62.88         55.71        21.99 o                         
   5  11   3        649.32        696.80        46.41 o                         
   6  11   3        241.81        237.13        39.20 o                         
  -6  12   3        439.24        500.19        67.21 o                         
  -5  12   3        539.06        569.84        54.10 o                         
  -4  12   3       3903.52       3802.06       124.82 o                         
  -3  12   3       1430.35       1368.06        61.77 o                         
  -2  12   3       4606.30       4336.30       109.19 o                         
  -1  12   3       6922.12       6765.63       164.79 o                         
   0  12   3       3775.62       4024.44       114.85 o                         
   1  12   3       6887.29       6982.07       176.71 o                         
   2  12   3       4550.45       4517.94       124.26 o                         
   3  12   3       2092.05       1942.53        61.34 o                         
   4  12   3       4112.56       3976.67       108.72 o                         
   5  12   3        995.63       1028.09        54.82 o                         
   6  12   3        571.27        583.15        63.65 o                         
  -6  13   3       2306.46       2466.99       127.55 o                         
  -5  13   3        508.76        490.16        52.57 o                         
  -4  13   3        585.90        584.56        46.56 o                         
  -3  13   3        401.22        406.55        41.36 o                         
  -2  13   3       8490.25       7970.31       191.07 o                         
  -1  13   3        949.39        976.59        52.10 o                         
   0  13   3        336.87        375.60        35.56 o                         
   1  13   3        751.68        852.77        50.57 o                         
   2  13   3       8281.74       7927.82       216.44 o                         
   3  13   3        787.05        701.50        53.09 o                         
   4  13   3        363.14        327.46        37.32 o                         
   5  13   3        394.17        409.67        48.59 o                         
   6  13   3       2070.81       2212.60       115.88 o                         
  -5  14   3       4145.76       3867.85       157.96 o                         
  -4  14   3       1357.87       1330.56        84.27 o                         
  -3  14   3       3898.05       3604.96       188.59 o                         
  -2  14   3        638.74        622.93        51.47 o                         
  -1  14   3       5887.71       5999.30       158.39 o                         
   0  14   3        633.05        722.80        46.62 o                         
   1  14   3       5482.19       5583.56       155.78 o                         
   2  14   3        502.51        520.64        52.61 o                         
   3  14   3       3465.55       3232.73       136.37 o                         
   4  14   3       1138.87       1201.99       102.03 o                         
   5  14   3       3461.43       3253.41       177.24 o                         
  -5  15   3       1534.69       1425.76       131.80 o                         
  -4  15   3        155.44        175.53        53.37 o                         
  -3  15   3       1315.57       1209.32        97.69 o                         
  -2  15   3       1463.32       1426.80        82.34 o                         
  -1  15   3        322.83        353.33        41.77 o                         
   0  15   3         40.06         90.80        42.53 o                         
   1  15   3        199.97        201.05        43.82 o                         
   2  15   3       1609.91       1662.35        99.99 o                         
   3  15   3       2002.31       1826.98       114.54 o                         
   4  15   3        213.38        246.12        69.23 o                         
   5  15   3       1899.90       1755.92       156.83 o                         
  -4  16   3        458.75        302.80        68.13 o                         
  -3  16   3       1101.04       1026.99        91.71 o                         
  -2  16   3        160.00        173.45        72.67 o                         
  -1  16   3        655.56        745.04        85.44 o                         
   0  16   3        695.65        680.54        69.76 o                         
   1  16   3        536.42        583.33        67.38 o                         
   2  16   3         88.93         71.11        54.40 o                         
   3  16   3       1099.39       1074.38       102.20 o                         
   4  16   3        465.12        473.22        80.30 o                         
  -3  17   3        484.66        590.43       209.12 o                         
  -2  17   3       6450.51       6606.52       324.57 o                         
  -1  17   3        493.78        521.92        80.74 o                         
   0  17   3       4409.54       4618.02       208.18 o                         
   1  17   3        497.82        613.05        82.80 o                         
   2  17   3       6778.86       6905.13       279.50 o                         
   3  17   3        476.02        447.47        87.35 o                         
  -2  18   3        647.27        738.20       109.70 o                         
  -1  18   3        252.13        300.31        72.68 o                         
   0  18   3          2.79         47.02        58.57 o                         
   1  18   3        373.03        362.91        75.84 o                         
   2  18   3        503.63        458.74       100.45 o                         
  -1  19   3        222.23        272.52        77.46 o                         
   0  19   3       5813.35       5770.48       250.92 o                         
   1  19   3        207.04        203.99        84.74 o                         
   0   0   4          9.54         13.79         9.50 o                         
   1   0   4       1139.95       1287.84        33.98 o                         
   2   0   4       6539.32       6172.22       126.78 o                         
   3   0   4      14417.95      14051.32       315.70 o                         
   4   0   4       1852.00       1806.52        52.20 o                         
   5   0   4       9747.94       9720.33       247.89 o                         
   6   0   4       4686.78       4752.47       140.36 o                         
   7   0   4       9420.23       9746.91       247.01 o                         
   8   0   4       3034.76       3098.32       128.55 o                         
  -8   1   4        260.69        351.72        50.54 o                         
  -7   1   4       2643.82       2800.51        91.51 o                         
  -6   1   4        644.85        658.37        44.06 o                         
  -5   1   4       4787.29       4756.09       124.25 o                         
  -4   1   4       2471.66       2440.72        60.63 o                         
  -3   1   4      28180.50      28042.25       556.80 o                         
  -2   1   4        440.28        487.78        17.38 o                         
  -1   1   4      48720.50      51712.82       963.81 o                         
   0   1   4       1848.49       1809.28        47.37 o                         
   1   1   4      49314.21      52221.92       923.33 o                         
   2   1   4        386.66        414.96        17.58 o                         
   3   1   4      28406.65      28564.08       623.22 o                         
   4   1   4       2261.93       2307.14        67.77 o                         
   5   1   4       4808.22       4746.61       124.79 o                         
   6   1   4        652.16        675.97        46.98 o                         
   7   1   4       2561.23       2591.75        95.38 o                         
   8   1   4        179.17        206.94        46.03 o                         
  -8   2   4        216.73        201.68        46.93 o                         
  -7   2   4        226.90        227.20        36.16 o                         
  -6   2   4        544.63        589.65        39.68 o                         
  -5   2   4       2163.85       2144.21        59.76 o                         
  -4   2   4        202.89        209.92        19.04 o                         
  -3   2   4         47.16         72.40         9.97 o                         
  -2   2   4      14930.62      15853.69       312.57 o                         
  -1   2   4       3353.00       3579.54        67.76 o                         
   0   2   4        975.22       1004.96        19.72 o                         
   1   2   4       3225.83       3436.25        69.36 o                         
   2   2   4      14810.70      15726.97       329.28 o                         
   3   2   4          8.22         14.10         9.92 o                         
   4   2   4        217.24        229.30        19.92 o                         
   5   2   4       1497.43       1485.79        58.74 o                         
   6   2   4        482.94        535.21        42.98 o                         
   7   2   4        430.00        476.53        45.16 o                         
   8   2   4        318.70        315.73        49.22 o                         
  -8   3   4       1922.43       2156.63       109.97 o                         
  -7   3   4       2225.67       2297.97        83.10 o                         
  -6   3   4       1526.18       1544.86        60.74 o                         
  -5   3   4       1045.35       1029.22        36.09 o                         
  -4   3   4       1032.00       1055.15        32.69 o                         
  -3   3   4      12631.19      12508.99       214.16 o                         
  -2   3   4      12130.16      12646.29       229.21 o                         
  -1   3   4       2902.74       2794.61        56.67 o                         
   0   3   4         38.39         68.61         7.43 o                         
   1   3   4       3773.88       3679.55        65.15 o                         
   2   3   4      11915.68      12457.47       238.29 o                         
   3   3   4      10509.07      10267.87       244.03 o                         
   4   3   4       1635.17       1434.74       114.89 o                         
   5   3   4        829.90        790.89        39.61 o                         
   6   3   4       1526.06       1628.29        65.22 o                         
   7   3   4       2163.44       2155.26        80.97 o                         
   8   3   4       2301.47       2252.03       108.07 o                         
  -7   4   4       1069.11       1137.42        67.37 o                         
  -6   4   4       1854.28       1866.45        66.39 o                         
  -5   4   4        499.43        544.14        31.55 o                         
  -4   4   4       7519.22       7485.97       156.68 o                         
  -3   4   4       4211.06       4199.33        89.08 o                         
  -2   4   4       1442.60       1446.75        37.77 o                         
  -1   4   4        488.97        617.29        19.42 o                         
   0   4   4      18503.59      19204.02       348.20 o                         
   1   4   4        566.18        702.60        18.06 o                         
   2   4   4       1405.97       1418.89        32.70 o                         
   3   4   4       4841.31       4793.56        93.57 o                         
   4   4   4       7097.01       7103.14       155.25 o                         
   5   4   4        294.19        334.77        26.62 o                         
   6   4   4       2180.04       2250.14        67.65 o                         
   7   4   4       1470.68       1590.75        71.45 o                         
  -7   5   4       1915.50       2088.04        84.74 o                         
  -6   5   4        303.19        318.04        32.24 o                         
  -5   5   4       1509.64       1511.48        56.67 o                         
  -4   5   4       5505.48       5569.28       113.61 o                         
  -2   5   4       8167.65       8233.62       160.24 o                         
  -1   5   4       3407.35       3238.93        70.69 o                         
   0   5   4      13295.31      14123.69       240.21 o                         
   1   5   4       4842.92       4493.35       130.68 o                         
   2   5   4       7166.72       7234.72       142.68 o                         
   3   5   4        284.25        250.49        15.35 o                         
   4   5   4       4354.22       4311.60       102.96 o                         
   5   5   4       2352.06       2249.55        58.99 o                         
   6   5   4        101.10         98.12        23.43 o                         
   7   5   4       2252.07       2368.20        84.37 o                         
  -7   6   4        562.75        625.28        52.73 o                         
  -6   6   4        376.79        370.18        36.59 o                         
  -5   6   4       3571.09       3667.62        90.59 o                         
  -3   6   4       3187.41       3195.71        76.02 o                         
  -2   6   4      10681.09      10526.69       226.74 o                         
  -1   6   4       5459.25       5355.68        95.99 o                         
   0   6   4        503.05        547.47        18.50 o                         
   1   6   4       4690.11       4615.45        88.66 o                         
   2   6   4      11990.28      11701.79       226.37 o                         
   3   6   4       2408.31       2435.14        58.27 o                         
   4   6   4       1452.57       1396.22        40.17 o                         
   5   6   4       2665.12       2718.22        75.69 o                         
   6   6   4        744.85        745.23        39.70 o                         
   7   6   4        377.56        412.65        53.55 o                         
  -7   7   4        993.96       1110.04        63.72 o                         
  -6   7   4       3631.21       3707.49       109.26 o                         
  -5   7   4       2905.49       2910.47        79.16 o                         
  -4   7   4        601.42        601.26        33.83 o                         
  -3   7   4        987.35       1016.98        38.21 o                         
  -2   7   4       3525.57       3602.71        94.10 o                         
  -1   7   4       3061.24       3082.05        67.12 o                         
   0   7   4       2023.89       2132.79        42.92 o                         
   1   7   4       3231.47       3385.90        62.86 o                         
   2   7   4       4703.24       4654.94        89.87 o                         
   3   7   4        982.85       1019.46        34.28 o                         
   4   7   4        949.15        927.94        33.57 o                         
   5   7   4       2656.45       2645.18        71.75 o                         
   6   7   4       4570.69       4603.48       110.71 o                         
   7   7   4        909.16       1008.30        79.38 o                         
  -7   8   4         64.58         73.52        38.91 o                         
  -6   8   4         65.87         59.23        29.15 o                         
  -5   8   4        404.96        409.46        33.37 o                         
  -4   8   4       5126.98       4890.36       110.85 o                         
  -3   8   4        331.04        334.01        25.19 o                         
  -2   8   4        265.67        271.31        18.66 o                         
  -1   8   4       4532.10       4487.75        82.01 o                         
   0   8   4      13031.42      13611.56       225.97 o                         
   1   8   4       4408.02       4543.30        84.64 o                         
   2   8   4        113.87        130.23        13.19 o                         
   3   8   4        425.43        469.10        22.34 o                         
   4   8   4       3970.06       3749.48        99.10 o                         
   5   8   4        493.88        551.81        36.03 o                         
   6   8   4         31.91         40.50        30.57 o                         
   7   8   4         47.69         97.35        45.89 o                         
  -7   9   4         14.34         -3.09        43.80 o                         
  -6   9   4        902.34        854.40        53.79 o                         
  -5   9   4        539.53        528.78        37.35 o                         
  -4   9   4       3913.78       3455.80       245.94 o                         
  -3   9   4       1767.17       1829.27        56.18 o                         
  -2   9   4        218.02        231.02        18.94 o                         
  -1   9   4       5620.71       5413.38       106.49 o                         
   0   9   4       4712.86       5038.41        94.77 o                         
   1   9   4       5413.46       5373.87       100.89 o                         
   2   9   4         48.31         64.48        12.36 o                         
   3   9   4       1604.65       1588.20        47.58 o                         
   4   9   4       2706.55       2454.00        69.21 o                         
   5   9   4        377.93        362.29        36.25 o                         
   6   9   4        529.88        511.15        47.13 o                         
   7   9   4          3.51         -8.35        44.54 o                         
  -6  10   4       5306.25       5254.72       177.83 o                         
  -5  10   4       1932.25       1899.59        71.36 o                         
  -4  10   4       4945.86       4768.93       124.69 o                         
  -3  10   4        107.11         96.80        25.31 o                         
  -2  10   4       2952.63       2996.90        75.00 o                         
  -1  10   4        528.19        538.57        28.17 o                         
   0  10   4        772.49        907.38        38.99 o                         
   1  10   4        298.01        340.80        24.08 o                         
   2  10   4       2861.89       2912.69        71.02 o                         
   3  10   4        148.02        134.64        18.95 o                         
   4  10   4       4779.67       4737.12       113.42 o                         
   5  10   4       1602.77       1548.91        64.03 o                         
   6  10   4       5310.74       5389.51       152.34 o                         
  -6  11   4       3661.69       3482.89       135.85 o                         
  -5  11   4        154.03        144.75        37.34 o                         
  -4  11   4      11319.86      10931.33       272.01 o                         
  -3  11   4       1333.30       1251.99        59.06 o                         
  -2  11   4      16558.72      15516.80       310.49 o                         
  -1  11   4       3030.13       3001.87        84.25 o                         
   0  11   4      31109.15      33475.89       708.77 o                         
   1  11   4       3367.90       3399.79        96.71 o                         
   2  11   4      16410.98      15710.29       322.42 o                         
   3  11   4       1059.31       1033.12        41.66 o                         
   4  11   4      11619.78      11129.24       238.01 o                         
   5  11   4        217.50        187.28        31.91 o                         
   6  11   4       3849.73       3641.81       120.80 o                         
  -6  12   4       1323.76       1188.46        91.09 o                         
  -5  12   4         61.69         74.13        37.18 o                         
  -4  12   4        426.98        412.90        44.65 o                         
  -3  12   4       1264.54       1177.95        56.19 o                         
  -2  12   4       2318.97       2229.92        70.57 o                         
  -1  12   4        475.58        433.05        35.57 o                         
   0  12   4         61.34         82.19        25.69 o                         
   1  12   4        595.03        524.50        39.96 o                         
   2  12   4       2174.37       2211.79        75.75 o                         
   3  12   4       1287.27       1243.07        51.15 o                         
   4  12   4        660.93        716.06        43.18 o                         
   5  12   4         21.39         12.20        28.69 o                         
   6  12   4       1215.39       1174.62        75.93 o                         
  -6  13   4       1637.43       1693.54       110.85 o                         
  -5  13   4       1262.35       1213.94        90.81 o                         
  -4  13   4        409.99        404.34        43.63 o                         
  -3  13   4        870.19        805.65        61.04 o                         
  -2  13   4       1669.34       1632.71        69.54 o                         
  -1  13   4        884.88        906.17        52.58 o                         
   0  13   4        144.19        177.96        29.82 o                         
   1  13   4        894.65        992.10        53.81 o                         
   2  13   4       1440.07       1422.57        62.72 o                         
   3  13   4       1055.51       1016.81        57.65 o                         
   4  13   4        414.23        445.44        46.06 o                         
   5  13   4       1695.33       1667.73        96.86 o                         
   6  13   4       1560.27       1678.85       109.67 o                         
  -5  14   4       2821.97       2712.75       149.01 o                         
  -4  14   4       1596.69       1580.26        94.93 o                         
  -3  14   4       4685.96       4361.68       163.11 o                         
  -2  14   4        515.92        546.33        46.21 o                         
  -1  14   4       8918.96       8977.94       225.78 o                         
   0  14   4       4247.05       4469.47       129.16 o                         
   1  14   4       8678.45       8847.61       224.89 o                         
   2  14   4        443.48        505.16        46.71 o                         
   3  14   4       4183.69       4030.87       146.74 o                         
   4  14   4       1859.75       1809.58       125.57 o                         
   5  14   4       2471.25       2614.89       159.45 o                         
  -5  15   4       2262.22       2063.81       135.73 o                         
  -4  15   4        549.24        546.08        75.90 o                         
  -3  15   4       3178.36       2945.39       137.51 o                         
  -2  15   4       2122.59       2068.77        96.66 o                         
  -1  15   4       6634.29       7030.59       195.84 o                         
   0  15   4        936.60       1064.84        58.66 o                         
   1  15   4       6348.94       6549.81       195.39 o                         
   2  15   4       2000.83       1945.24       108.85 o                         
   3  15   4       2668.21       2488.08       145.34 o                         
   4  15   4        580.41        550.45        82.00 o                         
   5  15   4       1941.35       1897.77       184.93 o                         
  -4  16   4       1063.77        923.21        94.87 o                         
  -3  16   4       1682.46       1591.58       112.99 o                         
  -2  16   4       1279.22       1295.11        99.26 o                         
  -1  16   4       4230.82       4557.30       208.71 o                         
   0  16   4         48.57         21.63        42.48 o                         
   1  16   4       4527.46       4637.52       180.30 o                         
   2  16   4       1059.12       1102.77        87.81 o                         
   3  16   4       2079.25       1759.46       122.37 o                         
   4  16   4        969.34       1016.29       124.19 o                         
  -3  17   4        522.28        629.69       124.33 o                         
  -2  17   4        245.66        262.52        84.71 o                         
  -1  17   4        978.52       1056.80        98.08 o                         
   0  17   4        253.06        311.45        70.57 o                         
   1  17   4        353.02        407.00        66.29 o                         
   2  17   4        260.89        335.61        72.90 o                         
   3  17   4       1332.54       1293.49       124.54 o                         
  -2  18   4       1316.67       1349.50       154.08 o                         
  -1  18   4       1571.11       1656.96       128.62 o                         
   0  18   4        182.69        187.68        67.50 o                         
   1  18   4       1426.07       1326.86       137.40 o                         
   2  18   4       1447.82       1443.18       140.76 o                         
  -1  19   4        435.74        567.75        87.02 o                         
   0  19   4       3352.05       3565.43       185.93 o                         
   1  19   4        101.94        149.53        88.13 o                         
   1   0   5     106093.47     105301.52      2152.85 o                         
   2   0   5        613.95        625.16        20.96 o                         
   3   0   5      59651.22      60206.90      1175.09 o                         
   4   0   5       1347.03       1417.17        45.27 o                         
   5   0   5      23860.19      23467.32       499.13 o                         
   6   0   5         21.16         25.64        23.01 o                         
   7   0   5       1881.75       1898.35        75.45 o                         
   8   0   5        794.15        827.60        65.30 o                         
  -8   1   5         43.07         61.30        42.41 o                         
  -7   1   5       1908.96       2024.50        78.36 o                         
  -6   1   5        110.92         78.33        25.97 o                         
  -5   1   5       3200.41       3241.55        88.46 o                         
  -4   1   5        550.94        574.30        28.77 o                         
  -3   1   5       1330.39       1331.69        39.47 o                         
  -2   1   5      11868.15      11975.91       285.12 o                         
  -1   1   5       6029.59       6401.78       128.71 o                         
   0   1   5       8146.34       7743.55       151.90 o                         
   1   1   5       6649.56       6956.28       143.01 o                         
   2   1   5      11803.95      11911.39       238.94 o                         
   3   1   5       1611.39       1626.18        42.75 o                         
   4   1   5        804.23        821.66        32.73 o                         
   5   1   5       3372.46       3360.08        88.67 o                         
   6   1   5        188.68        183.41        30.73 o                         
   7   1   5       1785.57       1895.17        75.36 o                         
   8   1   5         13.50         31.08        41.60 o                         
  -8   2   5       1331.25       1516.81        91.90 o                         
  -7   2   5       1890.66       1925.92        78.64 o                         
  -6   2   5        533.39        524.65        36.17 o                         
  -5   2   5       4369.20       4300.71       110.92 o                         
  -4   2   5       6527.13       6359.53       145.62 o                         
  -3   2   5      17192.63      16985.69       332.76 o                         
  -2   2   5        395.19        407.88        19.84 o                         
  -1   2   5      22839.04      23386.21       409.54 o                         
   0   2   5       9280.45       9441.26       189.77 o                         
   1   2   5      22061.07      22312.59       408.05 o                         
   2   2   5        212.87        236.94        13.75 o                         
   3   2   5      18508.92      18083.19       368.63 o                         
   4   2   5       7417.83       7232.57       154.86 o                         
   5   2   5       4470.42       4470.35       110.73 o                         
   6   2   5        692.72        724.90        45.08 o                         
   7   2   5       2222.22       2291.06        84.95 o                         
   8   2   5       1347.62       1400.03        76.16 o                         
  -8   3   5         88.27         87.96        47.57 o                         
  -7   3   5       1177.65       1259.80        66.98 o                         
  -6   3   5       1160.42       1186.99        55.22 o                         
  -5   3   5       2202.83       2217.92        61.44 o                         
  -4   3   5       1192.31       1119.67        36.53 o                         
  -3   3   5       4215.02       4057.03        78.18 o                         
  -2   3   5       1960.73       1873.02        40.12 o                         
  -1   3   5       3713.29       4173.84        68.13 o                         
   0   3   5       9504.50       9460.11       151.10 o                         
   1   3   5       2978.79       3383.61        68.70 o                         
   2   3   5       1810.46       1708.38        42.67 o                         
   3   3   5       3109.77       3038.41        83.21 o                         
   4   3   5       1184.29       1161.95        40.34 o                         
   5   3   5       2312.94       2351.57        68.57 o                         
   6   3   5       1143.99       1161.34        53.73 o                         
   7   3   5        861.30        920.55        55.75 o                         
   8   3   5         42.26         75.39        43.63 o                         
  -7   4   5       1346.20       1501.39        74.63 o                         
  -6   4   5       1113.35       1069.00        60.63 o                         
  -5   4   5       2658.84       2550.41        73.75 o                         
  -4   4   5       4683.23       4583.39       105.20 o                         
  -3   4   5       8392.67       8442.23       173.57 o                         
  -2   4   5       4605.33       4802.60       102.14 o                         
  -1   4   5      23231.42      23885.98       400.53 o                         
   0   4   5      14373.43      14146.86       249.68 o                         
   1   4   5      23252.00      24218.32       399.57 o                         
   2   4   5       5107.14       5277.53       101.85 o                         
   3   4   5       8305.25       8215.43       163.99 o                         
   4   4   5       4715.31       4594.00        98.96 o                         
   5   4   5       2443.90       2384.95        67.45 o                         
   6   4   5       1724.04       1737.48        57.45 o                         
   7   4   5       1317.00       1409.34        66.88 o                         
  -7   5   5       3556.08       3835.90       116.22 o                         
  -6   5   5       3698.32       3701.51        99.47 o                         
  -5   5   5       1427.21       1380.04        51.02 o                         
  -4   5   5       4144.22       4032.56        98.52 o                         
  -3   5   5      13890.38      13769.07       291.32 o                         
  -1   5   5       4163.16       4012.89        83.39 o                         
   0   5   5       5140.74       5089.02       102.26 o                         
   1   5   5       4260.14       4267.89        83.61 o                         
   2   5   5       2029.10       2051.44        45.34 o                         
   3   5   5      13445.77      13379.76       249.81 o                         
   4   5   5       4348.70       4269.80        88.44 o                         
   5   5   5       1515.03       1535.58        49.27 o                         
   6   5   5       3536.71       3499.22        91.96 o                         
   7   5   5       2845.44       2891.82       113.42 o                         
  -7   6   5        862.06        933.68        62.74 o                         
  -6   6   5       3784.22       3776.46        97.11 o                         
  -5   6   5        241.62        261.38        27.86 o                         
  -4   6   5       5399.52       5469.88       127.29 o                         
  -3   6   5       5626.36       5494.62       131.44 o                         
  -2   6   5      10835.63      10974.24       208.60 o                         
  -1   6   5         31.50         25.25         9.88 o                         
   0   6   5      17279.83      17743.14       300.78 o                         
   1   6   5         81.73        104.64         8.88 o                         
   2   6   5       9354.09       9304.82       185.17 o                         
   3   6   5       5826.26       5782.84       111.93 o                         
   4   6   5       5651.24       5691.71       114.21 o                         
   5   6   5        366.47        421.03        26.91 o                         
   6   6   5       2929.68       2929.38        90.90 o                         
   7   6   5        745.89        796.12        65.80 o                         
  -7   7   5        763.82        763.30        62.49 o                         
  -6   7   5        128.17        130.31        29.81 o                         
  -5   7   5       3555.43       3493.29        93.60 o                         
  -4   7   5       2384.45       2345.32        71.45 o                         
  -3   7   5       4947.58       4739.95       120.19 o                         
  -2   7   5         42.31         38.23        12.31 o                         
  -1   7   5       3939.56       3756.90        79.25 o                         
   0   7   5       8479.92       8723.82       168.08 o                         
   1   7   5       4099.00       4016.65        69.50 o                         
   2   7   5         50.83         80.66        10.96 o                         
   3   7   5       5282.58       5257.47       102.54 o                         
   4   7   5       3037.73       3006.09        68.29 o                         
   5   7   5       3423.47       3524.68        86.78 o                         
   6   7   5         47.65         63.22        28.39 o                         
   7   7   5        729.75        702.17        73.06 o                         
  -7   8   5       1727.81       1826.52        90.41 o                         
  -6   8   5       1209.75       1277.64        59.27 o                         
  -5   8   5       3442.15       3426.27        95.51 o                         
  -4   8   5       6312.51       6148.32       141.17 o                         
  -3   8   5       1767.40       1733.43        55.62 o                         
  -2   8   5       2593.12       2624.90        60.94 o                         
  -1   8   5       1151.19       1107.76        34.26 o                         
   0   8   5      14576.71      15237.13       284.23 o                         
   1   8   5       1254.04       1261.10        28.55 o                         
   2   8   5       2266.99       2306.55        53.62 o                         
   3   8   5       1773.01       1772.12        48.14 o                         
   4   8   5       6275.52       6097.19       139.71 o                         
   5   8   5       3597.37       3621.67       104.79 o                         
   6   8   5        988.12        990.13        64.77 o                         
   7   8   5       1348.85       1372.88        89.48 o                         
  -7   9   5        238.07        271.26        49.86 o                         
  -6   9   5        638.68        644.04        50.38 o                         
  -5   9   5       4595.91       4555.10       116.38 o                         
  -4   9   5         18.72         25.38        20.32 o                         
  -3   9   5       1130.27       1168.63        44.29 o                         
  -2   9   5        725.39        699.21        30.01 o                         
  -1   9   5      10986.38      10591.90       191.62 o                         
   0   9   5       2785.18       2858.84        65.71 o                         
   1   9   5      10387.10      10092.04       188.67 o                         
   2   9   5        637.85        599.89        27.26 o                         
   3   9   5        902.71        890.82        37.83 o                         
   4   9   5         57.44         58.72        19.67 o                         
   5   9   5       4622.71       4480.20       113.04 o                         
   6   9   5        592.29        586.48        48.88 o                         
   7   9   5        151.96        162.47        51.31 o                         
  -6  10   5       1950.02       1864.54        85.59 o                         
  -5  10   5       2103.69       1926.10        98.75 o                         
  -4  10   5       6948.07       6691.16       169.08 o                         
  -3  10   5       1197.09       1126.55        52.16 o                         
  -2  10   5      17385.01      16733.73       377.10 o                         
  -1  10   5       2912.83       2893.37        74.03 o                         
   0  10   5      25924.12      27689.82       590.73 o                         
   1  10   5       2102.73       2161.41        78.40 o                         
   2  10   5      18201.34      17744.10       337.63 o                         
   3  10   5       1112.57       1078.66        40.36 o                         
   4  10   5       7027.68       7059.19       156.24 o                         
   5  10   5       1235.60       1213.79        58.95 o                         
   6  10   5       1996.53       2041.63        78.18 o                         
  -6  11   5       4660.95       4340.12       179.79 o                         
  -5  11   5        479.28        422.12        57.30 o                         
  -4  11   5       8860.76       8379.97       220.37 o                         
  -3  11   5        352.47        364.24        41.55 o                         
  -2  11   5       2579.77       2385.99        73.80 o                         
  -1  11   5        856.27        808.96        47.66 o                         
   0  11   5       2026.31       2231.35        72.98 o                         
   1  11   5       1163.88       1202.59        53.80 o                         
   2  11   5       2637.56       2588.62        70.86 o                         
   3  11   5        743.04        734.67        34.22 o                         
   4  11   5       8890.00       8768.54       191.91 o                         
   5  11   5        957.40        923.68        50.42 o                         
   6  11   5       4791.65       4884.61       152.00 o                         
  -6  12   5        552.07        572.51        65.05 o                         
  -5  12   5       1127.18       1120.50        70.34 o                         
  -4  12   5       1168.45       1214.98        68.62 o                         
  -3  12   5        498.63        446.93        41.12 o                         
  -2  12   5        163.12        159.22        30.19 o                         
  -1  12   5       3030.45       3027.15        91.80 o                         
   0  12   5       5116.93       5494.17       148.75 o                         
   1  12   5       2993.08       2945.48        94.49 o                         
   2  12   5        354.77        369.08        32.31 o                         
   3  12   5        840.84        837.16        53.69 o                         
   4  12   5       1220.13       1209.76        56.05 o                         
   5  12   5       1046.70        984.81        56.78 o                         
   6  12   5        710.69        750.82        65.20 o                         
  -5  13   5         58.06         50.16        48.12 o                         
  -4  13   5       1503.46       1328.97        75.36 o                         
  -3  13   5        661.62        641.04        55.99 o                         
  -2  13   5        717.75        710.29        49.43 o                         
  -1  13   5        356.27        455.15        42.19 o                         
   0  13   5       2134.59       2372.99        83.22 o                         
   1  13   5        701.90        764.52        48.10 o                         
   2  13   5        596.59        643.31        50.52 o                         
   3  13   5        502.05        509.09        53.12 o                         
   4  13   5       1084.47        991.60        73.72 o                         
   5  13   5          9.25         49.82        44.93 o                         
  -5  14   5        131.66        103.00        56.13 o                         
  -4  14   5       1560.00       1455.07        91.22 o                         
  -3  14   5       1261.37       1108.48        74.88 o                         
  -2  14   5       1036.90        998.63        59.75 o                         
  -1  14   5        869.18        906.35        56.34 o                         
   0  14   5       2528.17       2686.36        91.62 o                         
   1  14   5        979.51       1025.73        57.83 o                         
   2  14   5       1063.48       1051.27        63.97 o                         
   3  14   5       1497.75       1578.51        84.89 o                         
   4  14   5       1363.93       1325.12        97.30 o                         
   5  14   5        308.65        280.94        74.20 o                         
  -4  15   5       2255.90       2002.59       118.50 o                         
  -3  15   5       2185.66       2130.00       109.37 o                         
  -2  15   5        851.52        903.81        68.11 o                         
  -1  15   5        714.10        732.31        52.14 o                         
   0  15   5       4382.67       4603.47       135.53 o                         
   1  15   5        789.68        883.29        54.77 o                         
   2  15   5        789.31        855.55        62.03 o                         
   3  15   5       1913.81       1811.69       130.49 o                         
   4  15   5       2146.82       1976.93       142.00 o                         
  -4  16   5        122.27        101.29        59.12 o                         
  -3  16   5       4714.40       4464.62       199.42 o                         
  -2  16   5        157.85        151.52        44.35 o                         
  -1  16   5       6909.58       7042.00       207.53 o                         
   0  16   5        225.41        223.09        47.51 o                         
   1  16   5       7421.42       7480.46       229.87 o                         
   2  16   5        381.86        430.13        64.16 o                         
   3  16   5       4870.82       4657.17       206.31 o                         
   4  16   5        232.59        212.46        71.32 o                         
  -3  17   5       1269.94       1105.34       153.86 o                         
  -2  17   5        882.49       1067.85       120.67 o                         
  -1  17   5       1077.24       1101.57       103.66 o                         
   0  17   5        300.74        401.08        63.37 o                         
   1  17   5       1178.27       1136.68       101.80 o                         
   2  17   5        991.62        782.41        92.12 o                         
   3  17   5       1657.15       1761.26       147.11 o                         
  -2  18   5        170.91         75.44        76.31 o                         
  -1  18   5        300.13        337.16        75.08 o                         
   0  18   5         34.52         73.09        61.64 o                         
   1  18   5        394.38        391.97        88.81 o                         
   2  18   5        205.61        214.81        70.95 o                         
   0  19   5       1310.63       1327.04       120.26 o                         
   0   0   6      26204.70      22427.73       817.50 o                         
   1   0   6        415.08        538.40        19.35 o                         
   2   0   6       3342.08       3446.68        79.89 o                         
   3   0   6       5199.47       5001.68       108.65 o                         
   4   0   6       5604.47       5444.94       120.67 o                         
   5   0   6        333.33        301.30        25.72 o                         
   6   0   6         65.77         75.74        25.38 o                         
   7   0   6        920.82        915.21        55.08 o                         
   8   0   6        963.25       1018.36        71.69 o                         
  -8   1   6        152.77        175.44        48.08 o                         
  -7   1   6        621.59        670.09        45.70 o                         
  -6   1   6       2779.60       2737.75        83.00 o                         
  -5   1   6       1509.09       1491.18        52.30 o                         
  -4   1   6       2231.81       2248.38        57.45 o                         
  -3   1   6       3289.47       3298.49        79.17 o                         
  -2   1   6      18078.92      18759.36       371.53 o                         
  -1   1   6       6479.14       7304.24       148.88 o                         
   0   1   6      14619.22      13257.82       246.11 o                         
   1   1   6       7309.78       8172.90       165.85 o                         
   2   1   6      16705.24      16839.84       351.06 o                         
   3   1   6       3770.63       3664.07        79.46 o                         
   4   1   6       1522.69       1521.38        49.02 o                         
   5   1   6       1847.84       1845.03        54.16 o                         
   6   1   6       2469.63       2477.19        80.69 o                         
   7   1   6        617.09        609.95        47.36 o                         
   8   1   6         24.96         52.17        41.54 o                         
  -7   2   6       3911.07       4094.19       118.42 o                         
  -6   2   6       3149.26       3102.32        91.79 o                         
  -5   2   6       2639.07       2636.68        66.72 o                         
  -4   2   6       2336.21       2329.53        56.34 o                         
  -3   2   6       4355.61       4222.69        86.73 o                         
  -2   2   6       3862.70       3860.68        94.25 o                         
  -1   2   6       5583.50       6100.94       111.59 o                         
   0   2   6       9135.29       8430.72       132.55 o                         
   1   2   6       5125.49       5624.86       115.11 o                         
   2   2   6       4591.17       4498.37        90.39 o                         
   3   2   6       3574.20       3429.92        84.24 o                         
   4   2   6       2050.45       2023.27        60.59 o                         
   5   2   6       1872.02       1891.12        65.46 o                         
   6   2   6       3860.02       3865.43        95.20 o                         
   7   2   6       3012.78       2948.27       102.44 o                         
  -7   3   6        675.07        703.52        53.03 o                         
  -6   3   6       8126.62       8038.71       202.04 o                         
  -5   3   6       3390.57       3258.74        88.54 o                         
  -4   3   6       6384.29       6293.44       152.25 o                         
  -3   3   6       5579.64       5544.26       125.49 o                         
  -2   3   6      13513.62      13567.18       280.17 o                         
  -1   3   6      12269.38      12359.66       201.88 o                         
   0   3   6        598.93        636.53        15.23 o                         
   1   3   6      12253.42      12362.73       224.93 o                         
   2   3   6      14344.87      14344.34       245.76 o                         
   3   3   6       6349.95       6235.34       132.79 o                         
   4   3   6       7134.76       7035.16       153.14 o                         
   5   3   6       3369.65       3232.27        88.10 o                         
   6   3   6       9296.90       9220.03       204.71 o                         
   7   3   6        455.46        485.43        41.65 o                         
  -7   4   6        461.59        565.75        47.87 o                         
  -6   4   6       1965.69       2052.68        76.59 o                         
  -5   4   6       3460.88       3367.63        96.48 o                         
  -4   4   6       8661.71       8482.75       173.92 o                         
  -3   4   6       1798.34       1808.23        44.75 o                         
  -2   4   6      10534.57      10514.69       188.91 o                         
  -1   4   6       3975.83       3926.84        79.77 o                         
   0   4   6      12052.54      12409.74       205.17 o                         
   1   4   6       4018.73       4027.87        67.97 o                         
   2   4   6       9951.79       9779.48       179.71 o                         
   3   4   6       1331.16       1348.35        39.76 o                         
   4   4   6       7794.96       7680.50       171.01 o                         
   5   4   6       4007.67       3938.09        92.86 o                         
   6   4   6       1554.46       1595.90        61.98 o                         
   7   4   6        374.33        431.20        41.63 o                         
  -7   5   6       1020.67       1073.94        69.19 o                         
  -6   5   6       1093.99       1169.08        56.69 o                         
  -5   5   6        609.69        616.45        37.37 o                         
  -4   5   6       1083.03       1107.01        40.17 o                         
  -3   5   6       2741.07       2660.37        72.09 o                         
  -2   5   6        522.23        518.66        22.58 o                         
  -1   5   6       5688.56       5589.49       115.55 o                         
   0   5   6       2836.82       2880.22        64.00 o                         
   1   5   6       5573.19       5560.78       114.23 o                         
   2   5   6        330.27        338.68        15.05 o                         
   3   5   6       2910.67       2871.09        64.26 o                         
   4   5   6        934.11        943.49        35.36 o                         
   5   5   6        947.25        945.50        39.55 o                         
   6   5   6        860.35        874.74        45.29 o                         
   7   5   6       1401.24       1420.46        68.55 o                         
  -7   6   6        189.66        194.36        44.85 o                         
  -6   6   6       1011.88       1039.80        55.79 o                         
  -5   6   6         35.44         77.47        22.71 o                         
  -4   6   6        891.18        876.35        40.07 o                         
  -3   6   6        737.38        670.13        56.85 o                         
  -2   6   6       4990.00       5017.67       108.54 o                         
  -1   6   6       2358.00       2229.08        50.11 o                         
   0   6   6       3300.19       3624.51        78.20 o                         
   2   6   6       4622.68       4671.30        94.62 o                         
   3   6   6        282.05        252.99        17.43 o                         
   4   6   6       1140.13       1111.29        37.67 o                         
   5   6   6        153.99        149.96        22.62 o                         
   6   6   6        801.21        871.93        47.17 o                         
   7   6   6        162.67        189.16        46.84 o                         
  -7   7   6       1885.27       1824.69        89.83 o                         
  -6   7   6        789.35        813.72        49.31 o                         
  -5   7   6       3972.31       3945.92       100.90 o                         
  -4   7   6       5230.55       5257.30       127.79 o                         
  -3   7   6       3804.02       3743.46        86.33 o                         
  -2   7   6        755.86        793.12        32.18 o                         
  -1   7   6       5078.26       4773.60        95.56 o                         
   0   7   6       3745.02       4213.96        89.65 o                         
   1   7   6       4975.37       4870.30        99.46 o                         
   2   7   6       1011.25       1065.48        30.44 o                         
   3   7   6       2885.44       2861.18        68.84 o                         
   4   7   6       5700.64       5703.18       119.57 o                         
   5   7   6       3645.22       3647.08       101.44 o                         
   6   7   6        961.24        938.72        55.31 o                         
   7   7   6       1674.24       1650.31        96.36 o                         
  -7   8   6       1669.41       1637.09        89.13 o                         
  -6   8   6       1545.08       1542.32        67.83 o                         
  -5   8   6       2286.47       2217.27        72.90 o                         
  -4   8   6       2750.36       2665.76        81.90 o                         
  -3   8   6      18570.51      17934.15       386.35 o                         
  -2   8   6        890.34        871.15        38.70 o                         
  -1   8   6      24530.79      23570.46       441.95 o                         
   0   8   6       1855.19       1979.63        53.27 o                         
   1   8   6      24816.37      24833.86       452.33 o                         
   2   8   6       1271.90       1288.97        33.73 o                         
   3   8   6      18430.29      17930.14       364.43 o                         
   4   8   6       3760.55       3704.84        89.49 o                         
   5   8   6       2414.28       2427.59        80.60 o                         
   6   8   6       2342.97       2347.69        92.98 o                         
   7   8   6       1800.21       1865.43       101.66 o                         
  -7   9   6       1620.89       1554.60        99.61 o                         
  -6   9   6       2387.49       2340.60        87.47 o                         
  -5   9   6       1024.94       1063.84        53.26 o                         
  -4   9   6       1424.65       1500.32        53.34 o                         
  -3   9   6      10054.21       9618.31       228.24 o                         
  -2   9   6       7168.53       6816.74       143.04 o                         
  -1   9   6       6920.88       6812.97       136.66 o                         
   0   9   6        899.30        932.90        35.36 o                         
   1   9   6       7458.18       7499.76       149.27 o                         
   2   9   6       6673.85       6495.02       139.09 o                         
   3   9   6      10973.97      10559.72       206.09 o                         
   4   9   6       1110.75       1159.07        51.93 o                         
   5   9   6       1294.24       1263.06        56.43 o                         
   6   9   6       2037.46       2151.68        83.27 o                         
   7   9   6       1991.70       2081.12        91.23 o                         
  -6  10   6       2495.16       2437.57        96.58 o                         
  -5  10   6        826.30        851.60        52.79 o                         
  -4  10   6       2990.80       2837.03        92.50 o                         
  -3  10   6       3951.71       3830.78       109.40 o                         
  -2  10   6       3745.91       3523.18        89.65 o                         
  -1  10   6       2911.96       2818.95        82.31 o                         
   0  10   6       4108.46       4386.58       115.94 o                         
   1  10   6       2347.68       2400.08        75.91 o                         
   2  10   6       3907.08       3826.74        86.33 o                         
   3  10   6       3802.56       3715.19        88.87 o                         
   4  10   6       3424.43       3370.97        85.50 o                         
   5  10   6        716.69        721.34        46.59 o                         
   6  10   6       2644.19       2636.09        90.30 o                         
  -6  11   6        149.17        167.54        49.06 o                         
  -5  11   6       1478.14       1464.42        68.63 o                         
  -4  11   6       1759.19       1625.59        70.08 o                         
  -3  11   6       5178.89       4875.14       124.37 o                         
  -2  11   6        443.54        424.71        37.84 o                         
  -1  11   6       8050.80       8326.10       195.16 o                         
   0  11   6       3862.01       4090.36       111.63 o                         
   1  11   6       7776.49       7822.09       203.39 o                         
   2  11   6        351.12        353.58        30.56 o                         
   3  11   6       4635.29       4498.95       107.16 o                         
   4  11   6       1606.66       1547.61        55.66 o                         
   5  11   6       1100.84       1112.33        58.73 o                         
   6  11   6        155.67        157.18        38.24 o                         
  -6  12   6        537.22        513.37        62.34 o                         
  -5  12   6        282.63        263.63        46.58 o                         
  -4  12   6       1495.22       1497.10        93.05 o                         
  -3  12   6       3067.15       2865.16       109.86 o                         
  -2  12   6       1592.61       1519.00        68.28 o                         
  -1  12   6       2126.90       2103.96        73.09 o                         
   0  12   6        306.93        344.88        33.93 o                         
   1  12   6       1847.87       1907.09        73.31 o                         
   2  12   6       1770.92       1802.64        76.91 o                         
   3  12   6       3584.67       3289.42       110.43 o                         
   4  12   6       1368.99       1305.75        81.23 o                         
   5  12   6        455.24        529.88        56.88 o                         
   6  12   6        464.45        503.18        61.43 o                         
  -5  13   6        930.85        927.53        86.71 o                         
  -4  13   6        715.60        656.02        63.44 o                         
  -3  13   6       1337.74       1254.19        77.97 o                         
  -2  13   6       1102.45        997.23        61.20 o                         
  -1  13   6         37.13         46.63        28.93 o                         
   0  13   6       1823.70       1957.99        79.90 o                         
   1  13   6          9.69         54.54        27.02 o                         
   2  13   6       1449.79       1472.81        71.53 o                         
   3  13   6       1243.60       1196.43        69.99 o                         
   4  13   6        761.94        800.21        67.42 o                         
   5  13   6       1446.08       1571.72        95.27 o                         
  -5  14   6       2979.08       2751.75       140.95 o                         
  -4  14   6        371.77        329.78        50.63 o                         
  -3  14   6       6832.32       6235.46       195.65 o                         
  -2  14   6       2441.12       2428.59        93.36 o                         
  -1  14   6       9769.77      10079.85       252.35 o                         
   0  14   6        114.47        124.59        32.11 o                         
   1  14   6       9866.83      10041.34       251.90 o                         
   2  14   6       2122.42       2083.57        91.41 o                         
   3  14   6       6077.06       5798.05       193.89 o                         
   4  14   6         69.58         30.01        42.81 o                         
   5  14   6       2866.87       2788.65       164.26 o                         
  -4  15   6       1210.16       1110.30        89.89 o                         
  -3  15   6        247.68        225.70        53.94 o                         
  -2  15   6         72.92         72.56        37.81 o                         
  -1  15   6        347.27        368.73        42.84 o                         
   0  15   6         24.23         50.77        30.68 o                         
   1  15   6        547.14        647.09        48.81 o                         
   2  15   6        152.56        192.20        41.74 o                         
   3  15   6        121.37         95.29        45.56 o                         
   4  15   6       1181.61       1131.85       109.19 o                         
  -4  16   6        462.30        394.65        76.32 o                         
  -3  16   6       1018.15        964.48        82.17 o                         
  -2  16   6       1452.11       1443.82        85.84 o                         
  -1  16   6        870.93        932.59        64.86 o                         
   0  16   6       1286.78       1349.00        71.06 o                         
   1  16   6        870.61        865.39        63.39 o                         
   2  16   6        999.37       1087.30        91.03 o                         
   3  16   6       1186.71       1139.85       104.57 o                         
   4  16   6        538.22        470.24        83.73 o                         
  -3  17   6        181.77        186.44        62.11 o                         
  -2  17   6       1886.08       1919.67       102.26 o                         
  -1  17   6        815.87        843.45        81.03 o                         
   0  17   6         70.82         61.46        49.67 o                         
   1  17   6        990.58        971.77        93.63 o                         
   2  17   6       1644.47       1491.26       107.51 o                         
   3  17   6        200.07        282.63        73.65 o                         
  -2  18   6       2356.52       2393.27       188.30 o                         
  -1  18   6       4281.17       4541.43       209.29 o                         
   0  18   6       3181.55       3344.20       172.57 o                         
   1  18   6       4198.98       4523.15       209.23 o                         
   2  18   6       2428.27       2381.31       151.19 o                         
   1   0   7       8576.60       8633.32       177.48 o                         
   2   0   7       2703.96       2892.66        69.75 o                         
   3   0   7       8004.84       7856.04       164.27 o                         
   4   0   7        479.61        467.73        26.15 o                         
   5   0   7        319.15        323.31        26.78 o                         
   6   0   7        180.58        229.96        31.16 o                         
   7   0   7       1052.54       1152.02        61.58 o                         
  -7   1   7       1066.03       1098.49        59.30 o                         
  -6   1   7       2215.71       2220.23        78.12 o                         
  -5   1   7       1184.37       1169.73        47.77 o                         
  -4   1   7       9369.91       9120.13       199.49 o                         
  -3   1   7       4073.90       3987.25        89.85 o                         
  -2   1   7         99.18        108.78        11.21 o                         
  -1   1   7       1517.67       1525.95        34.07 o                         
   0   1   7       4697.78       3951.40        78.26 o                         
   1   1   7       1384.71       1397.27        38.41 o                         
   2   1   7        104.57        105.98        11.40 o                         
   3   1   7       3446.93       3445.95        83.19 o                         
   4   1   7      10070.26       9873.26       200.22 o                         
   5   1   7        688.39        687.49        37.02 o                         
   6   1   7       2747.56       2701.93        76.10 o                         
   7   1   7       1042.52       1126.14        61.27 o                         
  -7   2   7        294.38        323.40        39.21 o                         
  -6   2   7       3890.71       3866.18       104.52 o                         
  -5   2   7        184.23        172.53        23.21 o                         
  -4   2   7       3640.33       3614.47        83.16 o                         
  -2   2   7      22223.58      21965.68       451.46 o                         
  -1   2   7       5276.43       5565.39       116.69 o                         
   0   2   7      34135.30      34509.88       623.11 o                         
   1   2   7       7755.00       7876.54       285.83 o                         
   2   2   7      21588.14      21320.86       407.36 o                         
   3   2   7       1662.17       1590.69        43.59 o                         
   4   2   7       3265.49       3216.14        81.25 o                         
   5   2   7         50.04         57.99        19.54 o                         
   6   2   7       3501.20       3512.49        97.35 o                         
   7   2   7        111.87        140.62        34.12 o                         
  -7   3   7       1205.92       1237.60        69.53 o                         
  -6   3   7       1547.45       1519.85        60.47 o                         
  -5   3   7       3246.73       3265.33        82.70 o                         
  -4   3   7       3088.56       3002.14        72.31 o                         
  -3   3   7       2584.88       2641.81        65.62 o                         
  -2   3   7      12867.02      12883.76       254.77 o                         
  -1   3   7        239.14        252.26        11.82 o                         
   0   3   7       4981.79       4906.68        87.14 o                         
   1   3   7        247.43        259.45        11.71 o                         
   2   3   7      12407.75      12381.04       222.06 o                         
   3   3   7       2425.59       2437.35        61.09 o                         
   4   3   7       2673.80       2628.20        69.77 o                         
   5   3   7       2407.51       2437.14        73.19 o                         
   6   3   7       1392.70       1424.68        56.38 o                         
   7   3   7       1212.92       1247.67        62.61 o                         
  -7   4   7        780.32        845.00        61.98 o                         
  -6   4   7       2791.44       2879.54        89.93 o                         
  -5   4   7       8000.52       7897.27       191.18 o                         
  -4   4   7       1276.64       1225.03        43.08 o                         
  -3   4   7      10183.92      10141.82       211.61 o                         
  -2   4   7       2461.67       2507.82        64.70 o                         
  -1   4   7      30600.31      30643.46       521.25 o                         
   0   4   7       3555.13       3711.97        65.43 o                         
   1   4   7      32314.14      32281.82       523.25 o                         
   2   4   7       2977.80       2996.99        56.85 o                         
   3   4   7      10315.58      10297.98       192.23 o                         
   4   4   7       1377.85       1372.27        40.71 o                         
   5   4   7       8861.96       8564.77       172.54 o                         
   6   4   7       2721.40       2774.97        78.41 o                         
   7   4   7        861.61        906.00        56.66 o                         
  -7   5   7        776.01        763.64        59.23 o                         
  -6   5   7        334.68        295.48        36.20 o                         
  -5   5   7       4101.63       4008.78       102.84 o                         
  -4   5   7       1741.87       1761.97        56.52 o                         
  -3   5   7        648.44        725.49        32.14 o                         
  -2   5   7       6270.66       6186.82       155.36 o                         
  -1   5   7       7845.52       7486.22       156.10 o                         
   0   5   7        187.46        212.57        12.39 o                         
   1   5   7       7719.75       7438.78       143.80 o                         
   2   5   7       6464.02       6525.76       118.54 o                         
   3   5   7        507.13        528.53        22.35 o                         
   4   5   7       1639.64       1577.99        47.30 o                         
   5   5   7       3498.02       3417.97        88.00 o                         
   6   5   7        419.71        423.89        33.24 o                         
   7   5   7        605.74        649.56        48.44 o                         
  -7   6   7        646.62        684.76        60.77 o                         
  -6   6   7       1115.10       1156.43        62.08 o                         
  -5   6   7       1670.88       1678.25        62.33 o                         
  -4   6   7       5654.54       5461.87       125.89 o                         
  -3   6   7       1005.50       1045.34        40.25 o                         
  -2   6   7      14426.55      14234.26       294.17 o                         
  -1   6   7        735.72        747.47        28.92 o                         
   0   6   7       8356.34       8670.64       168.36 o                         
   1   6   7        578.46        576.99        25.17 o                         
   2   6   7      14554.39      14525.74       264.58 o                         
   3   6   7        989.53        996.87        30.36 o                         
   4   6   7       5279.82       5296.59       116.24 o                         
   5   6   7       1561.50       1586.17        53.03 o                         
   6   6   7       1470.93       1489.02        55.53 o                         
   7   6   7        774.13        806.29        62.73 o                         
  -7   7   7       2035.74       2018.54        94.89 o                         
  -6   7   7       4534.36       4611.71       124.10 o                         
  -5   7   7       3361.77       3454.52        94.97 o                         
  -4   7   7       4855.00       4829.16       109.30 o                         
  -3   7   7      11391.03      11122.70       249.73 o                         
  -2   7   7       2239.98       2202.96        68.60 o                         
  -1   7   7      17643.58      16613.00       327.14 o                         
   0   7   7       4502.97       4738.67        99.67 o                         
   1   7   7      17489.61      16953.12       347.01 o                         
   2   7   7       1621.79       1587.73        45.12 o                         
   3   7   7      11596.25      11396.64       223.76 o                         
   4   7   7       4036.05       3929.03       102.85 o                         
   5   7   7       3486.74       3526.03        97.72 o                         
   6   7   7       3636.08       3703.77       122.52 o                         
   7   7   7       2057.00       2096.44       105.86 o                         
  -7   8   7         68.61         63.64        42.79 o                         
  -6   8   7        922.18        955.57        59.08 o                         
  -5   8   7        946.71        953.08        48.80 o                         
  -4   8   7       2005.62       1888.40        59.26 o                         
  -3   8   7        249.48        259.95        25.11 o                         
  -2   8   7       3260.80       3178.75        85.69 o                         
  -1   8   7       1942.38       1821.16        46.27 o                         
   0   8   7       8433.28       9054.00       186.00 o                         
   1   8   7       1870.68       1889.19        51.32 o                         
   2   8   7       3951.08       3834.36        90.70 o                         
   3   8   7        240.13        239.15        23.65 o                         
   4   8   7       1582.70       1549.68        57.87 o                         
   5   8   7        820.21        838.46        47.70 o                         
   6   8   7       1152.57       1112.91        59.10 o                         
   7   8   7        115.72        132.07        47.02 o                         
  -6   9   7       1593.49       1683.62        92.09 o                         
  -5   9   7       2124.77       2102.65        70.66 o                         
  -4   9   7        129.44        145.27        26.16 o                         
  -3   9   7       4427.30       4328.92       111.68 o                         
  -2   9   7       2322.39       2141.46        64.35 o                         
  -1   9   7       1743.66       1720.54        50.75 o                         
   0   9   7        142.44        147.21        21.12 o                         
   1   9   7       1472.10       1491.81        57.72 o                         
   2   9   7       2922.71       2823.66        66.81 o                         
   3   9   7       4345.82       4270.88       104.30 o                         
   4   9   7         33.29         34.03        21.73 o                         
   5   9   7       1890.13       1810.04        70.50 o                         
   6   9   7       2434.25       2331.92        87.69 o                         
  -6  10   7         32.20         56.98        42.08 o                         
  -5  10   7       2016.42       1990.22        79.53 o                         
  -4  10   7       1510.26       1433.08        68.26 o                         
  -3  10   7       3959.73       3837.60       110.09 o                         
  -2  10   7         43.22         39.91        20.83 o                         
  -1  10   7       9480.09       9280.00       225.49 o                         
   0  10   7       4144.09       4509.14       119.68 o                         
   1  10   7      10068.02      10123.93       223.74 o                         
   2  10   7        229.79        226.58        20.35 o                         
   3  10   7       3800.69       3704.03        89.84 o                         
   4  10   7       1737.71       1765.99        55.95 o                         
   5  10   7       2230.07       2280.82        72.97 o                         
   6  10   7        115.27        101.27        33.93 o                         
  -6  11   7       3000.63       2823.28       123.08 o                         
  -5  11   7       1681.27       1593.14        74.73 o                         
  -4  11   7        640.69        601.95        48.30 o                         
  -3  11   7        740.72        649.27        47.69 o                         
  -2  11   7        980.13        876.56        51.91 o                         
  -1  11   7        685.67        662.80        43.63 o                         
   0  11   7        908.93        919.55        49.58 o                         
   1  11   7        767.34        786.19        47.14 o                         
   2  11   7       1220.54       1202.05        65.26 o                         
   3  11   7        897.17        863.55        51.60 o                         
   4  11   7       1070.76       1087.41        45.66 o                         
   5  11   7       1678.29       1676.25        69.22 o                         
   6  11   7       2604.02       2696.20       111.71 o                         
  -6  12   7       1176.65       1216.60        94.96 o                         
  -5  12   7       2551.65       2472.66       123.69 o                         
  -4  12   7        195.02        148.58        43.92 o                         
  -3  12   7       5490.52       4969.58       154.97 o                         
  -2  12   7        902.74        834.71        51.11 o                         
  -1  12   7      11309.75      11586.50       266.28 o                         
   0  12   7       1518.22       1593.71        63.55 o                         
   1  12   7      11080.23      11387.27       279.61 o                         
   2  12   7        321.85        389.18        68.74 o                         
   3  12   7       5134.77       4826.94       151.50 o                         
   4  12   7        460.99        470.67        54.97 o                         
   5  12   7       2352.32       2245.18       115.31 o                         
   6  12   7        723.67        785.11        80.00 o                         
  -5  13   7       1162.53       1085.40        86.31 o                         
  -4  13   7        695.91        684.71        65.99 o                         
  -3  13   7       1860.25       1703.53        93.37 o                         
  -2  13   7        312.38        285.76        38.89 o                         
  -1  13   7       1885.63       1950.51        79.48 o                         
   0  13   7       3004.53       3222.96       102.78 o                         
   1  13   7       2339.43       2432.08        83.57 o                         
   2  13   7        467.64        465.49        47.18 o                         
   3  13   7       2200.70       2164.88        91.75 o                         
   4  13   7        928.33        949.99        74.40 o                         
   5  13   7       1715.84       1678.25       100.59 o                         
  -5  14   7        379.43        332.26        67.01 o                         
  -4  14   7       1028.10       1013.87        80.20 o                         
  -3  14   7        873.26        816.17        68.30 o                         
  -2  14   7        877.89        815.87        61.83 o                         
  -1  14   7         10.46         10.09        28.89 o                         
   0  14   7       2135.61       2198.55        82.71 o                         
   1  14   7         86.77        106.50        35.25 o                         
   2  14   7       1280.14       1293.80        71.75 o                         
   3  14   7       1204.83       1264.50        79.64 o                         
   4  14   7       1412.44       1377.61        88.23 o                         
   5  14   7        538.54        518.58        67.94 o                         
  -4  15   7       1611.22       1469.57       104.32 o                         
  -3  15   7        513.81        468.24        57.38 o                         
  -2  15   7       4847.02       4786.64       153.22 o                         
  -1  15   7         27.44         48.79        33.49 o                         
   0  15   7         67.51         71.15        32.25 o                         
   1  15   7         24.86         42.56        35.26 o                         
   2  15   7       4486.61       4717.61       153.26 o                         
   3  15   7        450.45        454.06        57.57 o                         
   4  15   7       1643.13       1508.45       128.29 o                         
  -4  16   7        332.60        307.30        63.80 o                         
  -3  16   7       2321.39       2236.09       120.96 o                         
  -2  16   7          9.60         11.89        40.39 o                         
  -1  16   7       3607.14       3795.40       120.77 o                         
   0  16   7       1026.92       1059.02        63.96 o                         
   1  16   7       3531.51       3500.47       125.23 o                         
   2  16   7         67.20        110.65        48.70 o                         
   3  16   7       2479.06       2393.70       146.71 o                         
   4  16   7        438.84        523.68        87.62 o                         
  -3  17   7       1941.75       1797.43       124.02 o                         
  -2  17   7       1656.33       1638.45        94.00 o                         
  -1  17   7        539.96        645.76        58.86 o                         
   0  17   7       1243.79       1232.76        94.17 o                         
   1  17   7        372.97        390.45        62.33 o                         
   2  17   7       1638.44       1704.06       113.09 o                         
   3  17   7       1463.87       1587.41       129.73 o                         
  -2  18   7        166.66        107.14        82.17 o                         
  -1  18   7       5642.01       5769.45       244.29 o                         
   0  18   7        989.80       1036.89        89.46 o                         
   1  18   7       5339.95       5413.09       240.05 o                         
   2  18   7        177.71        219.18        79.38 o                         
   0   0   8        144.32        173.65        14.25 o                         
   1   0   8       4153.56       4240.30        94.10 o                         
   2   0   8       5503.45       5351.21       120.77 o                         
   3   0   8          8.14         16.78        12.56 o                         
   4   0   8       1008.25        944.26        36.48 o                         
   5   0   8       1155.27       1182.82        46.05 o                         
   6   0   8       1736.83       1764.77        62.55 o                         
   7   0   8        826.52        915.85        60.51 o                         
  -7   1   8         97.21        100.98        39.46 o                         
  -6   1   8        699.46        744.38        44.00 o                         
  -5   1   8       5438.59       5328.90       127.34 o                         
  -4   1   8      10078.69       9707.48       222.48 o                         
  -3   1   8        906.38        961.28        32.43 o                         
  -2   1   8       4164.56       4277.31        87.81 o                         
  -1   1   8       4053.58       4022.93        83.45 o                         
   0   1   8       1427.05       1479.89        36.75 o                         
   1   1   8       3905.00       3831.88        87.73 o                         
   2   1   8       3629.98       3652.54        87.12 o                         
   3   1   8        998.75       1025.39        35.32 o                         
   4   1   8      10878.83      10371.47       211.69 o                         
   5   1   8       5057.73       4832.29       118.60 o                         
   6   1   8        459.91        475.08        36.59 o                         
   7   1   8        151.95        171.51        37.68 o                         
  -7   2   8        167.65        146.17        38.11 o                         
  -6   2   8       4599.59       4560.78       121.12 o                         
  -5   2   8       2386.81       2411.91        70.81 o                         
  -4   2   8       9949.86       9724.35       201.44 o                         
  -3   2   8         66.13         66.48        13.27 o                         
  -2   2   8      37626.23      38258.25       708.49 o                         
  -1   2   8       7773.08       7706.76       151.23 o                         
   0   2   8      37506.74      37124.43       596.09 o                         
   1   2   8       8325.46       8340.62       152.55 o                         
   2   2   8      37326.05      37430.11       742.92 o                         
   3   2   8         27.56         20.91        12.10 o                         
   4   2   8       9721.10       9303.40       200.16 o                         
   5   2   8       2763.31       2736.41        72.80 o                         
   6   2   8       4521.13       4463.64       114.38 o                         
   7   2   8        127.28        184.84        38.95 o                         
  -7   3   8       1832.66       1952.24        99.33 o                         
  -6   3   8        511.36        506.86        39.27 o                         
  -5   3   8       5446.73       5352.01       128.41 o                         
  -4   3   8        508.09        536.37        28.77 o                         
  -3   3   8      11860.68      11850.58       240.95 o                         
  -2   3   8         97.02        139.15        34.33 o                         
  -1   3   8      21808.06      21150.83       386.74 o                         
   0   3   8       5530.11       5406.14        92.38 o                         
   1   3   8      21824.77      21467.66       358.25 o                         
   2   3   8        318.52        351.55        16.49 o                         
   3   3   8      11672.02      11634.22       229.10 o                         
   5   3   8       5030.21       4869.36       119.14 o                         
   6   3   8        476.21        464.44        34.35 o                         
   7   3   8       1553.90       1609.54        75.17 o                         
  -7   4   8       1574.49       1599.08        89.64 o                         
  -6   4   8       2020.49       2040.76        72.14 o                         
  -5   4   8       2413.03       2340.14        68.46 o                         
  -4   4   8       2810.52       2780.59        74.98 o                         
  -3   4   8      14914.03      14877.60       310.32 o                         
  -2   4   8       1281.97       1255.66        33.08 o                         
  -1   4   8      25938.94      25537.82       422.75 o                         
   0   4   8       5066.93       5320.32        90.47 o                         
   1   4   8      25164.54      24656.96       419.85 o                         
   2   4   8       1055.84       1038.55        28.88 o                         
   3   4   8      15656.09      15629.92       272.06 o                         
   4   4   8       3074.53       2994.47        70.13 o                         
   5   4   8       2308.97       2227.32        63.01 o                         
   6   4   8       1654.74       1607.27        59.22 o                         
   7   4   8       1415.47       1447.21        65.45 o                         
  -7   5   8       1446.73       1363.84        91.19 o                         
  -6   5   8       2465.08       2434.61        79.80 o                         
  -5   5   8       4046.05       3977.75       119.00 o                         
  -4   5   8        649.41        626.46        31.62 o                         
  -3   5   8       9185.31       8944.65       218.44 o                         
  -2   5   8      12063.11      11995.75       235.15 o                         
  -1   5   8      15859.36      15229.36       275.43 o                         
   0   5   8       1729.60       1696.61        36.20 o                         
   1   5   8      15955.41      15685.42       263.82 o                         
   2   5   8      11126.67      10868.69       202.31 o                         
   3   5   8      11010.49      10648.19       182.26 o                         
   4   5   8        464.02        463.50        24.54 o                         
   5   5   8       5122.87       5135.92       104.01 o                         
   6   5   8       1790.84       1814.49        64.39 o                         
   7   5   8       2133.14       2226.62        85.10 o                         
  -7   6   8        677.91        693.37        68.21 o                         
  -6   6   8        360.91        359.28        40.49 o                         
  -5   6   8       2849.83       2769.88        83.80 o                         
  -4   6   8       4348.15       4250.33       115.87 o                         
  -3   6   8       2389.93       2370.50        75.70 o                         
  -2   6   8       2251.83       2150.27        66.15 o                         
  -1   6   8       4668.68       4396.50        92.19 o                         
   0   6   8      14152.65      14765.31       276.45 o                         
   1   6   8       3787.89       3690.27        83.56 o                         
   2   6   8       1578.22       1553.34        39.09 o                         
   3   6   8       2669.45       2617.96        56.68 o                         
   4   6   8       4732.53       4678.45        93.59 o                         
   5   6   8       2465.07       2471.71        69.28 o                         
   6   6   8        414.87        429.21        40.35 o                         
   7   6   8        566.21        560.17        57.83 o                         
  -7   7   8       1271.19       1331.12        87.27 o                         
  -6   7   8       3801.49       3783.14       117.93 o                         
  -5   7   8        104.68        125.01        29.43 o                         
  -4   7   8       3358.15       3308.27        92.62 o                         
  -3   7   8       5020.26       4893.82       119.32 o                         
  -2   7   8       8087.28       7590.71       190.23 o                         
  -1   7   8       2043.03       1990.61        55.41 o                         
   0   7   8       1778.14       1887.20        49.40 o                         
   1   7   8       2056.32       2040.53        58.38 o                         
   2   7   8       7866.43       7835.50       158.11 o                         
   3   7   8       4065.12       3866.02        99.18 o                         
   4   7   8       3148.43       3080.05        82.78 o                         
   5   7   8        111.03        138.35        26.16 o                         
   6   7   8       4051.33       4130.03       116.28 o                         
   7   7   8        787.17        846.88        66.57 o                         
  -7   8   8        434.56        394.06        61.64 o                         
  -6   8   8        567.37        633.75        49.87 o                         
  -5   8   8        932.20        904.82        52.45 o                         
  -4   8   8       2048.26       1968.52        65.69 o                         
  -3   8   8       4549.22       4469.03       114.41 o                         
  -2   8   8       4863.12       4592.63       108.87 o                         
  -1   8   8       8067.55       7947.42       159.35 o                         
   0   8   8        315.06        321.02        22.80 o                         
   1   8   8       6747.18       6809.80       186.40 o                         
   2   8   8       4600.10       4263.49       108.98 o                         
   3   8   8       4578.77       4454.22       107.24 o                         
   4   8   8       1784.44       1721.53        62.13 o                         
   5   8   8        674.91        719.36        46.01 o                         
   6   8   8        408.11        425.99        43.69 o                         
   7   8   8        629.07        626.70        62.49 o                         
  -6   9   8        265.99        288.37        49.23 o                         
  -5   9   8       3464.90       3532.46       112.74 o                         
  -4   9   8       1582.36       1533.96        63.90 o                         
  -3   9   8         61.02         78.64        22.41 o                         
  -2   9   8        180.59        174.84        21.12 o                         
  -1   9   8       3638.68       3535.42        86.01 o                         
   0   9   8        730.09        757.40        38.24 o                         
   1   9   8       3367.37       3481.67        98.06 o                         
   2   9   8        557.29        522.73        44.13 o                         
   3   9   8        238.27        243.96        27.54 o                         
   4   9   8       2100.06       2094.10        66.18 o                         
   5   9   8       4105.68       4114.11       111.41 o                         
   6   9   8        454.20        523.63        50.55 o                         
  -6  10   8        278.52        327.26        52.06 o                         
  -5  10   8        686.18        735.27        57.75 o                         
  -4  10   8        618.96        598.43        45.72 o                         
  -3  10   8        360.77        315.23        37.75 o                         
  -2  10   8       1339.73       1164.70        52.91 o                         
  -1  10   8       2422.51       2492.42        68.46 o                         
   0  10   8       1367.99       1391.50        55.78 o                         
   1  10   8       2291.23       2295.75        79.69 o                         
   2  10   8       1071.34        992.35        58.08 o                         
   3  10   8        270.08        294.60        25.34 o                         
   4  10   8        604.42        589.40        35.36 o                         
   5  10   8        818.96        895.93        48.68 o                         
   6  10   8        206.30        229.43        41.19 o                         
  -6  11   8       1226.09       1182.70        84.68 o                         
  -5  11   8       1894.08       1950.71        89.67 o                         
  -4  11   8        662.05        575.57        52.52 o                         
  -3  11   8        451.77        456.22        42.74 o                         
  -2  11   8       4864.99       4673.61       123.76 o                         
  -1  11   8       1019.89       1062.01        54.19 o                         
   0  11   8        768.84        860.02        49.12 o                         
   1  11   8        880.87        921.80        58.32 o                         
   2  11   8       4386.56       4232.52       138.55 o                         
   3  11   8        406.42        423.69        42.68 o                         
   4  11   8        561.42        637.32        50.14 o                         
   5  11   8       1688.60       1702.68        91.02 o                         
   6  11   8        996.26       1037.96        77.00 o                         
  -5  12   8       8255.01       7448.72       265.25 o                         
  -4  12   8        181.48        183.33        39.43 o                         
  -3  12   8       5303.97       4901.57       157.34 o                         
  -2  12   8        851.92        870.75        56.34 o                         
  -1  12   8      11399.02      11466.15       269.41 o                         
   0  12   8          2.34         20.34        24.75 o                         
   1  12   8      11395.51      11859.78       305.21 o                         
   2  12   8        899.64        863.28        59.96 o                         
   3  12   8       5265.44       5054.96       156.32 o                         
   4  12   8        288.94        257.35        45.49 o                         
   5  12   8       8157.73       7858.60       247.14 o                         
  -5  13   8       1219.10       1153.99        86.44 o                         
  -4  13   8       1269.44       1055.77        78.30 o                         
  -3  13   8       2208.09       2096.52        99.71 o                         
  -2  13   8       2884.30       2882.47       107.87 o                         
  -1  13   8       1018.59       1110.82        61.11 o                         
   0  13   8       1364.78       1478.44        69.35 o                         
   1  13   8        999.24        917.20        60.65 o                         
   2  13   8       2869.84       2972.85       109.33 o                         
   3  13   8       2045.62       1984.78        92.08 o                         
   4  13   8        957.64        890.70        76.02 o                         
   5  13   8       1052.45       1015.87        85.90 o                         
  -5  14   8         27.35          3.13        48.43 o                         
  -4  14   8       6557.75       6071.10       205.92 o                         
  -3  14   8       1289.14       1208.24        79.93 o                         
  -2  14   8       3638.33       3495.91       126.10 o                         
  -1  14   8        869.31        937.68        58.58 o                         
   0  14   8      10494.59      11072.32       274.74 o                         
   1  14   8        978.72       1000.53        64.12 o                         
   2  14   8       3846.74       3887.22       129.97 o                         
   3  14   8       1170.75       1203.77        76.22 o                         
   4  14   8       6448.94       6109.31       206.92 o                         
   5  14   8         46.23         13.63        52.58 o                         
  -4  15   8       2283.96       2199.36       113.15 o                         
  -3  15   8         31.66         46.59        42.07 o                         
  -2  15   8       2029.25       1990.94        92.27 o                         
  -1  15   8        239.01        293.08        42.69 o                         
   0  15   8       1149.64       1253.17        67.66 o                         
   1  15   8        269.82        366.03        47.18 o                         
   2  15   8       2148.95       2134.14        94.38 o                         
   3  15   8         94.22        181.68        47.24 o                         
   4  15   8       2195.53       2186.53       116.99 o                         
  -3  16   8       1884.13       1768.09       111.33 o                         
  -2  16   8        431.93        490.82        54.32 o                         
  -1  16   8       1620.78       1652.16        81.20 o                         
   0  16   8       1319.90       1373.22        72.63 o                         
   1  16   8       1716.96       1673.02        85.32 o                         
   2  16   8        167.46        198.22        48.02 o                         
   3  16   8       2102.62       1928.19       137.42 o                         
  -3  17   8       1045.04       1032.17        87.18 o                         
  -2  17   8        363.10        404.58        59.86 o                         
  -1  17   8        385.09        387.45        52.21 o                         
   0  17   8        180.12        176.80        41.57 o                         
   1  17   8        316.60        331.04        63.70 o                         
   2  17   8        481.08        502.95        78.27 o                         
   3  17   8        691.61        728.01        95.59 o                         
  -1  18   8        501.27        479.01        70.01 o                         
   0  18   8        275.95        254.07        61.42 o                         
   1  18   8        374.32        336.30        75.51 o                         
   1   0   9         62.47         88.75         9.93 o                         
   2   0   9       4784.62       4867.49       105.65 o                         
   3   0   9       1371.03       1308.08        42.94 o                         
   4   0   9       3248.12       3168.01        83.76 o                         
   5   0   9        482.51        487.58        33.88 o                         
   6   0   9       8057.20       7931.54       191.17 o                         
   7   0   9        697.81        800.17        60.22 o                         
  -7   1   9        652.27        632.15        56.35 o                         
  -6   1   9       1309.48       1382.44        63.59 o                         
  -5   1   9       3966.80       3797.72       100.62 o                         
  -4   1   9       3079.47       2990.82        79.80 o                         
  -3   1   9       1200.60       1167.60        38.79 o                         
  -2   1   9        841.81        901.20        30.90 o                         
  -1   1   9       3435.29       3225.74        76.03 o                         
   0   1   9      15148.22      14427.37       258.49 o                         
   1   1   9       3868.78       3749.56        74.53 o                         
   2   1   9       1224.77       1202.61        34.39 o                         
   3   1   9       1468.49       1448.14        41.08 o                         
   4   1   9       3714.37       3617.73        87.20 o                         
   5   1   9       4687.58       4514.09       104.27 o                         
   6   1   9       2003.05       2157.36        65.91 o                         
   7   1   9        931.19        895.24        61.31 o                         
  -7   2   9         78.27         56.41        38.53 o                         
  -6   2   9        162.23        181.09        30.44 o                         
  -5   2   9       1843.67       1787.90        59.52 o                         
  -4   2   9        697.84        691.31        33.54 o                         
  -3   2   9       1540.06       1464.86        47.05 o                         
  -2   2   9       2380.57       2343.91        57.35 o                         
  -1   2   9       4258.00       4038.87        82.76 o                         
   0   2   9       2106.60       2135.58        44.36 o                         
   1   2   9       3648.32       3519.90        77.53 o                         
   2   2   9       2825.85       2756.50        62.65 o                         
   3   2   9       2068.85       1998.99        49.68 o                         
   4   2   9        397.39        368.12        25.85 o                         
   5   2   9       2131.90       2115.74        62.16 o                         
   6   2   9        325.32        331.06        33.73 o                         
   7   2   9        119.48        133.20        38.52 o                         
  -7   3   9        261.85        246.22        49.70 o                         
  -6   3   9        528.80        546.72        40.73 o                         
  -5   3   9       2462.08       2374.34        78.88 o                         
  -4   3   9       3108.50       3050.27        75.96 o                         
  -3   3   9       1861.72       1840.97        53.38 o                         
  -2   3   9        859.64        855.00        28.68 o                         
  -1   3   9       4112.25       4086.28        84.19 o                         
   0   3   9       1062.86       1090.04        26.13 o                         
   1   3   9       4136.79       4143.88        75.90 o                         
   2   3   9        927.31        985.39        28.49 o                         
   3   3   9       2258.46       2204.63        50.28 o                         
   4   3   9       2235.19       2233.72        65.95 o                         
   5   3   9       3090.94       3067.94        77.42 o                         
   6   3   9        337.80        364.24        32.85 o                         
   7   3   9        250.07        228.89        37.71 o                         
  -7   4   9       1497.75       1495.07        90.38 o                         
  -6   4   9        254.34        288.68        37.32 o                         
  -5   4   9       4967.12       4885.49       112.12 o                         
  -4   4   9       1914.23       1867.27        51.04 o                         
  -3   4   9        341.43        359.41        22.27 o                         
  -2   4   9       2294.02       2259.53        57.27 o                         
  -1   4   9       4819.66       4625.34        85.35 o                         
   0   4   9       1540.10       1622.99        33.85 o                         
   1   4   9       4050.41       3935.44        83.25 o                         
   2   4   9       2626.87       2619.47        55.73 o                         
   3   4   9        351.87        344.08        19.22 o                         
   4   4   9       1555.25       1522.53        44.27 o                         
   5   4   9       4235.56       4098.51       102.04 o                         
   6   4   9        513.44        551.45        36.62 o                         
   7   4   9       1364.54       1497.90        67.07 o                         
  -7   5   9       5383.73       5439.67       186.17 o                         
  -6   5   9       3299.65       3305.31       111.24 o                         
  -5   5   9       9916.76       9789.71       228.37 o                         
  -4   5   9        965.26       1019.08        72.28 o                         
  -3   5   9      13088.23      13025.17       268.71 o                         
  -2   5   9       6072.22       5911.57       136.42 o                         
  -1   5   9      25596.27      25294.15       424.11 o                         
   0   5   9       1171.42       1274.91        31.45 o                         
   1   5   9      25735.70      25038.38       439.21 o                         
   2   5   9       7424.03       7422.04       127.66 o                         
   3   5   9      13028.18      12988.92       233.97 o                         
   4   5   9       1644.57       1703.60        43.98 o                         
   5   5   9       9800.82       9768.67       193.66 o                         
   6   5   9       4406.12       4367.11       113.58 o                         
   7   5   9       5377.48       5455.25       159.45 o                         
  -7   6   9       2675.08       2685.74       130.20 o                         
  -6   6   9       2383.17       2549.81        89.84 o                         
  -5   6   9        548.57        558.26        41.90 o                         
  -4   6   9       6361.80       6223.74       153.44 o                         
  -3   6   9       6073.96       5871.19       161.38 o                         
  -2   6   9       9211.40       8598.12       205.76 o                         
  -1   6   9       4934.29       4882.93       107.66 o                         
   0   6   9      11740.90      12479.23       236.73 o                         
   1   6   9       5582.30       5470.70       107.31 o                         
   2   6   9       8727.98       8294.13       179.59 o                         
   3   6   9       6968.05       6850.68       136.69 o                         
   4   6   9       6222.33       6203.62       141.14 o                         
   5   6   9        735.54        719.11        40.75 o                         
   6   6   9       1918.27       2027.94        75.16 o                         
   7   6   9       3479.42       3632.54       110.31 o                         
  -7   7   9        916.42       1000.96        82.19 o                         
  -6   7   9       1829.62       1847.66        85.95 o                         
  -5   7   9       1492.03       1506.23        65.47 o                         
  -4   7   9        712.36        722.08        42.64 o                         
  -3   7   9       1983.56       1982.49        69.53 o                         
  -2   7   9       7754.39       7198.60       175.05 o                         
  -1   7   9       5545.00       5364.45       118.36 o                         
   0   7   9        419.15        443.86        23.34 o                         
   1   7   9       5573.39       5350.44       124.98 o                         
   2   7   9       7049.43       6655.00       159.90 o                         
   3   7   9       2132.41       2042.42        58.56 o                         
   4   7   9        552.90        595.09        35.33 o                         
   5   7   9       1648.41       1636.72        60.12 o                         
   6   7   9       1612.67       1628.57        68.42 o                         
   7   7   9       1108.54       1195.83        74.34 o                         
  -6   8   9        986.81        948.72        69.31 o                         
  -5   8   9       1081.22       1048.54        56.48 o                         
  -4   8   9        626.03        656.31        45.35 o                         
  -3   8   9        243.00        256.36        28.99 o                         
  -2   8   9       3071.98       2851.60        83.57 o                         
  -1   8   9       2095.23       2195.54        60.09 o                         
   0   8   9       2457.36       2506.14        62.17 o                         
   1   8   9       1961.83       2045.55        69.05 o                         
   2   8   9       3047.08       2897.46        79.54 o                         
   3   8   9        100.80        103.02        18.88 o                         
   4   8   9        760.13        732.85        38.71 o                         
   5   8   9        693.99        668.91        46.67 o                         
   6   8   9        884.50        912.26        57.30 o                         
  -6   9   9        623.13        566.52        64.98 o                         
  -5   9   9        131.63        111.32        33.56 o                         
  -4   9   9       1149.35       1082.42        57.10 o                         
  -3   9   9       2517.22       2403.13        76.23 o                         
  -2   9   9        102.72        100.99        21.46 o                         
  -1   9   9        668.52        647.84        33.64 o                         
   0   9   9        660.11        715.90        37.87 o                         
   1   9   9       1393.59       1259.03       119.37 o                         
   2   9   9         57.77         77.86        27.26 o                         
   3   9   9       1766.66       1710.49        60.44 o                         
   4   9   9        774.23        787.49        44.48 o                         
   5   9   9        104.25        125.69        30.77 o                         
   6   9   9        379.67        356.77        47.56 o                         
  -6  10   9        161.44        110.98        55.62 o                         
  -5  10   9       1450.55       1507.46        80.55 o                         
  -4  10   9         55.03         44.16        32.62 o                         
  -3  10   9       5560.38       5142.36       146.00 o                         
  -2  10   9       5114.70       4999.27       133.70 o                         
  -1  10   9        846.94        852.94        39.42 o                         
   0  10   9        339.95        380.90        33.79 o                         
   1  10   9        973.52       1057.92        53.04 o                         
   2  10   9       5570.41       5325.91       152.97 o                         
   3  10   9       5273.47       5120.35       144.66 o                         
   4  10   9        158.26        193.95        30.35 o                         
   5  10   9       1569.01       1575.80        66.30 o                         
   6  10   9        267.74        260.15        45.53 o                         
  -6  11   9        304.46        282.46        64.46 o                         
  -5  11   9       1417.29       1414.53        84.13 o                         
  -4  11   9       2480.54       2387.42        95.40 o                         
  -3  11   9       9742.99       9172.45       238.28 o                         
  -2  11   9       1305.82       1256.71        57.30 o                         
  -1  11   9       8861.04       9033.90       231.72 o                         
   0  11   9        606.35        721.68        45.08 o                         
   1  11   9       9027.23       9280.31       246.56 o                         
   2  11   9        949.78        911.12        67.62 o                         
   3  11   9      10095.38       9516.41       238.59 o                         
   4  11   9       1914.16       1832.71        85.20 o                         
   5  11   9       1455.23       1546.59        80.42 o                         
   6  11   9         82.10        114.32        50.23 o                         
  -5  12   9        306.35        263.81        52.07 o                         
  -4  12   9        574.36        545.93        51.71 o                         
  -3  12   9       2462.38       2343.40        88.60 o                         
  -2  12   9       1085.73       1019.60        63.62 o                         
  -1  12   9       1440.02       1565.39        67.17 o                         
   0  12   9        705.99        737.60        47.16 o                         
   1  12   9       1398.18       1529.08        75.21 o                         
   2  12   9       1454.03       1473.42        82.97 o                         
   3  12   9       2115.82       2013.93        97.11 o                         
   4  12   9        560.28        546.06        57.34 o                         
   5  12   9        216.17        185.65        54.03 o                         
  -5  13   9        520.57        499.51        65.18 o                         
  -4  13   9        116.91         93.71        46.16 o                         
  -3  13   9        474.69        413.18        55.27 o                         
  -2  13   9       1070.76       1013.94        68.45 o                         
  -1  13   9       1857.11       1886.72        76.03 o                         
   0  13   9        295.45        335.72        39.41 o                         
   1  13   9       1387.87       1465.36        76.73 o                         
   2  13   9       1538.51       1547.78        83.80 o                         
   3  13   9        787.80        779.58        62.30 o                         
   4  13   9         78.38         52.36        45.08 o                         
   5  13   9        417.99        465.85        67.87 o                         
  -4  14   9       2570.59       2361.27       114.22 o                         
  -3  14   9        248.34        186.11        48.81 o                         
  -2  14   9       1969.54       1816.85        88.84 o                         
  -1  14   9        630.18        643.64        51.65 o                         
   0  14   9        432.49        434.19        44.20 o                         
   1  14   9        695.25        721.18        57.89 o                         
   2  14   9       1745.11       1586.92        92.00 o                         
   3  14   9        358.56        346.14        50.31 o                         
   4  14   9       1871.32       1857.27       110.54 o                         
  -4  15   9       2688.97       2613.10       126.44 o                         
  -3  15   9        742.25        712.26        69.79 o                         
  -2  15   9       8553.29       8379.08       245.04 o                         
  -1  15   9        754.60        826.60        57.50 o                         
   0  15   9       5709.42       5997.46       167.76 o                         
   1  15   9        507.42        553.86        54.88 o                         
   2  15   9       9188.61       9103.92       266.91 o                         
   3  15   9       1084.19       1158.53        81.38 o                         
   4  15   9       3063.20       3246.57       167.71 o                         
  -3  16   9       1628.47       1654.29        96.96 o                         
  -2  16   9       4386.44       4362.02       152.26 o                         
  -1  16   9       1748.63       1772.24        86.47 o                         
   0  16   9      10378.05      10818.54       272.70 o                         
   1  16   9       2208.10       2316.92        96.43 o                         
   2  16   9       4659.76       4752.22       168.43 o                         
   3  16   9       1443.07       1466.66        94.90 o                         
  -2  17   9       1177.07       1256.68        86.59 o                         
  -1  17   9        659.16        732.27        58.81 o                         
   0  17   9        490.33        579.41        53.73 o                         
   1  17   9        652.87        645.64        60.07 o                         
   2  17   9        869.72        825.96        96.23 o                         
  -1  18   9        200.73        200.71        54.40 o                         
   0  18   9       1415.41       1446.86       116.68 o                         
   1  18   9        284.06        327.82        75.24 o                         
   0   0  10      22264.45      21279.97       511.19 o                         
   1   0  10       5934.22       5971.25       125.17 o                         
   2   0  10      36611.25      35409.66       736.51 o                         
   3   0  10       3556.43       3387.84        76.80 o                         
   4   0  10       8895.60       8600.63       195.23 o                         
   5   0  10         87.54        109.07        24.07 o                         
   6   0  10       3724.61       3658.72       105.70 o                         
   7   0  10         43.18         97.63        40.31 o                         
  -7   1  10       1859.57       1883.27        90.39 o                         
  -6   1  10         50.20         95.72        29.46 o                         
  -5   1  10        845.15        844.77        43.70 o                         
  -4   1  10        786.79        826.70        35.89 o                         
  -3   1  10       6937.43       6782.49       135.02 o                         
  -2   1  10       1966.06       2019.20        57.23 o                         
  -1   1  10       6189.56       6107.83       141.27 o                         
   0   1  10        789.37        858.98        31.74 o                         
   1   1  10       6643.89       6697.70       127.83 o                         
   2   1  10       2201.38       2273.70        57.04 o                         
   3   1  10       6245.93       6179.17       140.75 o                         
   4   1  10        961.51       1046.93        40.88 o                         
   5   1  10        679.36        694.25        40.64 o                         
   6   1  10        121.58        175.27        30.55 o                         
   7   1  10       1779.49       1846.49        87.23 o                         
  -7   2  10       2054.78       2111.32       104.91 o                         
  -6   2  10       1397.49       1431.86        70.17 o                         
  -5   2  10       3427.25       3329.91        93.34 o                         
  -4   2  10      12211.75      11966.19       259.90 o                         
  -3   2  10       4554.07       4645.32       100.47 o                         
  -2   2  10      13620.28      13679.28       268.05 o                         
  -1   2  10       4011.41       3959.84        87.97 o                         
   0   2  10      55872.76      55456.78       887.41 o                         
   1   2  10       4072.96       4109.38        84.66 o                         
   2   2  10      13684.07      14037.75       268.98 o                         
   3   2  10       4080.77       4097.07        99.46 o                         
   4   2  10      13469.24      13039.25       261.23 o                         
   5   2  10       3262.02       3233.77        91.53 o                         
   6   2  10       1674.16       1634.08        65.57 o                         
   7   2  10       2596.71       2638.66        97.95 o                         
  -7   3  10       1387.41       1413.08        88.98 o                         
  -6   3  10       3292.47       3310.85        95.09 o                         
  -5   3  10       2614.73       2564.99        80.55 o                         
  -4   3  10       4997.46       4956.35       100.47 o                         
  -3   3  10      11835.75      11673.73       227.20 o                         
  -1   3  10      10829.13      10387.02       211.50 o                         
   0   3  10      17164.49      17645.04       291.03 o                         
   1   3  10      10824.63      10598.56       178.19 o                         
   2   3  10        580.67        576.73        23.39 o                         
   3   3  10      11607.87      11344.01       217.10 o                         
   4   3  10       3869.43       3737.50        95.56 o                         
   5   3  10       2601.36       2675.27        71.17 o                         
   6   3  10       2469.73       2413.95        80.58 o                         
   7   3  10       1432.42       1538.44        74.99 o                         
  -7   4  10       1029.23       1038.72        78.77 o                         
  -6   4  10        616.04        624.30        45.83 o                         
  -5   4  10       1105.68       1124.32        51.39 o                         
  -4   4  10       7038.58       6944.19       139.38 o                         
  -3   4  10       1060.97        992.21        36.73 o                         
  -2   4  10        528.80        546.78        23.29 o                         
  -1   4  10        284.51        334.82        14.97 o                         
   0   4  10       7056.24       7478.07       125.17 o                         
   1   4  10        362.11        398.56        16.71 o                         
   2   4  10        551.62        544.55        23.06 o                         
   3   4  10       1419.75       1398.31        37.78 o                         
   4   4  10       6184.55       5976.13       124.54 o                         
   5   4  10        820.71        834.97        39.19 o                         
   6   4  10        397.86        427.75        33.94 o                         
   7   4  10       1130.86       1152.72        69.44 o                         
  -7   5  10        242.86        327.98        56.29 o                         
  -6   5  10       1087.33       1068.19        67.59 o                         
  -5   5  10       1618.95       1678.90        73.06 o                         
  -4   5  10         96.45        128.28        28.62 o                         
  -3   5  10       1997.31       1979.60        51.30 o                         
  -2   5  10       2114.99       2064.71        59.45 o                         
  -1   5  10       7758.63       7702.01       138.79 o                         
   0   5  10        146.42        186.03        10.05 o                         
   1   5  10       7754.23       7611.94       143.43 o                         
   2   5  10       2371.40       2382.87        52.14 o                         
   3   5  10       1736.31       1746.20        48.02 o                         
   4   5  10        371.71        393.01        24.67 o                         
   5   5  10       1709.64       1767.76        60.94 o                         
   6   5  10       1510.60       1500.10        62.66 o                         
   7   5  10        194.55        197.68        41.19 o                         
  -7   6  10        516.35        567.06        66.71 o                         
  -6   6  10        236.71        236.83        43.73 o                         
  -5   6  10       2756.29       2813.33        93.86 o                         
  -4   6  10       1055.50       1036.63        51.54 o                         
  -3   6  10        180.19        188.95        26.21 o                         
  -2   6  10        331.50        487.07        53.25 o                         
  -1   6  10       1619.15       1635.23        42.27 o                         
   0   6  10       1381.00       1394.86        43.64 o                         
   1   6  10       1543.12       1530.19        43.98 o                         
   2   6  10        580.70        648.12        42.06 o                         
   3   6  10        364.35        372.06        25.64 o                         
   4   6  10       1202.02       1193.45        47.03 o                         
   5   6  10       2363.10       2400.47        76.33 o                         
   6   6  10        523.99        546.89        42.73 o                         
   7   6  10        411.11        485.62        49.91 o                         
  -6   7  10        185.80        185.45        43.20 o                         
  -5   7  10       1395.63       1324.76        69.07 o                         
  -4   7  10       1461.93       1385.73        59.22 o                         
  -3   7  10        238.30        258.61        30.21 o                         
  -2   7  10       1190.86       1051.75        49.75 o                         
  -1   7  10       1408.77       1471.87        47.69 o                         
   0   7  10       4757.24       5124.79       108.43 o                         
   1   7  10       1563.22       1626.91        51.92 o                         
   2   7  10       1345.18       1307.50        46.98 o                         
   3   7  10        453.89        490.65        28.65 o                         
   4   7  10        977.41       1006.42        46.82 o                         
   5   7  10       1108.63       1095.81        53.05 o                         
   6   7  10        338.27        362.54        39.69 o                         
  -6   8  10       5331.25       5298.24       193.60 o                         
  -5   8  10        988.42       1030.21        63.42 o                         
  -4   8  10       1703.08       1677.34        72.63 o                         
  -3   8  10      10470.28       9944.68       247.55 o                         
  -2   8  10       6067.97       5465.37       144.00 o                         
  -1   8  10      13675.80      13771.79       274.15 o                         
   0   8  10       1054.15       1115.92        38.68 o                         
   1   8  10      13483.34      13581.03       306.80 o                         
   2   8  10       6798.71       6214.44       153.24 o                         
   3   8  10      10459.63      10136.83       207.48 o                         
   4   8  10       2053.87       2008.39        63.05 o                         
   5   8  10        825.06        848.19        48.05 o                         
   6   8  10       6213.98       6370.48       160.98 o                         
  -6   9  10        755.29        763.54        78.40 o                         
  -5   9  10        955.57       1037.47        67.83 o                         
  -4   9  10       6340.99       6009.57       162.49 o                         
  -3   9  10       2197.91       1998.92        78.63 o                         
  -2   9  10       2336.96       2205.65        72.92 o                         
  -1   9  10       2715.75       2776.09        73.04 o                         
   0   9  10       9875.22      10661.51       231.00 o                         
   1   9  10       2556.75       2659.97        84.37 o                         
   2   9  10       2461.65       2244.13        85.70 o                         
   3   9  10       2754.22       2563.44        84.44 o                         
   4   9  10       5926.83       5652.70       140.86 o                         
   5   9  10       1267.85       1293.62        62.54 o                         
   6   9  10        508.37        484.90        52.05 o                         
  -6  10  10       1220.65       1098.69        92.81 o                         
  -5  10  10       4281.23       4239.60       150.97 o                         
  -4  10  10         12.11         22.71        33.27 o                         
  -3  10  10       5042.68       4609.47       138.72 o                         
  -2  10  10       1467.07       1375.67        58.33 o                         
  -1  10  10      10239.28      10385.43       214.92 o                         
   0  10  10         89.35         99.74        23.38 o                         
   1  10  10       9978.94      10230.50       253.33 o                         
   2  10  10       1467.90       1418.12        71.43 o                         
   3  10  10       5150.88       4909.03       139.97 o                         
   4  10  10         40.50         40.69        32.37 o                         
   5  10  10       4365.68       4209.50       135.00 o                         
   6  10  10       1035.23       1022.99        83.58 o                         
  -5  11  10       5502.30       5152.70       186.97 o                         
  -4  11  10       2005.77       1812.57        85.50 o                         
  -3  11  10       1806.25       1690.84        77.43 o                         
  -2  11  10        237.54        208.93        31.89 o                         
  -1  11  10       5520.73       5654.16       149.49 o                         
   0  11  10       3389.11       3630.75       105.58 o                         
   1  11  10       5802.51       5867.59       169.78 o                         
   2  11  10        265.60        263.07        45.12 o                         
   3  11  10       1797.48       1776.88        80.31 o                         
   4  11  10       2211.09       2146.59        88.09 o                         
   5  11  10       5297.16       5262.88       159.38 o                         
  -5  12  10        656.75        601.49        69.26 o                         
  -4  12  10        527.93        555.29        54.41 o                         
  -3  12  10       1109.51       1023.24        62.45 o                         
  -2  12  10        724.66        669.32        52.49 o                         
  -1  12  10       2030.77       2055.23        76.10 o                         
   0  12  10         39.40         64.66        27.69 o                         
   1  12  10       1888.01       1965.65        84.49 o                         
   2  12  10        608.76        585.88        59.95 o                         
   3  12  10       1001.13       1027.81        70.88 o                         
   4  12  10        975.51        938.98        71.51 o                         
   5  12  10        716.53        646.04        71.96 o                         
  -5  13  10       1977.11       1862.65       126.61 o                         
  -4  13  10       1352.56       1354.85        90.93 o                         
  -3  13  10       2365.45       2247.74       105.19 o                         
  -2  13  10       2131.10       2152.08        88.15 o                         
  -1  13  10        235.27        290.16        37.59 o                         
   0  13  10       5922.56       6212.25       168.94 o                         
   1  13  10         47.46         89.52        35.34 o                         
   2  13  10       1809.79       1794.43        96.86 o                         
   3  13  10       1770.02       1737.46        93.96 o                         
   4  13  10       1221.35       1263.27        83.57 o                         
   5  13  10       1562.71       1468.09       103.73 o                         
  -4  14  10        357.76        331.13        57.23 o                         
  -3  14  10        547.85        546.46        61.80 o                         
  -2  14  10       1367.36       1392.72        78.60 o                         
  -1  14  10       1875.72       2047.20        81.43 o                         
   0  14  10         79.54        104.35        34.97 o                         
   1  14  10       1398.00       1573.43        86.33 o                         
   2  14  10       1115.26       1182.38        81.59 o                         
   3  14  10        459.68        493.20        56.79 o                         
   4  14  10        204.99        275.13        59.51 o                         
  -4  15  10         74.06         77.47        51.72 o                         
  -3  15  10        747.13        697.81        71.49 o                         
  -2  15  10       1686.51       1575.80        89.06 o                         
  -1  15  10       1793.36       1768.78        83.19 o                         
   0  15  10         41.33         38.89        33.23 o                         
   1  15  10       1625.98       1722.91        87.12 o                         
   2  15  10       1634.83       1759.42        98.43 o                         
   3  15  10        994.03       1081.14        82.13 o                         
   4  15  10        120.66        162.94        54.93 o                         
  -3  16  10        148.47        159.07        52.02 o                         
  -2  16  10        157.18        154.19        46.07 o                         
  -1  16  10        196.93        201.64        43.73 o                         
   0  16  10        631.37        649.20        55.59 o                         
   1  16  10        147.81        124.91        42.39 o                         
   2  16  10        186.86        229.21        52.75 o                         
   3  16  10         68.18         79.60        50.00 o                         
  -2  17  10       2342.60       2482.11       116.42 o                         
  -1  17  10        603.97        682.11        57.29 o                         
   0  17  10        556.72        519.94        56.61 o                         
   1  17  10        155.12        177.72        50.71 o                         
   2  17  10       2280.35       2367.31       115.99 o                         
   1   0  11       1977.08       2244.58        61.31 o                         
   2   0  11         23.76         63.40        30.28 o                         
   3   0  11       5474.62       5432.63       122.67 o                         
   4   0  11         42.16         74.00        19.39 o                         
   5   0  11        115.02        134.46        25.89 o                         
   6   0  11        162.62        153.05        31.18 o                         
   7   0  11       1180.14       1196.28        74.73 o                         
  -7   1  11       2179.65       2208.18       100.69 o                         
  -6   1  11        254.48        288.93        35.47 o                         
  -5   1  11       3783.56       3698.65       100.30 o                         
  -4   1  11        438.25        431.58        29.48 o                         
  -3   1  11      18889.79      18473.27       368.71 o                         
  -2   1  11       7841.97       7729.90       155.85 o                         
  -1   1  11      23379.45      22222.89       428.35 o                         
   0   1  11        168.67        216.11        15.72 o                         
   1   1  11      22980.75      22436.20       392.19 o                         
   2   1  11       6784.03       6709.51       154.59 o                         
   3   1  11      18287.05      17777.54       367.03 o                         
   4   1  11        954.80        939.54        74.62 o                         
   5   1  11       3335.47       3354.16        92.59 o                         
   6   1  11        186.49        224.46        33.90 o                         
   7   1  11       1790.94       1832.13        95.82 o                         
  -7   2  11       2063.50       2032.71        96.29 o                         
  -6   2  11       2564.49       2616.58        89.89 o                         
  -5   2  11        914.01        986.59        51.83 o                         
  -4   2  11       3546.72       3506.68        88.53 o                         
  -3   2  11       2811.83       2821.76        75.12 o                         
  -2   2  11       3302.33       3278.79        77.19 o                         
  -1   2  11        496.60        564.23        32.84 o                         
   0   2  11        967.21        999.04        30.00 o                         
   1   2  11        453.49        471.13        26.45 o                         
   2   2  11       2607.39       2551.31        62.71 o                         
   3   2  11       3643.00       3467.75        94.45 o                         
   4   2  11       3328.98       3364.64        86.74 o                         
   5   2  11       1459.56       1477.87        52.74 o                         
   6   2  11       2136.90       2176.22        79.03 o                         
   7   2  11       2564.74       2538.99        88.12 o                         
  -7   3  11       1870.64       1992.64       105.51 o                         
  -6   3  11       1754.42       1854.91        72.52 o                         
  -5   3  11       2074.00       2110.69        68.38 o                         
  -4   3  11       1391.85       1397.29        49.48 o                         
  -3   3  11        690.08        701.36        31.69 o                         
  -2   3  11       6314.13       6097.05       119.55 o                         
  -1   3  11       1187.64       1174.55        34.15 o                         
   0   3  11      12498.09      12630.77       219.87 o                         
   1   3  11       1279.00       1217.79        31.65 o                         
   2   3  11       5420.88       5255.45       112.98 o                         
   3   3  11        648.04        664.96        28.78 o                         
   4   3  11       1998.83       1928.94        52.00 o                         
   5   3  11       2202.92       2158.79        63.80 o                         
   6   3  11       1427.17       1473.65        63.65 o                         
   7   3  11       1769.60       1907.05        88.12 o                         
  -7   4  11        582.91        629.41        67.68 o                         
  -6   4  11        909.38        899.69        62.80 o                         
  -5   4  11        162.13        169.47        28.51 o                         
  -4   4  11       5748.43       5705.05       133.16 o                         
  -3   4  11       2441.19       2345.22        56.28 o                         
  -2   4  11       2583.09       2539.13        66.53 o                         
  -1   4  11       2243.31       2276.38        52.35 o                         
   0   4  11      21230.20      22081.14       349.32 o                         
   1   4  11       2221.80       2204.32        47.82 o                         
   2   4  11       3184.56       3128.27        60.49 o                         
   3   4  11       1856.15       1769.48        50.72 o                         
   4   4  11       6586.87       6508.93       128.06 o                         
   5   4  11         95.70        117.80        23.97 o                         
   6   4  11       1474.30       1447.89        63.90 o                         
   7   4  11        378.14        426.54        51.46 o                         
  -7   5  11       1719.74       1789.78       117.36 o                         
  -6   5  11        792.63        791.56        60.16 o                         
  -5   5  11       2237.32       2274.52        83.61 o                         
  -4   5  11       5043.30       4971.17       142.72 o                         
  -3   5  11       5695.17       5607.36       129.76 o                         
  -2   5  11       2934.78       2833.64        79.07 o                         
  -1   5  11       9158.65       9165.82       157.12 o                         
   0   5  11       6578.86       6746.52       123.88 o                         
   1   5  11       8269.37       8104.14       167.72 o                         
   2   5  11       3742.77       3685.70        79.61 o                         
   3   5  11       5741.52       5708.15       136.94 o                         
   4   5  11       5485.90       5373.70       131.07 o                         
   5   5  11       1829.16       2004.89        72.65 o                         
   6   5  11       1015.87       1075.69        58.47 o                         
   7   5  11       1827.21       2042.64        92.68 o                         
  -6   6  11        215.75        251.46        45.07 o                         
  -5   6  11        597.91        612.04        49.43 o                         
  -4   6  11        172.16        176.54        32.65 o                         
  -3   6  11       4208.74       4050.35       111.54 o                         
  -2   6  11       1396.05       1296.88        47.54 o                         
  -1   6  11       1362.44       1374.16        36.63 o                         
   0   6  11       1804.64       1843.40        52.99 o                         
   1   6  11       1224.13       1236.03        49.53 o                         
   2   6  11       1233.79       1204.94        48.20 o                         
   3   6  11       3721.85       3648.53       100.05 o                         
   4   6  11        249.49        268.93        29.81 o                         
   5   6  11        301.77        311.25        33.59 o                         
   6   6  11        109.55        113.32        32.99 o                         
  -6   7  11       1395.10       1438.57        89.61 o                         
  -5   7  11        851.33        857.08        61.07 o                         
  -4   7  11       1228.65       1206.16        67.01 o                         
  -3   7  11       3483.42       3466.95       114.97 o                         
  -2   7  11       3677.47       3517.35       104.53 o                         
  -1   7  11       4004.73       4151.89        92.35 o                         
   0   7  11         27.76         62.56        15.06 o                         
   1   7  11       2910.80       3319.26       118.69 o                         
   2   7  11       3540.87       3447.07        93.16 o                         
   3   7  11       4660.28       4656.34       105.76 o                         
   4   7  11       1190.65       1222.06        55.17 o                         
   5   7  11       1161.04       1135.20        53.71 o                         
   6   7  11       1347.51       1409.02        65.99 o                         
  -6   8  11       2397.66       2455.96       118.02 o                         
  -5   8  11       3083.47       3028.75       107.21 o                         
  -4   8  11       2459.17       2319.97        96.46 o                         
  -3   8  11       2746.19       2646.09        85.37 o                         
  -2   8  11      12602.56      11764.43       270.10 o                         
  -1   8  11       1703.35       1693.31        52.30 o                         
   0   8  11       4522.34       4953.50       112.86 o                         
   1   8  11       1643.83       1665.59        63.37 o                         
   2   8  11      13143.11      12066.65       308.58 o                         
   3   8  11       2433.81       2256.99        70.99 o                         
   4   8  11       2601.80       2644.12        74.07 o                         
   5   8  11       2785.86       2709.68        86.15 o                         
   6   8  11       2537.41       2587.60        93.16 o                         
  -6   9  11       1830.43       1695.96       116.68 o                         
  -5   9  11       2617.14       2615.54       100.40 o                         
  -4   9  11       3719.54       3533.97       128.27 o                         
  -3   9  11       1348.58       1256.30        60.47 o                         
  -2   9  11       8769.75       8196.34       195.46 o                         
  -1   9  11       6264.39       6396.07       139.14 o                         
   0   9  11      15876.73      17115.30       377.30 o                         
   1   9  11       5940.61       6094.21       157.59 o                         
   2   9  11       8811.13       8058.99       223.51 o                         
   3   9  11       1714.42       1641.95        69.99 o                         
   4   9  11       4096.02       3984.91       121.79 o                         
   5   9  11       2231.07       2155.02        86.79 o                         
   6   9  11       1983.84       2008.87        91.45 o                         
  -6  10  11       1063.35       1000.08        92.50 o                         
  -5  10  11         50.68         19.87        43.75 o                         
  -4  10  11       1327.41       1315.51        85.23 o                         
  -3  10  11        206.67        189.27        35.13 o                         
  -2  10  11        420.37        404.85        34.61 o                         
  -1  10  11        586.22        596.05        34.26 o                         
   0  10  11       2734.91       3069.97        86.25 o                         
   1  10  11        788.54        782.27        48.56 o                         
   2  10  11        258.46        248.20        38.17 o                         
   3  10  11        315.84        245.06        38.41 o                         
   4  10  11       1269.73       1215.21        70.64 o                         
   5  10  11         33.99         61.25        40.14 o                         
   6  10  11        790.52        827.26        68.43 o                         
  -5  11  11        113.72        111.74        50.04 o                         
  -4  11  11       1318.00       1247.74        80.04 o                         
  -3  11  11        295.90        244.15        38.65 o                         
  -2  11  11       3808.52       3745.09       114.40 o                         
  -1  11  11        984.88       1090.76        58.35 o                         
   0  11  11       6677.91       7402.14       182.48 o                         
   1  11  11       1790.77       1826.33       102.23 o                         
   2  11  11       3520.26       3302.51       132.74 o                         
   3  11  11         66.60         65.13        35.24 o                         
   4  11  11       1174.58       1143.16        71.74 o                         
   5  11  11        352.00        386.71        53.28 o                         
  -5  12  11       2530.07       2277.11       122.71 o                         
  -4  12  11       2752.56       2697.51       122.61 o                         
  -3  12  11        256.93        236.55        40.71 o                         
  -2  12  11        472.33        496.09        49.62 o                         
  -1  12  11       1687.04       1791.10        71.89 o                         
   0  12  11       3916.84       4266.11       120.78 o                         
   1  12  11       1689.60       1822.88        83.62 o                         
   2  12  11        993.38        958.84        69.20 o                         
   3  12  11        253.35        260.82        47.61 o                         
   4  12  11       3667.54       3483.22       127.75 o                         
   5  12  11       2530.74       2508.26       121.72 o                         
  -4  13  11        897.42        850.66        77.68 o                         
  -3  13  11       2458.40       2379.58       118.57 o                         
  -2  13  11        157.78        215.11        44.49 o                         
  -1  13  11       2722.58       2786.58        94.36 o                         
   0  13  11       1297.27       1417.08        70.02 o                         
   1  13  11       2672.28       2754.09       106.10 o                         
   2  13  11        324.50        363.42        53.06 o                         
   3  13  11       2262.18       2241.49       105.44 o                         
   4  13  11       1142.38       1150.89        80.55 o                         
  -4  14  11        533.42        572.87        79.31 o                         
  -3  14  11       1345.06       1300.30        87.81 o                         
  -2  14  11         43.30        100.21        44.15 o                         
  -1  14  11         62.70         93.09        35.84 o                         
   0  14  11        436.44        453.14        50.46 o                         
   1  14  11          0.18         10.17        35.10 o                         
   2  14  11        121.09        208.60        49.54 o                         
   3  14  11       1285.62       1384.46        84.44 o                         
   4  14  11        332.73        338.29        63.60 o                         
  -3  15  11        316.44        350.55        57.94 o                         
  -2  15  11       1043.61       1095.15        80.50 o                         
  -1  15  11        305.93        298.95        44.40 o                         
   0  15  11       1512.95       1576.82        85.79 o                         
   1  15  11        549.76        602.76        56.30 o                         
   2  15  11       1044.80       1197.92        83.51 o                         
   3  15  11        167.98        191.47        50.11 o                         
  -3  16  11        290.31        284.08        64.60 o                         
  -2  16  11       2443.51       2635.54       121.20 o                         
  -1  16  11        210.22        250.60        44.75 o                         
   0  16  11        921.15        963.55        69.95 o                         
   1  16  11        226.57        311.97        48.98 o                         
   2  16  11       2744.85       2842.89       125.01 o                         
   3  16  11        196.65        226.34        56.77 o                         
  -1  17  11       1378.84       1401.39        78.84 o                         
   0  17  11       2294.46       2429.82       106.31 o                         
   1  17  11       1332.97       1356.25        82.60 o                         
   0   0  12      25158.86      25123.74       654.84 o                         
   1   0  12       2905.72       3139.10        71.47 o                         
   2   0  12       7978.41       7667.54       175.59 o                         
   3   0  12        293.90        302.89        23.78 o                         
   4   0  12       9630.30       9375.45       203.00 o                         
   5   0  12       2701.59       2694.15        79.10 o                         
   6   0  12       2375.79       2425.35        80.23 o                         
   7   0  12        402.37        403.55        51.25 o                         
  -7   1  12       3983.75       4132.30       138.50 o                         
  -6   1  12       1531.07       1604.57        64.77 o                         
  -5   1  12       5400.17       5413.48       125.95 o                         
  -4   1  12         75.68        133.40        28.23 o                         
  -3   1  12       5524.60       5370.52       112.97 o                         
  -2   1  12        434.07        546.48        47.29 o                         
  -1   1  12       7017.79       7057.99       139.40 o                         
   0   1  12        119.22         90.11        27.15 o                         
   1   1  12       6591.11       6694.46       130.96 o                         
   2   1  12        410.52        476.95        25.11 o                         
   3   1  12       4290.11       4132.78       108.32 o                         
   4   1  12        178.34        216.43        26.42 o                         
   5   1  12       4802.08       4717.54       122.56 o                         
   6   1  12       1331.89       1372.77        65.23 o                         
   7   1  12       3922.19       3952.11       137.26 o                         
  -7   2  12       2018.28       2042.86       102.90 o                         
  -6   2  12       1423.01       1594.69        70.51 o                         
  -5   2  12       4155.68       4124.84       104.20 o                         
  -4   2  12       2839.74       2832.95        70.96 o                         
  -3   2  12       1088.32       1193.00        41.68 o                         
  -2   2  12       1442.01       1411.66        47.71 o                         
  -1   2  12       5484.03       5339.28       106.17 o                         
   0   2  12       4236.06       4359.51        86.21 o                         
   1   2  12       4684.75       4629.91       102.76 o                         
   2   2  12       1394.71       1365.75        39.68 o                         
   3   2  12       1157.99       1185.96        42.71 o                         
   4   2  12       2455.53       2402.01        71.77 o                         
   5   2  12       3873.64       3767.46       101.68 o                         
   6   2  12       1597.82       1623.31        64.12 o                         
   7   2  12       1758.96       1913.70        81.22 o                         
  -7   3  12        535.85        644.41        73.18 o                         
  -6   3  12       1398.96       1309.50        72.07 o                         
  -5   3  12        129.93        135.18        25.20 o                         
  -4   3  12       3597.32       3544.64        85.07 o                         
  -3   3  12       1118.16       1078.27        44.44 o                         
  -2   3  12       1155.72       1136.11        39.96 o                         
  -1   3  12       2424.21       2136.34       133.44 o                         
   0   3  12       9694.76       9917.15       176.25 o                         
   1   3  12       1466.27       1392.35        36.32 o                         
   2   3  12       1140.41       1195.57        35.60 o                         
   3   3  12       1746.05       1690.18        45.71 o                         
   4   3  12       3351.95       3220.04        79.15 o                         
   5   3  12         26.60         55.60        24.09 o                         
   6   3  12       1354.79       1395.47        58.46 o                         
   7   3  12        615.65        645.39        56.93 o                         
  -7   4  12        390.93        446.89        67.81 o                         
  -6   4  12       3634.88       3740.23       135.42 o                         
  -5   4  12        393.32        432.47        43.95 o                         
  -4   4  12       1171.08       1200.32        49.36 o                         
  -3   4  12       2201.61       2102.40        59.75 o                         
  -2   4  12       3673.86       3504.24        93.55 o                         
  -1   4  12       1447.59       1500.49        41.53 o                         
   0   4  12       1110.01       1177.73        30.42 o                         
   1   4  12       1539.88       1588.49        37.83 o                         
   2   4  12       4392.34       4318.45        83.85 o                         
   3   4  12       1875.89       1771.57        50.95 o                         
   4   4  12       1040.92       1028.63        42.30 o                         
   5   4  12        547.54        598.38        41.33 o                         
   6   4  12       3927.64       3950.25       115.29 o                         
   7   4  12        324.99        337.30        49.11 o                         
  -6   5  12       1201.07       1254.83        80.12 o                         
  -5   5  12        217.53        213.55        38.67 o                         
  -4   5  12       6773.99       6630.27       159.28 o                         
  -3   5  12       1361.06       1358.05        59.11 o                         
  -2   5  12       5215.07       4865.25       129.74 o                         
  -1   5  12        971.14       1017.11        35.52 o                         
   0   5  12      15769.92      16292.04       280.80 o                         
   1   5  12       1111.33       1110.55        37.61 o                         
   2   5  12       4967.74       4793.18       114.51 o                         
   3   5  12       1388.81       1463.49        53.26 o                         
   4   5  12       6054.16       5904.76       152.59 o                         
   5   5  12        284.52        301.55        34.93 o                         
   6   5  12        739.09        821.75        55.69 o                         
  -6   6  12         58.69         69.91        47.88 o                         
  -5   6  12       1268.88       1315.00        69.40 o                         
  -4   6  12        664.93        669.91        50.25 o                         
  -3   6  12       5872.21       5501.57       158.98 o                         
  -2   6  12        103.28        107.68        25.03 o                         
  -1   6  12       1178.93       1309.66        46.31 o                         
   0   6  12       2517.55       2791.86        71.26 o                         
   1   6  12       2330.27       1890.40       163.31 o                         
   2   6  12        273.59        263.57        27.53 o                         
   3   6  12       4149.61       4052.03       109.09 o                         
   4   6  12        851.61        881.25        46.74 o                         
   5   6  12        814.28        837.02        51.62 o                         
   6   6  12        229.34        287.20        41.21 o                         
  -6   7  12       1988.87       1925.62       113.10 o                         
  -5   7  12       2357.93       2346.94        91.62 o                         
  -4   7  12        997.31       1015.20        63.25 o                         
  -3   7  12       1521.30       1401.83        67.78 o                         
  -2   7  12       3672.34       3643.90        96.89 o                         
  -1   7  12        623.73        703.15        32.92 o                         
   0   7  12       1922.80       2084.79        58.74 o                         
   1   7  12        381.09        393.64        40.72 o                         
   2   7  12       3025.56       3128.41        91.08 o                         
   3   7  12       1112.53       1091.10        49.39 o                         
   4   7  12        837.47        869.29        48.75 o                         
   5   7  12       1853.61       1901.40        77.38 o                         
   6   7  12       1696.25       1713.12        79.41 o                         
  -6   8  12        360.84        356.17        65.47 o                         
  -5   8  12        658.59        666.22        61.16 o                         
  -4   8  12       2380.55       2300.17       103.32 o                         
  -3   8  12       1058.39        951.76        60.88 o                         
  -2   8  12        283.52        282.68        31.51 o                         
  -1   8  12        991.36       1086.62        43.12 o                         
   0   8  12        937.00       1039.08        54.79 o                         
   1   8  12       1598.52       1731.62        76.62 o                         
   2   8  12        507.42        546.33        47.41 o                         
   3   8  12       1128.15       1081.50        60.31 o                         
   4   8  12       3187.92       3254.95        88.65 o                         
   5   8  12        912.81       1077.62        58.86 o                         
   6   8  12        764.88        849.81        68.94 o                         
  -6   9  12       3162.07       3208.77       177.16 o                         
  -5   9  12        159.51        176.60        45.81 o                         
  -4   9  12       4831.05       4581.95       154.70 o                         
  -3   9  12       1195.94       1100.98        64.19 o                         
  -2   9  12      13331.20      12798.30       290.40 o                         
  -1   9  12        213.75        222.61        23.65 o                         
   0   9  12       5243.30       5591.91       143.52 o                         
   1   9  12        185.45        230.01        35.20 o                         
   2   9  12      13279.92      12581.26       331.21 o                         
   3   9  12       1498.69       1404.62        69.45 o                         
   4   9  12       5239.02       5010.14       146.01 o                         
   5   9  12         54.84         35.38        39.59 o                         
   6   9  12       3327.20       3442.02       133.58 o                         
  -5  10  12         21.92        -12.76        49.53 o                         
  -4  10  12       2173.93       2152.88       105.14 o                         
  -3  10  12       1026.55        972.78        68.39 o                         
  -2  10  12       3728.25       3685.47       103.20 o                         
  -1  10  12        790.51        861.85        44.71 o                         
   0  10  12       2702.02       2788.02        87.52 o                         
   1  10  12        718.22        798.56        50.97 o                         
   2  10  12       3301.98       3149.09       116.97 o                         
   3  10  12       1169.14       1129.33        66.25 o                         
   4  10  12       1701.13       1718.99        87.11 o                         
   5  10  12         80.83         78.03        42.36 o                         
  -5  11  12        264.45        231.04        71.26 o                         
  -4  11  12       1697.72       1476.93        86.20 o                         
  -3  11  12        612.99        591.33        56.21 o                         
  -2  11  12       3300.58       3251.76       106.84 o                         
  -1  11  12        159.36        211.92        31.82 o                         
   0  11  12        136.25        157.69        33.52 o                         
   1  11  12         69.78         91.24        33.79 o                         
   2  11  12       3257.30       3188.65       126.66 o                         
   3  11  12        605.60        613.13        55.35 o                         
   4  11  12       1330.94       1185.54        75.70 o                         
   5  11  12        317.69        314.17        51.95 o                         
  -5  12  12       1573.03       1571.50       111.87 o                         
  -4  12  12       4574.64       4226.04       159.20 o                         
  -3  12  12       3342.38       3158.70       132.25 o                         
  -2  12  12       7952.03       8016.02       234.87 o                         
  -1  12  12       4623.70       4746.45       130.50 o                         
   0  12  12       6648.67       7165.01       193.51 o                         
   1  12  12       4453.15       4565.51       147.25 o                         
   2  12  12       8419.44       8440.40       253.85 o                         
   3  12  12       3202.95       3019.00       121.47 o                         
   4  12  12       4891.43       4583.74       157.87 o                         
   5  12  12       1235.26       1237.00        91.04 o                         
  -4  13  12       1726.29       1554.57       111.26 o                         
  -3  13  12        309.59        300.77        61.48 o                         
  -2  13  12       4038.81       4230.66       145.73 o                         
  -1  13  12        197.69        235.24        37.49 o                         
   0  13  12       2837.68       3218.85       110.97 o                         
   1  13  12        231.08        254.98        43.19 o                         
   2  13  12       4095.23       4297.11       157.45 o                         
   3  13  12        361.73        364.59        53.67 o                         
   4  13  12       1752.53       1817.14       102.53 o                         
  -4  14  12        369.86        330.47        80.99 o                         
  -3  14  12       3549.23       3556.89       159.44 o                         
  -2  14  12         35.32         36.29        42.29 o                         
  -1  14  12       3211.69       3198.83       110.75 o                         
   0  14  12        860.39        900.89        65.44 o                         
   1  14  12       3292.86       3473.40       121.98 o                         
   2  14  12          4.47         52.35        42.70 o                         
   3  14  12       3163.83       3065.38       128.30 o                         
   4  14  12        313.12        281.36        58.41 o                         
  -3  15  12       3240.21       3383.47       178.52 o                         
  -2  15  12         18.69        -17.99        40.74 o                         
  -1  15  12       3934.52       4050.96       131.11 o                         
   0  15  12        198.42        205.80        45.38 o                         
   1  15  12       3874.21       4213.57       142.99 o                         
   2  15  12         39.26         13.04        43.51 o                         
   3  15  12       3405.54       3507.36       134.41 o                         
  -2  16  12       1626.54       1703.09       115.95 o                         
  -1  16  12        295.74        302.70        47.47 o                         
   0  16  12        306.01        365.59        53.46 o                         
   1  16  12        201.21        224.56        48.45 o                         
   2  16  12       1415.06       1576.64       100.50 o                         
   0  17  12       1256.83       1430.64        84.60 o                         
   1   0  13       1845.03       1741.45        50.00 o                         
   2   0  13       1680.65       1634.88        54.48 o                         
   3   0  13        797.74        763.49        37.21 o                         
   4   0  13        151.12        168.66        24.21 o                         
   5   0  13       2344.05       2216.99        71.83 o                         
   6   0  13       1351.13       1369.05        65.78 o                         
   7   0  13          7.09          0.15        39.69 o                         
  -7   1  13       1378.03       1374.22        94.16 o                         
  -6   1  13        864.27        859.17        51.44 o                         
  -5   1  13        152.95        173.63        28.96 o                         
  -4   1  13       1768.83       1712.51        58.26 o                         
  -3   1  13       2196.27       2160.95        68.86 o                         
  -2   1  13       4830.00       4559.78       118.76 o                         
  -1   1  13       2519.97       2563.89        61.65 o                         
   0   1  13       3948.64       3965.15        85.74 o                         
   1   1  13       2139.02       2169.88        55.80 o                         
   2   1  13       5150.91       5037.71       103.53 o                         
   3   1  13       3233.51       3131.58        78.91 o                         
   4   1  13       1800.68       1769.85        58.37 o                         
   5   1  13        338.75        361.95        32.89 o                         
   6   1  13        884.48        867.02        53.33 o                         
   7   1  13       1913.08       2009.22        80.44 o                         
  -7   2  13       1966.64       2159.82       115.58 o                         
  -6   2  13        138.63        153.23        34.92 o                         
  -5   2  13       1384.14       1500.16        58.62 o                         
  -4   2  13       1734.80       1693.67        56.91 o                         
  -3   2  13       9320.17       9086.86       202.44 o                         
  -2   2  13         74.57        101.10        18.38 o                         
  -1   2  13       8819.44       8579.92       172.69 o                         
   0   2  13       2536.32       2632.75        62.24 o                         
   1   2  13       8802.00       8807.84       171.54 o                         
   2   2  13         86.30        101.79        14.95 o                         
   3   2  13       8670.17       8577.19       172.66 o                         
   4   2  13       1556.53       1546.12        55.27 o                         
   5   2  13       1235.12       1284.88        59.17 o                         
   6   2  13        166.86        141.96        31.91 o                         
   7   2  13       1377.67       1422.32        79.14 o                         
  -6   3  13         54.48         60.15        43.56 o                         
  -5   3  13        502.80        533.85        43.44 o                         
  -4   3  13       1888.26       1837.88        59.75 o                         
  -3   3  13       3713.02       3563.12       100.95 o                         
  -2   3  13       2233.35       2154.13        63.97 o                         
  -1   3  13       2968.41       2873.98        70.38 o                         
   0   3  13          3.02          9.10        12.71 o                         
   1   3  13       3048.42       3046.18        66.07 o                         
   2   3  13       2116.08       2089.74        52.23 o                         
   3   3  13       4302.35       4149.00        88.55 o                         
   4   3  13       1651.85       1580.22        53.13 o                         
   5   3  13        797.47        800.78        41.60 o                         
   6   3  13         24.87         67.09        33.07 o                         
  -6   4  13       2402.20       2470.21       115.68 o                         
  -5   4  13        180.47        208.19        43.09 o                         
  -4   4  13       6757.32       6689.33       178.06 o                         
  -3   4  13       2043.11       1939.79        70.19 o                         
  -2   4  13      31115.03      29027.71       679.24 o                         
  -1   4  13       4210.14       4192.50       103.93 o                         
   0   4  13      14642.62      15185.58       285.96 o                         
   1   4  13       4920.34       4866.13        93.45 o                         
   2   4  13      32412.48      31084.40       553.23 o                         
   3   4  13       2131.45       2042.59        65.43 o                         
   4   4  13       6641.61       6615.11       161.88 o                         
   5   4  13        382.33        418.42        38.92 o                         
   6   4  13       2775.57       2815.54       100.10 o                         
  -6   5  13       2275.66       2345.01       124.32 o                         
  -5   5  13        528.97        556.07        55.89 o                         
  -4   5  13       7067.71       6823.21       195.89 o                         
  -3   5  13       1760.35       1736.59        70.49 o                         
  -2   5  13      12686.85      11553.86       308.62 o                         
  -1   5  13       3106.38       3273.43        86.23 o                         
   0   5  13      14166.41      14725.55       307.25 o                         
   1   5  13       3076.23       3207.13        76.25 o                         
   2   5  13      13343.85      12436.11       257.08 o                         
   3   5  13       1487.64       1509.71        56.03 o                         
   4   5  13       8294.16       8137.16       183.27 o                         
   5   5  13        605.02        569.86        43.91 o                         
   6   5  13       3020.66       3110.22        99.27 o                         
  -6   6  13        434.45        453.75        67.82 o                         
  -5   6  13       5027.70       5033.93       166.31 o                         
  -4   6  13       1335.18       1258.11        70.93 o                         
  -3   6  13       4530.50       4324.78       134.15 o                         
  -2   6  13        874.99        807.10        44.69 o                         
  -1   6  13      16941.84      17273.11       406.35 o                         
   0   6  13        240.96        281.58        23.85 o                         
   1   6  13      17299.86      17501.88       407.57 o                         
   2   6  13        728.89        711.72        37.40 o                         
   3   6  13       4362.64       4327.42       110.27 o                         
   4   6  13        938.01        931.61        51.51 o                         
   5   6  13       5056.14       5015.66       136.60 o                         
   6   6  13        332.65        380.16        47.00 o                         
  -6   7  13        847.78        882.18        83.23 o                         
  -5   7  13       2931.95       2805.62       118.40 o                         
  -4   7  13       1002.81        889.38        68.18 o                         
  -3   7  13        402.64        390.85        46.68 o                         
  -2   7  13        277.81        302.94        37.39 o                         
  -1   7  13       3384.87       3401.67       108.76 o                         
   0   7  13       2923.84       3196.14        85.68 o                         
   1   7  13       3824.15       4020.78       114.59 o                         
   2   7  13        226.62        225.88        30.51 o                         
   3   7  13        427.38        459.14        34.00 o                         
   4   7  13        727.04        792.17        46.72 o                         
   5   7  13       3164.03       3124.89        98.69 o                         
   6   7  13        549.26        610.89        56.97 o                         
  -6   8  13       1680.21       1639.77       112.52 o                         
  -5   8  13        422.37        437.04        56.61 o                         
  -4   8  13       6025.54       5665.17       197.87 o                         
  -3   8  13        568.73        541.09        50.40 o                         
  -2   8  13       4131.75       4014.09       131.96 o                         
  -1   8  13        804.99        845.40        42.13 o                         
   0   8  13      14587.28      15575.51       327.37 o                         
   1   8  13        784.62        816.95        53.70 o                         
   2   8  13       4083.45       4100.01       131.30 o                         
   3   8  13        549.72        560.39        47.17 o                         
   4   8  13       6376.43       6111.66       168.91 o                         
   5   8  13        321.65        332.81        43.67 o                         
   6   8  13       1700.52       1725.13        96.14 o                         
  -5   9  13        924.97        907.65        78.83 o                         
  -4   9  13       1247.98       1146.13        79.60 o                         
  -3   9  13        956.57        850.86        63.07 o                         
  -2   9  13       1638.20       1536.50        76.43 o                         
  -1   9  13       2307.63       2396.37        76.41 o                         
   0   9  13       1043.29       1043.18        52.75 o                         
   1   9  13       2277.30       2502.97        91.90 o                         
   2   9  13       1494.56       1475.46        77.69 o                         
   3   9  13       1155.77       1069.21        64.00 o                         
   4   9  13        837.42        801.15        61.57 o                         
   5   9  13       1010.59        954.36        68.00 o                         
  -5  10  13       1195.00       1127.34       106.08 o                         
  -4  10  13        286.29        333.61        58.38 o                         
  -3  10  13       1121.06       1155.03        80.14 o                         
  -2  10  13        162.72        168.53        35.90 o                         
  -1  10  13         11.37         25.61        22.71 o                         
   0  10  13       2008.45       2127.87        75.34 o                         
   1  10  13         51.31         72.63        30.90 o                         
   2  10  13        300.20        322.18        42.89 o                         
   3  10  13        815.94        789.96        59.88 o                         
   4  10  13        320.86        280.76        47.92 o                         
   5  10  13        852.25        816.63        67.20 o                         
  -5  11  13        431.52        495.10        74.91 o                         
  -4  11  13        519.88        392.59        62.29 o                         
  -3  11  13        206.24        145.33        47.26 o                         
  -2  11  13       2012.45       2061.10       117.41 o                         
  -1  11  13        137.51        143.02        30.57 o                         
   0  11  13        409.05        448.04        44.52 o                         
   1  11  13         30.67         30.44        36.30 o                         
   2  11  13       1580.00       1564.77        92.67 o                         
   3  11  13        300.66        282.54        49.80 o                         
   4  11  13        269.48        216.67        48.38 o                         
   5  11  13        419.73        426.52        61.99 o                         
  -4  12  13       1890.50       1810.31       110.81 o                         
  -3  12  13        569.90        525.84        63.36 o                         
  -2  12  13       1513.13       1471.68       107.40 o                         
  -1  12  13        351.39        424.39        42.23 o                         
   0  12  13       7677.33       8314.96       219.43 o                         
   1  12  13        345.57        371.15        50.36 o                         
   2  12  13       1399.33       1467.27        90.41 o                         
   3  12  13        384.60        382.49        55.37 o                         
   4  12  13       1868.67       1821.18       104.66 o                         
  -4  13  13        193.17        211.00        62.84 o                         
  -3  13  13       1005.89        943.72        97.53 o                         
  -2  13  13         90.46        141.37        56.43 o                         
  -1  13  13       1109.40       1178.90        72.46 o                         
   0  13  13          6.92         28.77        34.38 o                         
   1  13  13        870.56        965.12        67.68 o                         
   2  13  13        108.80        139.00        46.03 o                         
   3  13  13       1070.87       1105.61        79.60 o                         
   4  13  13        163.86        157.05        53.32 o                         
  -3  14  13       2225.66       2204.89       154.79 o                         
  -2  14  13        426.16        489.76        78.81 o                         
  -1  14  13       8892.96       9025.20       272.20 o                         
   0  14  13       1051.26       1233.16        78.38 o                         
   1  14  13       8756.98       9109.23       253.58 o                         
   2  14  13        396.88        453.67        61.00 o                         
   3  14  13       2674.22       2665.63       114.99 o                         
  -3  15  13        737.01        736.59        95.30 o                         
  -2  15  13        241.85        322.92        72.61 o                         
  -1  15  13       1155.66       1142.15        84.59 o                         
   0  15  13         89.97        108.36        46.45 o                         
   1  15  13       1297.33       1340.36        86.46 o                         
   2  15  13        386.27        390.62        60.38 o                         
   3  15  13        727.31        775.91        72.41 o                         
  -2  16  13       2471.71       2610.34       151.26 o                         
  -1  16  13       1236.99       1266.34        96.57 o                         
   0  16  13         99.21        118.57        49.38 o                         
   1  16  13       1400.16       1336.28        87.39 o                         
   2  16  13       2409.69       2504.53       122.33 o                         
   0   0  14        677.44        789.76        51.19 o                         
   1   0  14       1607.69       1527.77        47.54 o                         
   2   0  14       4886.86       4857.73       115.84 o                         
   3   0  14        307.98        329.52        27.57 o                         
   4   0  14        632.08        641.19        37.97 o                         
   5   0  14       2984.76       2845.44        85.00 o                         
   6   0  14         85.35         88.51        35.30 o                         
  -6   1  14        722.20        759.45        54.78 o                         
  -5   1  14       1760.68       1753.71        64.88 o                         
  -4   1  14       2537.28       2475.77        78.03 o                         
  -3   1  14       2281.98       2178.84        66.87 o                         
  -2   1  14       1106.50       1086.98        43.05 o                         
  -1   1  14       1989.58       1946.91        54.38 o                         
   0   1  14       3028.28       3089.67        71.81 o                         
   1   1  14       1922.12       1887.75        54.22 o                         
   2   1  14        998.21        973.44        36.65 o                         
   3   1  14       2459.14       2321.57        67.40 o                         
   4   1  14       3098.11       3088.28        81.23 o                         
   5   1  14       1616.24       1583.99        66.86 o                         
   6   1  14        985.49        991.48        59.73 o                         
  -6   2  14       1215.70       1265.49        76.76 o                         
  -5   2  14        197.19        230.33        32.47 o                         
  -4   2  14       3749.58       3666.17       100.93 o                         
  -3   2  14       3222.28       3074.86        81.30 o                         
  -2   2  14       4063.08       3949.63       110.29 o                         
  -1   2  14       1457.70       1481.81        48.58 o                         
   0   2  14       5478.56       5689.99       115.40 o                         
   1   2  14       1907.08       1859.06        50.57 o                         
   2   2  14       4782.94       4737.11        97.51 o                         
   3   2  14       2482.07       2406.90        65.32 o                         
   4   2  14       4067.18       4088.79        95.82 o                         
   5   2  14        127.09        164.70        29.53 o                         
   6   2  14       1330.90       1367.05        70.70 o                         
  -6   3  14       1640.87       1719.57        94.49 o                         
  -5   3  14        587.05        622.79        50.84 o                         
  -4   3  14        805.29        819.53        47.01 o                         
  -3   3  14        144.28        130.81        26.91 o                         
  -2   3  14       7901.69       7608.28       172.41 o                         
  -1   3  14        740.61        748.11        33.58 o                         
   0   3  14          8.21          0.40        13.03 o                         
   1   3  14        931.17        999.05        32.83 o                         
   2   3  14       7271.15       6984.55       153.49 o                         
   3   3  14        251.97        254.44        23.50 o                         
   4   3  14        520.99        520.32        33.73 o                         
   5   3  14        653.22        709.86        46.32 o                         
   6   3  14       1202.69       1276.05        71.09 o                         
  -6   4  14       1356.35       1402.69        94.11 o                         
  -5   4  14        422.08        414.24        44.88 o                         
  -4   4  14        490.09        487.10        44.35 o                         
  -3   4  14        127.85        138.27        36.22 o                         
  -2   4  14       2106.61       1970.11        74.67 o                         
  -1   4  14        635.78        640.42        49.22 o                         
   0   4  14       1746.92       1772.24        52.03 o                         
   1   4  14        216.50        226.85        17.84 o                         
   2   4  14       1792.24       1720.68        61.40 o                         
   3   4  14        515.94        491.06        32.85 o                         
   4   4  14        710.04        648.24        41.95 o                         
   5   4  14        217.46        231.96        35.43 o                         
   6   4  14       1401.51       1354.11        73.25 o                         
  -6   5  14       4134.73       4098.86       167.03 o                         
  -5   5  14       1768.11       1678.40        91.47 o                         
  -4   5  14       4385.07       4355.48       134.00 o                         
  -3   5  14       3359.00       3213.90       108.22 o                         
  -2   5  14       1859.76       1840.72        68.33 o                         
  -1   5  14        346.51        364.51        31.04 o                         
   0   5  14       4239.90       4740.31       132.67 o                         
   1   5  14        257.07        315.26        33.22 o                         
   2   5  14       1663.59       1611.35        61.23 o                         
   3   5  14       3244.64       3103.37        87.28 o                         
   4   5  14       4446.36       4538.08       121.55 o                         
   5   5  14       2063.81       2066.37        77.15 o                         
   6   5  14       3651.15       3702.69       124.89 o                         
  -6   6  14        638.41        676.32        76.53 o                         
  -5   6  14       1169.08       1108.12        79.49 o                         
  -4   6  14       4045.35       3852.15       138.55 o                         
  -3   6  14       5995.39       5533.87       175.05 o                         
  -2   6  14       5758.45       5452.26       170.31 o                         
  -1   6  14       4545.39       4706.54       137.62 o                         
   0   6  14      10054.35      10683.80       261.91 o                         
   1   6  14       4854.22       5099.82       159.40 o                         
   2   6  14       5493.98       5156.90       126.23 o                         
   3   6  14       6354.67       6128.05       143.00 o                         
   4   6  14       4108.21       4144.04       110.29 o                         
   5   6  14       1591.32       1614.71        70.00 o                         
   6   6  14        603.70        616.29        56.58 o                         
  -6   7  14        108.49        126.24        60.18 o                         
  -5   7  14       1330.44       1279.79        87.12 o                         
  -4   7  14       1655.83       1576.65        91.77 o                         
  -3   7  14        850.69        747.41        61.62 o                         
  -2   7  14        712.72        687.94        52.00 o                         
  -1   7  14        730.76        734.85        46.83 o                         
   0   7  14       3167.63       3978.13       148.49 o                         
   1   7  14        686.03        711.37        54.95 o                         
   2   7  14        625.45        634.73        46.48 o                         
   3   7  14        703.02        696.97        48.16 o                         
   4   7  14       1532.19       1534.05        64.95 o                         
   5   7  14       1694.65       1719.78        76.60 o                         
   6   7  14        134.23        151.76        43.94 o                         
  -5   8  14       4065.56       3713.79       156.74 o                         
  -4   8  14        830.82        840.28        70.80 o                         
  -3   8  14       2036.23       1888.15        89.96 o                         
  -2   8  14       2025.87       1965.71        88.43 o                         
  -1   8  14       4791.42       4892.66       138.06 o                         
   0   8  14        819.11        948.06        59.77 o                         
   1   8  14       3589.30       3636.38       132.25 o                         
   2   8  14       2164.58       2106.22        87.77 o                         
   3   8  14       1874.03       1700.88        79.79 o                         
   4   8  14        952.10        879.54        61.59 o                         
   5   8  14       3456.91       3353.18       121.97 o                         
  -5   9  14       2244.91       2099.13       130.54 o                         
  -4   9  14        620.90        556.99        59.74 o                         
  -3   9  14       1092.10       1069.03        73.64 o                         
  -2   9  14        242.03        228.08        38.81 o                         
  -1   9  14       1605.46       1657.56        91.29 o                         
   0   9  14       1069.50       1287.38        79.60 o                         
   1   9  14       1834.52       1947.53        80.50 o                         
   2   9  14        253.56        264.60        42.10 o                         
   3   9  14       1550.19       1460.25        73.98 o                         
   4   9  14        508.73        503.66        54.09 o                         
   5   9  14       2828.60       2805.48       108.55 o                         
  -5  10  14        753.12        572.53        86.17 o                         
  -4  10  14       1222.90       1110.30        86.98 o                         
  -3  10  14        828.30        760.74        70.79 o                         
  -2  10  14         19.08         35.80        32.14 o                         
  -1  10  14       4323.05       4508.92       155.23 o                         
   0  10  14         33.24         51.56        36.47 o                         
   1  10  14       3922.43       4161.45       142.64 o                         
   2  10  14         24.20         29.28        33.51 o                         
   3  10  14        946.80        891.44        63.28 o                         
   4  10  14       1090.85        984.96        70.78 o                         
   5  10  14        835.81        775.03        68.21 o                         
  -5  11  14       1003.01        907.93        97.83 o                         
  -4  11  14       1666.36       1572.08       103.78 o                         
  -3  11  14       1038.94       1030.77        84.41 o                         
  -2  11  14       9636.95       9522.79       322.73 o                         
  -1  11  14        282.40        325.03        59.34 o                         
   0  11  14       2171.92       2331.90       122.44 o                         
   1  11  14        470.18        487.30        52.97 o                         
   2  11  14       9470.97       9320.73       283.45 o                         
   3  11  14       1531.67       1520.80        89.15 o                         
   4  11  14       1474.14       1500.42        95.57 o                         
   5  11  14       1190.67       1080.72        85.82 o                         
  -4  12  14        771.33        722.96        83.11 o                         
  -3  12  14       1651.72       1709.94       123.18 o                         
  -2  12  14       1346.93       1361.39       104.52 o                         
  -1  12  14       3193.40       3361.00       157.34 o                         
   0  12  14       1201.83       1316.78        96.72 o                         
   1  12  14       3754.00       4059.85       169.12 o                         
   2  12  14       1234.36       1278.74        85.75 o                         
   3  12  14       1609.72       1540.69        92.73 o                         
   4  12  14        819.88        911.39        78.05 o                         
  -4  13  14        344.80        299.95        88.39 o                         
  -3  13  14        649.29        656.66        84.34 o                         
  -2  13  14       1170.54       1259.23       109.59 o                         
  -1  13  14       1444.33       1604.50       108.34 o                         
   0  13  14       1372.34       1542.50       108.31 o                         
   1  13  14       1371.96       1402.37        89.09 o                         
   2  13  14       1199.56       1303.93        87.08 o                         
   3  13  14        466.94        454.07        60.86 o                         
   4  13  14        420.71        395.75        63.12 o                         
  -3  14  14        774.88        895.70       105.75 o                         
  -2  14  14       1139.49       1173.03       108.24 o                         
  -1  14  14       1200.77       1305.33       112.53 o                         
   0  14  14        139.80        170.75        63.32 o                         
   1  14  14       1691.11       1749.90       104.48 o                         
   2  14  14        893.45        917.37        81.36 o                         
   3  14  14        505.48        587.91        70.19 o                         
  -2  15  14        279.94        410.98        78.08 o                         
  -1  15  14        511.95        589.71        82.05 o                         
   0  15  14       1592.60       1659.18       124.12 o                         
   1  15  14        620.40        692.97        74.15 o                         
   2  15  14        177.68        194.21        60.51 o                         
  -1  16  14       5930.31       5832.34       248.01 o                         
   0  16  14       2389.92       2497.70       148.87 o                         
   1  16  14       6005.55       5967.18       247.18 o                         
   1   0  15       4171.25       4387.35        99.31 o                         
   2   0  15         21.71         54.30        19.62 o                         
   3   0  15       5168.49       5011.75       122.00 o                         
   4   0  15        660.83        662.44        40.79 o                         
   5   0  15        291.78        294.65        35.85 o                         
   6   0  15        784.18        714.99        54.93 o                         
  -6   1  15        609.96        646.36        58.21 o                         
  -5   1  15       1092.85       1127.10        57.95 o                         
  -4   1  15        529.58        527.52        37.85 o                         
  -3   1  15        922.18        915.13        45.00 o                         
  -2   1  15        531.68        504.85        33.44 o                         
  -1   1  15       2578.23       2713.93        69.93 o                         
   0   1  15         30.53         58.10        16.22 o                         
   1   1  15       2702.23       2768.49        70.16 o                         
   2   1  15        984.17        944.42        41.80 o                         
   3   1  15       1137.20       1142.88        47.41 o                         
   4   1  15        939.39        870.92        46.87 o                         
   5   1  15       1545.37       1558.33        65.45 o                         
   6   1  15       1007.50       1018.07        57.48 o                         
  -6   2  15       2012.79       2084.08       100.02 o                         
  -5   2  15       7482.55       7373.66       204.90 o                         
  -4   2  15       4778.60       4625.61       122.45 o                         
  -3   2  15      10536.97       9920.39       230.96 o                         
  -2   2  15        371.10        447.51        29.83 o                         
  -1   2  15      25393.32      25323.74       471.18 o                         
   0   2  15      10710.12      11184.02       218.04 o                         
   1   2  15      25866.31      25525.87       451.37 o                         
   2   2  15        372.91        406.23        27.69 o                         
   3   2  15      10579.08      10128.73       208.72 o                         
   4   2  15       4122.97       4104.19       109.41 o                         
   5   2  15       8283.32       8017.64       181.88 o                         
   6   2  15       1500.32       1640.16        86.74 o                         
  -6   3  15       1852.93       1921.79       105.09 o                         
  -5   3  15       2946.16       3010.61       104.80 o                         
  -4   3  15        909.51        870.80        55.42 o                         
  -3   3  15       2090.45       1965.25        71.03 o                         
  -2   3  15       3000.81       2814.49        80.66 o                         
  -1   3  15        469.48        495.54        30.53 o                         
   0   3  15       4514.47       4573.70       100.68 o                         
   1   3  15        304.06        291.94        22.80 o                         
   2   3  15       2976.81       2819.23        73.40 o                         
   3   3  15       1590.74       1515.41        56.70 o                         
   4   3  15        914.09        833.56        50.84 o                         
   5   3  15       2776.70       2743.06        99.13 o                         
   6   3  15       1723.51       1777.67        88.30 o                         
  -6   4  15         64.20         98.67        53.97 o                         
  -5   4  15       1937.97       1945.56        84.95 o                         
  -4   4  15       2548.94       2434.22        90.65 o                         
  -3   4  15        204.75        189.96        34.28 o                         
  -2   4  15        114.44        144.53        25.92 o                         
  -1   4  15        415.03        431.92        31.29 o                         
   0   4  15       7813.87       8228.39       173.25 o                         
   1   4  15        130.87        153.44        37.03 o                         
   2   4  15         29.77         45.59        21.23 o                         
   3   4  15         27.16         37.95        23.83 o                         
   4   4  15       2401.67       2354.33        85.07 o                         
   5   4  15       1496.29       1555.95        76.83 o                         
   6   4  15         43.90         39.08        40.78 o                         
  -6   5  15        867.95       1052.81        96.69 o                         
  -5   5  15       1467.92       1416.24        89.32 o                         
  -4   5  15       2248.63       2130.40        84.97 o                         
  -3   5  15       1547.50       1463.99        74.98 o                         
  -2   5  15       2042.90       1959.99        68.24 o                         
  -1   5  15       4492.65       4642.35       136.72 o                         
   0   5  15        576.20        643.83        43.48 o                         
   1   5  15       4807.74       4982.24       157.72 o                         
   2   5  15       1717.61       1657.13        63.65 o                         
   3   5  15       1918.52       1819.57        66.84 o                         
   4   5  15       1833.94       1720.89        72.64 o                         
   5   5  15       1757.58       1897.87        80.25 o                         
   6   5  15        596.44        654.38        61.90 o                         
  -6   6  15        359.05        358.70        70.64 o                         
  -5   6  15        922.58        834.74        72.55 o                         
  -4   6  15        403.91        350.33        51.97 o                         
  -3   6  15        370.74        311.44        48.32 o                         
  -2   6  15        263.52        231.24        38.95 o                         
  -1   6  15         86.40         72.73        26.75 o                         
   0   6  15        288.43        374.25        35.07 o                         
   1   6  15         91.94         88.79        38.53 o                         
   2   6  15        413.42        418.92        38.30 o                         
   3   6  15        382.85        376.95        36.20 o                         
   4   6  15        739.74        755.83        49.10 o                         
   5   6  15        861.30        917.62        58.35 o                         
   6   6  15        509.12        551.50        59.42 o                         
  -5   7  15         88.43        145.69        50.08 o                         
  -4   7  15       2386.24       2193.83       106.03 o                         
  -3   7  15       1292.23       1088.45        71.61 o                         
  -2   7  15       3077.21       2969.41       114.96 o                         
  -1   7  15        883.57        944.88        54.99 o                         
   0   7  15       1557.97       1777.10        83.24 o                         
   1   7  15       1016.12       1121.76        79.02 o                         
   2   7  15       2544.60       2450.68        98.87 o                         
   3   7  15       1461.40       1489.82        77.40 o                         
   4   7  15       1722.95       1696.34        90.37 o                         
   5   7  15        180.41        249.58        51.58 o                         
  -5   8  15       1981.26       1758.86       116.25 o                         
  -4   8  15       1956.70       1809.79       104.28 o                         
  -3   8  15       2905.76       2710.92       112.96 o                         
  -2   8  15       9357.90       8936.53       248.41 o                         
  -1   8  15       1571.31       1641.63        76.75 o                         
   0   8  15       7851.31       8223.99       230.75 o                         
   1   8  15       1368.85       1465.11        94.07 o                         
   2   8  15       9129.95       8763.79       244.53 o                         
   3   8  15       3299.90       3083.10       113.35 o                         
   4   8  15       1961.73       2010.59        99.25 o                         
   5   8  15       2111.45       2158.46       106.74 o                         
  -5   9  15        576.74        570.31        84.03 o                         
  -4   9  15       2498.23       2405.29       113.33 o                         
  -3   9  15       3328.74       3040.24       114.45 o                         
  -2   9  15        105.46        102.05        34.94 o                         
  -1   9  15       1305.76       1371.73        84.09 o                         
   0   9  15          5.45         40.80        38.72 o                         
   1   9  15       1326.94       1388.34        90.94 o                         
   2   9  15         82.05         -1.70        37.13 o                         
   3   9  15       2421.20       2409.70       108.52 o                         
   4   9  15       2627.79       2634.70       113.00 o                         
   5   9  15        339.82        365.85        61.01 o                         
  -5  10  15        164.10        195.84        66.58 o                         
  -4  10  15        852.02        739.40        76.74 o                         
  -3  10  15        252.05        193.57        52.12 o                         
  -2  10  15        306.80        356.20        54.47 o                         
  -1  10  15        855.64        987.53        72.96 o                         
   0  10  15       2650.26       3055.99       126.20 o                         
   1  10  15        835.31        881.07        76.36 o                         
   2  10  15        271.86        410.40        52.96 o                         
   3  10  15        209.96        159.41        46.81 o                         
   4  10  15        798.30        731.08        68.94 o                         
   5  10  15        160.45        129.19        55.60 o                         
  -4  11  15        184.37        120.94        61.00 o                         
  -3  11  15        310.65        250.26        54.34 o                         
  -2  11  15       1207.72       1163.18        99.82 o                         
  -1  11  15        502.04        538.00        71.38 o                         
   0  11  15        905.54        977.81        85.37 o                         
   1  11  15        485.42        506.25        73.46 o                         
   2  11  15       1356.97       1424.77        96.84 o                         
   3  11  15        573.65        515.91        65.16 o                         
   4  11  15        381.56        417.19        66.53 o                         
  -4  12  15       2378.19       2308.40       138.21 o                         
  -3  12  15        853.00        752.05        90.62 o                         
  -2  12  15       6949.28       7301.11       267.24 o                         
  -1  12  15        104.93        112.42        53.80 o                         
   0  12  15       3797.49       4155.49       175.97 o                         
   1  12  15        200.35        192.21        59.78 o                         
   2  12  15       7088.80       7155.11       254.68 o                         
   3  12  15        784.20        828.20        78.19 o                         
   4  12  15       2514.11       2634.94       134.73 o                         
  -3  13  15       1418.06       1553.39       137.42 o                         
  -2  13  15       1478.11       1567.99       113.25 o                         
  -1  13  15        669.01        755.96        79.63 o                         
   0  13  15        791.83        791.62        81.56 o                         
   1  13  15        223.31        267.48        69.55 o                         
   2  13  15       1169.15       1255.66        96.74 o                         
   3  13  15       2120.27       2199.72       116.69 o                         
  -2  14  15        292.16        317.26        74.98 o                         
  -1  14  15        972.37       1032.18       101.66 o                         
   0  14  15        830.54        733.48        88.35 o                         
   1  14  15        871.64       1033.04       100.70 o                         
   2  14  15        222.77        201.10        59.31 o                         
  -1  15  15        703.45        754.31        91.23 o                         
   0  15  15       2568.21       2805.48       155.36 o                         
   1  15  15        596.60        661.25        90.27 o                         
   0   0  16       7036.73       7101.47       192.52 o                         
   1   0  16       1798.16       1880.48        56.98 o                         
   2   0  16       1342.49       1361.06        52.62 o                         
   3   0  16       2070.08       1974.02        66.18 o                         
   4   0  16        777.91        767.25        46.69 o                         
   5   0  16        148.21        133.07        33.01 o                         
   6   0  16         82.66         79.93        41.34 o                         
  -6   1  16       3149.12       3167.78       150.09 o                         
  -5   1  16        684.42        746.29        56.06 o                         
  -4   1  16       5046.88       4849.01       131.05 o                         
  -3   1  16       6052.16       5804.26       138.03 o                         
  -2   1  16      15050.50      14817.63       317.92 o                         
  -1   1  16       2950.94       3084.07        80.81 o                         
   0   1  16      13604.43      13612.62       252.73 o                         
   1   1  16       3452.19       3626.41        83.55 o                         
   2   1  16      15817.69      15498.97       319.05 o                         
   3   1  16       5857.27       5659.56       130.00 o                         
   4   1  16       5213.32       4969.29       123.11 o                         
   5   1  16        812.55        798.57        48.40 o                         
   6   1  16       3743.65       3756.12       128.51 o                         
  -6   2  16         82.62         86.89        47.42 o                         
  -5   2  16       3098.24       3039.76       111.12 o                         
  -4   2  16       4132.94       3917.15       114.34 o                         
  -3   2  16       4769.65       4534.40       124.94 o                         
  -2   2  16         31.69         73.61        23.37 o                         
  -1   2  16       1699.78       1706.06        53.18 o                         
   0   2  16         59.17        119.00        19.78 o                         
   1   2  16       1767.80       1708.38        50.01 o                         
   2   2  16          0.86         23.34        19.69 o                         
   3   2  16       4219.22       3951.76       101.13 o                         
   4   2  16       4028.65       3871.11       104.79 o                         
   5   2  16       2671.04       2625.91        96.91 o                         
   6   2  16        113.86        162.90        45.48 o                         
  -6   3  16         57.96        100.59        53.68 o                         
  -5   3  16        303.06        337.77        46.04 o                         
  -4   3  16       1601.76       1471.40        72.35 o                         
  -3   3  16       1030.80        952.64        62.05 o                         
  -2   3  16        295.97        323.61        33.17 o                         
  -1   3  16       1655.19       1600.28        53.98 o                         
   0   3  16       5702.93       5864.36       131.55 o                         
   1   3  16       1432.73       1416.49        45.05 o                         
   2   3  16        157.33        134.86        28.89 o                         
   3   3  16       1457.30       1389.97        57.62 o                         
   4   3  16       1307.72       1265.57        64.42 o                         
   5   3  16        238.66        245.85        41.23 o                         
   6   3  16         22.68         42.38        41.10 o                         
  -6   4  16        881.03        844.88        84.85 o                         
  -5   4  16        289.96        283.33        45.98 o                         
  -4   4  16        434.05        473.65        46.69 o                         
  -3   4  16        259.75        230.09        37.43 o                         
  -2   4  16       1479.04       1380.81        60.34 o                         
  -1   4  16          3.77         14.01        20.21 o                         
   0   4  16         45.79         71.11        26.94 o                         
   1   4  16         42.48         67.85        21.15 o                         
   2   4  16       1440.77       1310.97        62.88 o                         
   3   4  16        472.80        487.07        38.32 o                         
   4   4  16        335.86        318.94        37.74 o                         
   5   4  16        358.74        437.47        46.99 o                         
   6   4  16       1029.27       1060.71        72.04 o                         
  -6   5  16       2044.05       1937.55       121.59 o                         
  -5   5  16       1076.57       1002.06        83.41 o                         
  -4   5  16       1064.94       1030.99        63.85 o                         
  -3   5  16        136.75        176.18        41.30 o                         
  -2   5  16       4159.53       3995.84       134.97 o                         
  -1   5  16       1301.20       1252.77        64.14 o                         
   0   5  16        204.61        253.21        32.60 o                         
   1   5  16       1453.14       1502.52        90.82 o                         
   2   5  16       3946.45       4091.74       121.16 o                         
   3   5  16        515.85        530.71        40.21 o                         
   4   5  16        755.75        782.14        52.19 o                         
   5   5  16       1595.97       1623.93        73.13 o                         
   6   5  16       1707.84       1665.01        92.89 o                         
  -5   6  16       1625.72       1539.55        97.57 o                         
  -4   6  16        259.32        236.83        48.40 o                         
  -3   6  16       4922.77       4671.02       146.42 o                         
  -2   6  16        268.30        269.80        42.04 o                         
  -1   6  16       5265.38       5368.98       154.21 o                         
   0   6  16        713.19        845.70        61.05 o                         
   1   6  16       5424.14       5708.27       199.32 o                         
   2   6  16        372.05        363.89        42.73 o                         
   3   6  16       4034.91       3768.91       125.27 o                         
   4   6  16        206.98        181.47        36.97 o                         
   5   6  16       1376.39       1289.25        75.34 o                         
  -5   7  16        392.62        432.57        68.19 o                         
  -4   7  16          1.43         37.54        42.48 o                         
  -3   7  16       4340.63       4075.14       146.44 o                         
  -2   7  16        722.15        719.32        58.34 o                         
  -1   7  16       3987.20       4181.74       138.75 o                         
   0   7  16       1951.67       2235.03        95.36 o                         
   1   7  16       4163.49       4426.07       167.57 o                         
   2   7  16       1199.62       1148.20        75.23 o                         
   3   7  16       4754.16       4491.71       144.89 o                         
   4   7  16         99.10        142.10        44.80 o                         
   5   7  16        663.14        669.71        65.64 o                         
  -5   8  16        744.86        649.33        80.18 o                         
  -4   8  16        312.10        256.14        51.94 o                         
  -3   8  16        707.02        711.75        61.50 o                         
  -2   8  16        359.30        378.99        46.70 o                         
  -1   8  16       3410.21       3499.96       143.78 o                         
   0   8  16        123.15        128.27        38.32 o                         
   1   8  16       4229.69       4527.22       164.11 o                         
   2   8  16        552.89        547.08        58.93 o                         
   3   8  16        555.67        591.03        58.71 o                         
   4   8  16        461.59        410.31        56.09 o                         
   5   8  16       1001.79       1019.42        79.08 o                         
  -5   9  16       2674.24       2403.05       144.08 o                         
  -4   9  16       2907.06       2543.82       161.49 o                         
  -3   9  16       2899.58       2777.43       114.47 o                         
  -2   9  16        302.02        366.98        47.02 o                         
  -1   9  16       4548.44       4710.78       172.08 o                         
   0   9  16       5549.35       6198.00       205.16 o                         
   1   9  16       4889.80       5211.47       187.78 o                         
   2   9  16        123.21        146.92        47.87 o                         
   3   9  16       2536.97       2379.05       108.02 o                         
   4   9  16       2687.02       2585.80       117.11 o                         
   5   9  16       2410.19       2416.16       121.17 o                         
  -4  10  16         82.06        -22.47        54.20 o                         
  -3  10  16       2244.29       2049.97       116.74 o                         
  -2  10  16        373.88        433.73        59.73 o                         
  -1  10  16       2653.90       2966.59       125.52 o                         
   0  10  16          0.57         37.47        41.29 o                         
   1  10  16       2610.80       2978.78       136.28 o                         
   2  10  16        292.71        327.21        53.94 o                         
   3  10  16       2547.56       2437.79       107.71 o                         
   4  10  16        105.49        109.46        50.60 o                         
  -4  11  16       2550.53       2456.28       142.18 o                         
  -3  11  16       2993.38       3006.07       163.05 o                         
  -2  11  16        369.24        447.44        72.91 o                         
  -1  11  16       2317.87       2490.74       134.35 o                         
   0  11  16       3500.25       3865.13       168.17 o                         
   1  11  16       2695.92       2722.99       147.84 o                         
   2  11  16        378.02        358.74        74.86 o                         
   3  11  16       3271.82       3324.27       139.97 o                         
   4  11  16       2474.80       2312.50       128.84 o                         
  -3  12  16        977.59        977.41       112.41 o                         
  -2  12  16        526.49        590.55        81.64 o                         
  -1  12  16       2669.57       2692.50       140.80 o                         
   0  12  16         12.11         64.75        54.49 o                         
   1  12  16       2578.46       2734.86       153.54 o                         
   2  12  16        791.18        827.66        95.33 o                         
   3  12  16        819.51        898.62        94.36 o                         
  -3  13  16        102.61        183.84        76.94 o                         
  -2  13  16       4170.82       4444.54       202.81 o                         
  -1  13  16        164.82        237.03        64.89 o                         
   0  13  16       8000.38       8389.40       294.77 o                         
   1  13  16        325.44        433.16        77.12 o                         
   2  13  16       4253.90       4385.50       207.30 o                         
   3  13  16         65.97         59.65        60.69 o                         
  -2  14  16        207.09        262.90        75.84 o                         
  -1  14  16        427.30        431.72        79.40 o                         
   0  14  16         19.55         75.61        59.93 o                         
   1  14  16        199.20        312.36        74.61 o                         
   2  14  16        158.53        157.16        63.64 o                         
   0  15  16        402.94        399.19        78.64 o                         
   1   0  17        387.20        413.06        29.81 o                         
   2   0  17        141.38        186.10        26.11 o                         
   3   0  17        620.56        624.19        40.28 o                         
   4   0  17        190.93        194.75        32.42 o                         
   5   0  17        945.43        920.63        62.35 o                         
   6   0  17         78.77        144.00        52.88 o                         
  -6   1  17       4915.31       4683.44       163.04 o                         
  -5   1  17        169.65        135.59        42.12 o                         
  -4   1  17       3370.63       3238.87       107.93 o                         
  -3   1  17        552.86        521.91        41.44 o                         
  -2   1  17       4767.68       4878.14       107.79 o                         
  -1   1  17       1766.00       1866.25        57.77 o                         
   0   1  17       3299.19       3296.39        81.53 o                         
   1   1  17       1967.41       1996.66        59.35 o                         
   2   1  17       3867.26       3762.30       102.45 o                         
   3   1  17        443.51        438.84        35.63 o                         
   4   1  17       2464.36       2305.19        79.02 o                         
   5   1  17        223.41        225.21        39.02 o                         
   6   1  17       4084.44       3868.00       188.45 o                         
  -6   2  17       1807.16       1727.84       104.16 o                         
  -5   2  17        272.39        280.39        48.73 o                         
  -4   2  17       2967.80       2831.10       112.67 o                         
  -3   2  17        344.02        339.64        36.69 o                         
  -2   2  17        705.99        687.05        43.03 o                         
  -1   2  17        128.68        131.32        24.08 o                         
   0   2  17       5279.51       5600.19       121.93 o                         
   1   2  17        126.06        118.44        20.14 o                         
   2   2  17        992.13       1033.68        44.55 o                         
   3   2  17        381.70        339.29        38.56 o                         
   4   2  17       3562.83       3512.48       102.18 o                         
   5   2  17        172.84        172.64        38.39 o                         
   6   2  17       2252.26       2254.44        98.35 o                         
  -5   3  17        172.84        150.22        45.66 o                         
  -4   3  17       1094.87       1019.36        66.69 o                         
  -3   3  17       1062.34       1025.73        60.09 o                         
  -2   3  17        543.21        534.39        39.83 o                         
  -1   3  17       1286.01       1296.31        56.23 o                         
   0   3  17        572.40        606.92        34.72 o                         
   1   3  17       1397.15       1447.38        54.31 o                         
   2   3  17        185.93        176.40        30.47 o                         
   3   3  17        929.36        940.81        57.82 o                         
   4   3  17       1781.26       1730.30        68.66 o                         
   5   3  17        157.96        225.27        40.72 o                         
  -5   4  17       2211.39       2131.64       104.07 o                         
  -4   4  17       1065.54       1133.43        69.84 o                         
  -3   4  17        954.29        909.75        57.63 o                         
  -2   4  17       1054.50       1087.70        54.63 o                         
  -1   4  17        186.39        175.91        33.52 o                         
   0   4  17        451.56        527.56        43.15 o                         
   1   4  17        208.60        204.78        36.31 o                         
   2   4  17        799.73        816.79        52.86 o                         
   3   4  17       1200.36       1102.62        60.99 o                         
   4   4  17       1362.78       1356.30        65.53 o                         
   5   4  17       2559.02       2496.39        93.00 o                         
  -5   5  17       2154.37       2006.42       112.80 o                         
  -4   5  17       1123.55       1077.43        68.82 o                         
  -3   5  17       5348.90       4928.04       166.84 o                         
  -2   5  17       2396.16       2350.85        97.89 o                         
  -1   5  17      11384.85      11704.48       281.89 o                         
   0   5  17       1876.90       1972.40        77.67 o                         
   1   5  17      10255.53      10489.71       352.24 o                         
   2   5  17       2104.11       2021.90        90.63 o                         
   3   5  17       5803.25       5479.78       155.30 o                         
   4   5  17       1100.13       1047.62        60.27 o                         
   5   5  17       2003.93       1959.79        86.08 o                         
  -5   6  17        266.30        204.21        59.89 o                         
  -4   6  17       1431.30       1416.81        88.39 o                         
  -3   6  17        127.91         89.97        41.02 o                         
  -2   6  17       1498.28       1536.89        80.82 o                         
  -1   6  17       1051.80       1105.96        62.17 o                         
   0   6  17          3.56         35.79        34.04 o                         
   1   6  17       1178.51       1253.88        86.30 o                         
   2   6  17       1296.73       1344.69        85.19 o                         
   3   6  17        251.26        286.61        53.20 o                         
   4   6  17       1214.38       1221.45        78.74 o                         
   5   6  17        498.02        419.73        58.94 o                         
  -5   7  17       1200.61       1159.12        98.90 o                         
  -4   7  17        706.74        721.91        67.58 o                         
  -3   7  17        192.09        188.08        47.03 o                         
  -2   7  17        751.61        762.28        60.01 o                         
  -1   7  17       1413.02       1457.79        75.54 o                         
   0   7  17       1558.61       1619.61        85.04 o                         
   1   7  17        941.24        985.81        83.98 o                         
   2   7  17        828.64        848.82        70.32 o                         
   3   7  17        198.44        184.39        50.85 o                         
   4   7  17        641.42        597.93        62.10 o                         
   5   7  17        954.58        980.17        79.49 o                         
  -5   8  17       1042.26       1031.84        98.06 o                         
  -4   8  17         44.56        -31.34        45.45 o                         
  -3   8  17        893.58        890.93        68.81 o                         
  -2   8  17        248.97        259.71        43.92 o                         
  -1   8  17        263.17        308.08        51.85 o                         
   0   8  17          7.55         49.36        37.95 o                         
   1   8  17        273.75        342.22        58.55 o                         
   2   8  17        266.39        230.46        51.43 o                         
   3   8  17        572.31        492.83        66.30 o                         
   4   8  17         43.66         66.56        47.91 o                         
   5   8  17       1326.62       1323.15        89.19 o                         
  -4   9  17         74.45        105.69        49.97 o                         
  -3   9  17       5511.24       5472.87       184.95 o                         
  -2   9  17        599.99        634.91        68.16 o                         
  -1   9  17       6708.83       7183.94       230.27 o                         
   0   9  17         45.67         90.95        45.41 o                         
   1   9  17       6756.15       6900.42       245.51 o                         
   2   9  17        456.74        401.79        57.95 o                         
   3   9  17       6332.29       6121.72       205.85 o                         
   4   9  17         65.96          7.17        52.66 o                         
  -4  10  17        890.61        838.13        91.08 o                         
  -3  10  17       6367.07       6382.95       263.59 o                         
  -2  10  17         80.75         80.64        48.80 o                         
  -1  10  17       6685.77       7078.73       228.23 o                         
   0  10  17       4273.85       4631.09       171.21 o                         
   1  10  17       6239.45       6757.68       243.48 o                         
   2  10  17         87.60         60.12        46.32 o                         
   3  10  17       5405.68       5342.54       200.82 o                         
   4  10  17        905.60        907.47        88.15 o                         
  -3  11  17       1411.82       1437.89       128.23 o                         
  -2  11  17         46.53         59.85        57.59 o                         
  -1  11  17         48.55         81.10        53.93 o                         
   0  11  17          6.03         59.68        54.17 o                         
   1  11  17        410.35        459.06        77.47 o                         
   2  11  17         22.31         50.76        54.90 o                         
   3  11  17        665.49        752.97        89.50 o                         
  -3  12  17       4236.89       4340.45       223.49 o                         
  -2  12  17        521.87        566.70        88.73 o                         
  -1  12  17       2509.31       2747.71       144.74 o                         
   0  12  17        476.55        653.92        79.49 o                         
   1  12  17       2651.03       2750.83       154.42 o                         
   2  12  17        440.69        480.16        74.14 o                         
   3  12  17       4893.19       4981.91       204.08 o                         
  -2  13  17         29.04         66.06        68.05 o                         
  -1  13  17        668.43        751.65        93.82 o                         
   0  13  17         95.89        119.68        64.56 o                         
   1  13  17        682.95        749.70        93.33 o                         
   2  13  17         14.73         49.08        56.50 o                         
  -1  14  17        822.17        888.73       102.08 o                         
   0  14  17        219.48        274.87        71.96 o                         
   1  14  17        790.32        854.53        98.64 o                         
   0   0  18        633.77        650.27        47.85 o                         
   1   0  18       2504.49       2535.79        70.21 o                         
   2   0  18        254.25        266.29        29.33 o                         
   3   0  18         32.33         62.34        25.33 o                         
   4   0  18          0.13          4.98        30.12 o                         
   5   0  18       4080.31       3854.78       140.15 o                         
  -5   1  18       3603.04       3402.36       139.10 o                         
  -4   1  18        128.32        161.07        39.13 o                         
  -3   1  18       1274.04       1309.48        63.54 o                         
  -2   1  18        809.43        878.52        48.88 o                         
  -1   1  18       6264.63       6263.72       141.57 o                         
   0   1  18        229.51        275.37        25.68 o                         
   1   1  18       6974.43       7029.82       137.39 o                         
   2   1  18        957.97        999.07        46.65 o                         
   3   1  18       1285.31       1315.28        58.46 o                         
   4   1  18        273.37        273.71        40.55 o                         
   5   1  18       4168.04       4053.92       158.75 o                         
  -5   2  18       1537.91       1542.30        89.36 o                         
  -4   2  18       3105.00       2971.61       109.47 o                         
  -3   2  18       2844.49       2680.52        94.24 o                         
  -2   2  18       5091.53       4963.87       135.32 o                         
  -1   2  18       4552.55       4640.74       108.11 o                         
   0   2  18       6690.98       6933.11       154.03 o                         
   1   2  18       4067.92       4023.33        94.45 o                         
   2   2  18       5034.51       4999.69       133.88 o                         
   3   2  18       2464.39       2442.52        91.95 o                         
   4   2  18       2643.89       2520.08        99.01 o                         
   5   2  18        950.85        901.25        73.35 o                         
  -5   3  18         37.48        -19.21        39.73 o                         
  -4   3  18         66.16         75.47        38.89 o                         
  -3   3  18        170.01        203.65        36.32 o                         
  -2   3  18       2672.24       2694.27        89.01 o                         
  -1   3  18        138.64        126.45        27.70 o                         
   0   3  18        213.61        259.85        36.34 o                         
   1   3  18          8.60          1.73        21.28 o                         
   2   3  18       2682.41       2592.38        91.81 o                         
   3   3  18        405.71        466.20        44.37 o                         
   4   3  18          1.68         17.09        34.12 o                         
   5   3  18          5.86         10.53        39.62 o                         
  -5   4  18        666.87        620.60        65.30 o                         
  -4   4  18        265.63        228.71        45.30 o                         
  -3   4  18       2195.16       2242.61        85.61 o                         
  -2   4  18       1205.90       1114.65        71.56 o                         
  -1   4  18       3165.62       3085.85       103.29 o                         
   0   4  18         92.13        101.82        30.81 o                         
   1   4  18       2944.90       2908.44       118.43 o                         
   2   4  18       1432.45       1310.01        72.75 o                         
   3   4  18       2265.67       2250.83        89.34 o                         
   4   4  18        433.33        437.12        48.45 o                         
   5   4  18        608.16        665.94        62.91 o                         
  -5   5  18       2055.42       2199.32       131.01 o                         
  -4   5  18       2305.58       2198.43       111.66 o                         
  -3   5  18       8765.81       8085.03       243.21 o                         
  -2   5  18        601.17        594.74        55.97 o                         
  -1   5  18       7159.01       7439.25       198.22 o                         
   0   5  18       6660.17       7168.83       211.38 o                         
   1   5  18       7271.98       7157.28       249.49 o                         
   2   5  18        715.05        721.20        56.97 o                         
   3   5  18       8815.72       8634.85       241.77 o                         
   4   5  18       2489.13       2419.00       111.04 o                         
   5   5  18       2302.39       2308.14       125.81 o                         
  -5   6  18       1850.33       1649.57       115.41 o                         
  -4   6  18       4813.33       4629.44       162.97 o                         
  -3   6  18       5509.80       5124.69       167.23 o                         
  -2   6  18       4550.97       4578.20       153.73 o                         
  -1   6  18       4125.59       4172.60       141.91 o                         
   0   6  18       3378.22       3583.67       129.04 o                         
   1   6  18       4258.04       4628.03       173.89 o                         
   2   6  18       4579.03       4539.82       163.11 o                         
   3   6  18       4901.31       4718.53       175.80 o                         
   4   6  18       4727.60       4661.40       175.98 o                         
   5   6  18       1412.99       1382.81       100.78 o                         
  -4   7  18        423.22        433.90        61.96 o                         
  -3   7  18        281.78        252.64        49.96 o                         
  -2   7  18        315.84        275.24        47.26 o                         
  -1   7  18        120.09        167.03        48.34 o                         
   0   7  18        167.27        179.60        44.41 o                         
   1   7  18        158.37        240.13        53.87 o                         
   2   7  18        775.31        827.77        69.80 o                         
   3   7  18        523.23        501.70        64.61 o                         
   4   7  18        511.60        488.44        69.51 o                         
  -4   8  18       1827.43       1611.25       106.90 o                         
  -3   8  18       1029.10        970.78        75.44 o                         
  -2   8  18       2536.60       2488.04       112.65 o                         
  -1   8  18       3479.19       3658.85       147.05 o                         
   0   8  18       2984.43       3133.27       120.53 o                         
   1   8  18       3720.74       3873.49       160.43 o                         
   2   8  18       2745.25       2724.20       120.31 o                         
   3   8  18       1268.04       1284.04        92.03 o                         
   4   8  18       2365.06       2267.46       124.83 o                         
  -4   9  18       1003.33        929.81        82.10 o                         
  -3   9  18        301.55        299.02        55.32 o                         
  -2   9  18       6386.86       6854.29       224.34 o                         
  -1   9  18         23.69         39.11        44.64 o                         
   0   9  18        755.03        904.20        76.50 o                         
   1   9  18         34.75        116.93        49.98 o                         
   2   9  18       5862.63       6141.90       213.85 o                         
   3   9  18        260.45        312.97        61.24 o                         
   4   9  18        754.32        677.78        82.71 o                         
  -3  10  18        163.45        272.33        83.66 o                         
  -2  10  18        364.79        389.53        69.10 o                         
  -1  10  18         11.10          2.09        43.88 o                         
   0  10  18        740.17        808.22        80.15 o                         
   1  10  18         21.02          8.87        47.32 o                         
   2  10  18        536.47        534.53        64.83 o                         
   3  10  18        187.43        292.26        63.29 o                         
  -3  11  18        469.52        582.88        97.48 o                         
  -2  11  18       2576.83       2947.97       170.60 o                         
  -1  11  18        720.66        767.14        87.09 o                         
   0  11  18        397.30        454.59        72.47 o                         
   1  11  18        764.26        958.61       101.27 o                         
   2  11  18       2816.30       2746.30       146.08 o                         
   3  11  18        464.61        496.35        80.72 o                         
  -2  12  18        111.60        121.08        73.26 o                         
  -1  12  18       1533.54       1632.18       125.69 o                         
   0  12  18         26.81         61.16        60.64 o                         
   1  12  18       1259.56       1273.20       116.63 o                         
   2  12  18         47.39         30.51        57.15 o                         
  -1  13  18        224.67        170.29        74.49 o                         
   0  13  18        200.06        188.66        69.98 o                         
   1  13  18        362.91        356.83        79.07 o                         
   1   0  19         75.36         79.62        21.61 o                         
   2   0  19        111.00        120.09        27.23 o                         
   3   0  19         62.46         72.49        31.21 o                         
   4   0  19         76.83         97.78        34.85 o                         
   5   0  19       1247.00       1359.60        99.40 o                         
  -5   1  19        597.28        578.04        63.94 o                         
  -4   1  19        313.42        333.79        45.15 o                         
  -3   1  19       1336.44       1299.28        68.19 o                         
  -2   1  19       1196.73       1198.77        58.78 o                         
  -1   1  19       1085.17       1119.35        50.96 o                         
   0   1  19        841.34        862.84        41.82 o                         
   1   1  19       1022.19       1067.13        44.24 o                         
   2   1  19       1386.52       1404.08        55.64 o                         
   3   1  19       1680.66       1704.30        74.12 o                         
   4   1  19        328.47        311.71        50.22 o                         
   5   1  19        871.16        915.89        75.48 o                         
  -5   2  19        715.12        767.33        71.49 o                         
  -4   2  19       1761.33       1726.20        82.74 o                         
  -3   2  19        524.38        578.34        48.48 o                         
  -2   2  19       3678.97       3697.63       113.52 o                         
  -1   2  19          5.78         31.19        25.77 o                         
   0   2  19          2.48         31.67        20.96 o                         
   1   2  19        196.44        266.06        30.54 o                         
   2   2  19       4074.00       4070.24       114.82 o                         
   3   2  19        720.88        745.05        53.66 o                         
   4   2  19       1503.03       1400.39        77.03 o                         
   5   2  19       1173.77       1143.62        83.28 o                         
  -5   3  19       1326.57       1254.46        86.49 o                         
  -4   3  19        930.47        881.80        67.67 o                         
  -3   3  19       4801.86       4719.31       134.70 o                         
  -2   3  19       3059.45       2948.78        99.92 o                         
  -1   3  19       5742.45       6026.33       169.29 o                         
   0   3  19       3617.31       3792.15       119.93 o                         
   1   3  19       5954.70       6002.45       178.13 o                         
   2   3  19       3548.43       3396.70       106.75 o                         
   3   3  19       4471.08       4501.12       139.20 o                         
   4   3  19       1178.06       1182.10        69.82 o                         
   5   3  19       1055.87       1091.03        76.64 o                         
  -5   4  19        389.64        358.67        67.80 o                         
  -4   4  19        361.06        288.98        62.00 o                         
  -3   4  19        259.64        239.06        47.87 o                         
  -2   4  19       3042.05       3027.93       118.04 o                         
  -1   4  19        210.31        227.57        38.45 o                         
   0   4  19         12.13         25.38        29.94 o                         
   1   4  19        128.00        101.12        40.45 o                         
   2   4  19       3227.61       3328.77       118.46 o                         
   3   4  19        191.44        166.33        44.32 o                         
   4   4  19        497.10        508.08        53.48 o                         
   5   4  19        196.37        219.78        51.23 o                         
  -5   5  19       1597.74       1512.70       115.26 o                         
  -4   5  19       3894.67       3638.92       146.75 o                         
  -3   5  19        604.84        590.97        61.61 o                         
  -2   5  19       1478.07       1566.62        85.47 o                         
  -1   5  19       1140.82       1229.97        69.11 o                         
   0   5  19        413.14        470.35        54.97 o                         
   1   5  19       1495.11       1425.65        84.70 o                         
   2   5  19       1272.67       1356.35        78.91 o                         
   3   5  19        757.24        794.97        73.61 o                         
   4   5  19       3487.83       3385.76       146.79 o                         
   5   5  19       1932.51       2062.12       119.12 o                         
  -4   6  19       1650.91       1609.43        97.67 o                         
  -3   6  19       1481.42       1475.06        87.44 o                         
  -2   6  19       3358.47       3422.88       129.49 o                         
  -1   6  19       5645.02       5720.48       197.50 o                         
   0   6  19       2528.56       2729.70       112.18 o                         
   1   6  19       5491.73       5689.21       210.56 o                         
   2   6  19       3710.80       3642.13       140.84 o                         
   3   6  19       1133.14       1224.31        90.48 o                         
   4   6  19       1833.76       1950.03       127.45 o                         
  -4   7  19         53.20         50.12        51.93 o                         
  -3   7  19       1502.61       1416.31        90.63 o                         
  -2   7  19         43.53        101.08        40.80 o                         
  -1   7  19       2814.25       3000.12       133.42 o                         
   0   7  19         86.63        120.28        43.70 o                         
   1   7  19       3109.89       3261.99       145.27 o                         
   2   7  19         16.32          5.36        43.79 o                         
   3   7  19        952.18        857.74        82.02 o                         
   4   7  19         25.10         -3.54        51.97 o                         
  -4   8  19       2041.04       1785.41       121.46 o                         
  -3   8  19       1440.08       1410.28        94.95 o                         
  -2   8  19        821.56        808.23        77.74 o                         
  -1   8  19         21.44         66.36        46.16 o                         
   0   8  19       2586.83       2929.06       131.11 o                         
   1   8  19         91.28         87.95        52.23 o                         
   2   8  19        654.83        670.48        70.28 o                         
   3   8  19       1618.28       1666.45       105.36 o                         
   4   8  19       1880.94       1850.98       116.76 o                         
  -3   9  19       1408.57       1401.53       109.59 o                         
  -2   9  19        499.69        572.74        72.92 o                         
  -1   9  19       2385.93       2565.64       125.82 o                         
   0   9  19         71.92        109.62        50.11 o                         
   1   9  19       2438.68       2709.37       134.29 o                         
   2   9  19        563.30        563.07        67.88 o                         
   3   9  19       1270.14       1351.72        98.82 o                         
  -3  10  19        909.42        794.95       105.16 o                         
  -2  10  19         14.47         15.51        64.71 o                         
  -1  10  19       1038.14       1121.98        85.31 o                         
   0  10  19       1464.73       1541.92       113.60 o                         
   1  10  19       1027.40       1009.61        88.14 o                         
   2  10  19         18.66         53.38        49.88 o                         
   3  10  19        719.57        736.96        80.73 o                         
  -2  11  19        446.84        651.07        95.38 o                         
  -1  11  19        114.95        106.09        66.68 o                         
   0  11  19          5.74         39.76        63.62 o                         
   1  11  19         18.30         93.34        66.14 o                         
   2  11  19        650.00        687.80        84.49 o                         
  -1  12  19        635.77        657.53        93.27 o                         
   0  12  19       1963.40       2170.29       145.24 o                         
   1  12  19        694.60        816.26       107.40 o                         
   0   0  20         14.39         -7.89        29.66 o                         
   1   0  20          8.32          4.13        22.59 o                         
   2   0  20        135.20        146.88        30.65 o                         
   3   0  20       2044.91       2034.13        77.91 o                         
   4   0  20         15.20         55.36        47.69 o                         
   5   0  20        736.07        685.33        77.61 o                         
  -5   1  20        421.33        398.92        67.08 o                         
  -4   1  20        275.58        299.20        48.24 o                         
  -3   1  20        392.92        309.02        41.52 o                         
  -2   1  20        264.73        273.78        37.10 o                         
  -1   1  20        230.05        228.32        30.94 o                         
   0   1  20       1179.65       1234.69        52.27 o                         
   1   1  20         89.25         83.93        24.20 o                         
   2   1  20        207.69        202.86        33.67 o                         
   3   1  20        513.81        456.48        48.59 o                         
   4   1  20        341.47        303.12        51.81 o                         
   5   1  20        330.15        389.64        67.05 o                         
  -5   2  20        611.21        627.27        65.21 o                         
  -4   2  20       6577.67       6473.03       194.22 o                         
  -3   2  20       1816.89       1774.84        78.91 o                         
  -2   2  20       9992.81       9912.13       257.86 o                         
  -1   2  20       3604.97       3645.73       104.81 o                         
   0   2  20      15116.51      15364.11       364.79 o                         
   1   2  20       3776.08       3848.93       108.87 o                         
   2   2  20      10611.80      10464.12       257.73 o                         
   3   2  20       1790.82       1810.78        82.72 o                         
   4   2  20       6514.84       6304.78       223.18 o                         
   5   2  20        754.56        894.43        79.43 o                         
  -4   3  20       2025.14       1905.12        89.60 o                         
  -3   3  20        323.60        353.61        52.49 o                         
  -2   3  20       6156.01       6135.37       181.91 o                         
  -1   3  20        452.00        489.64        47.53 o                         
   0   3  20         45.06         17.92        31.66 o                         
   1   3  20        269.68        294.25        49.43 o                         
   2   3  20       5496.00       5486.57       176.07 o                         
   3   3  20        170.02        166.40        39.47 o                         
   4   3  20       1499.38       1505.61        84.12 o                         
  -4   4  20        247.48        223.10        58.49 o                         
  -3   4  20         47.42         69.69        42.21 o                         
  -2   4  20        446.11        464.94        53.32 o                         
  -1   4  20        544.32        641.50        52.07 o                         
   0   4  20         63.03         77.54        39.93 o                         
   1   4  20        206.03        219.35        47.55 o                         
   2   4  20        197.48        170.30        42.77 o                         
   3   4  20         12.12         57.98        41.04 o                         
   4   4  20        535.92        494.91        66.36 o                         
  -4   5  20        271.94        313.54        60.71 o                         
  -3   5  20        369.47        405.13        58.97 o                         
  -2   5  20        346.04        385.39        51.17 o                         
  -1   5  20       2239.17       2266.81        98.34 o                         
   0   5  20        222.90        283.52        50.73 o                         
   1   5  20       2339.44       2340.85       106.72 o                         
   2   5  20        268.75        266.60        52.43 o                         
   3   5  20        456.82        524.25        65.98 o                         
   4   5  20        402.15        441.76        64.46 o                         
  -4   6  20       1137.76       1163.83        93.08 o                         
  -3   6  20        187.25        141.29        51.52 o                         
  -2   6  20        308.84        322.65        50.36 o                         
  -1   6  20        346.47        369.07        58.22 o                         
   0   6  20        995.16       1015.05        73.22 o                         
   1   6  20         62.40         58.38        43.39 o                         
   2   6  20        560.73        564.36        64.58 o                         
   3   6  20        470.17        499.94        66.73 o                         
   4   6  20       1607.68       1615.75       105.91 o                         
  -4   7  20        971.61        957.48        85.39 o                         
  -3   7  20        626.96        646.28        68.95 o                         
  -2   7  20        606.86        627.03        72.97 o                         
  -1   7  20         64.01        101.25        50.29 o                         
   0   7  20       1458.45       1440.65        87.38 o                         
   1   7  20        126.92        125.28        47.98 o                         
   2   7  20        556.58        514.04        68.16 o                         
   3   7  20        474.65        466.25        68.47 o                         
   4   7  20        921.66        812.49        84.09 o                         
  -3   8  20       2183.00       2105.85       123.86 o                         
  -2   8  20        524.79        508.89        74.61 o                         
  -1   8  20       5070.09       5248.84       184.60 o                         
   0   8  20        387.35        402.65        65.55 o                         
   1   8  20       4253.97       4338.38       189.27 o                         
   2   8  20        451.55        471.77        65.90 o                         
   3   8  20       2487.53       2487.47       130.77 o                         
  -3   9  20        363.86        456.76        78.24 o                         
  -2   9  20        703.57        809.15        84.90 o                         
  -1   9  20        303.68        341.14        64.57 o                         
   0   9  20         85.81        162.49        55.96 o                         
   1   9  20        362.15        429.28        69.55 o                         
   2   9  20        762.36        797.63        78.08 o                         
   3   9  20        577.51        615.51        75.80 o                         
  -2  10  20        653.79        643.14        94.38 o                         
  -1  10  20        182.86        118.08        55.40 o                         
   0  10  20         49.54         45.06        63.28 o                         
   1  10  20         67.52         71.15        65.32 o                         
   2  10  20        677.33        713.09        76.78 o                         
  -1  11  20        863.87        982.71       106.49 o                         
   0  11  20       2029.51       2145.42       147.42 o                         
   1  11  20        870.45        922.65       106.42 o                         
   1   0  21       3122.05       3112.32        87.51 o                         
   2   0  21        163.30        154.54        32.95 o                         
   3   0  21       1154.30       1044.81        72.26 o                         
   4   0  21        122.76         88.30        48.14 o                         
  -4   1  21        126.43        131.01        50.34 o                         
  -3   1  21       7818.62       7712.82       204.22 o                         
  -2   1  21        183.81        155.14        34.90 o                         
  -1   1  21       9594.38       9619.24       219.57 o                         
   0   1  21        154.34        178.09        28.91 o                         
   1   1  21       9865.21       9921.51       231.89 o                         
   2   1  21        274.86        318.50        46.39 o                         
   3   1  21       8480.31       8550.96       251.29 o                         
   4   1  21        121.40        129.70        52.29 o                         
  -4   2  21       1255.11       1327.83        77.00 o                         
  -3   2  21       1378.54       1283.97        71.05 o                         
  -2   2  21         12.27         30.15        36.59 o                         
  -1   2  21       1055.31       1114.00        68.70 o                         
   0   2  21       1350.96       1330.42        66.96 o                         
   1   2  21        900.77        888.90        68.47 o                         
   2   2  21         35.33         36.54        32.64 o                         
   3   2  21       1007.63        968.92        71.16 o                         
   4   2  21       1308.81       1372.18        90.57 o                         
  -4   3  21        237.97        153.89        54.99 o                         
  -3   3  21        284.66        293.62        53.84 o                         
  -2   3  21        226.32        216.29        44.81 o                         
  -1   3  21        421.55        411.17        49.18 o                         
   0   3  21        301.86        281.15        41.27 o                         
   1   3  21        262.92        270.66        48.77 o                         
   2   3  21        314.84        244.15        46.38 o                         
   3   3  21        106.16        136.68        44.48 o                         
   4   3  21        223.39        242.47        65.92 o                         
  -4   4  21        121.15        176.67        55.93 o                         
  -3   4  21       2061.72       1985.46       108.22 o                         
  -2   4  21        879.79        919.61        69.84 o                         
  -1   4  21       3409.60       3431.70       127.76 o                         
   0   4  21        558.39        644.98        65.85 o                         
   1   4  21       3714.24       3633.86       137.90 o                         
   2   4  21        988.98       1066.61        71.35 o                         
   3   4  21       2083.36       1863.92       107.84 o                         
   4   4  21         22.33         68.60        51.98 o                         
  -4   5  21        130.80        143.01        57.17 o                         
  -3   5  21       1827.14       1863.98       108.78 o                         
  -2   5  21        298.02        290.77        52.68 o                         
  -1   5  21       1300.02       1354.39        92.67 o                         
   0   5  21        124.03        109.23        49.28 o                         
   1   5  21       1267.13       1353.13        87.35 o                         
   2   5  21        456.09        533.69        63.01 o                         
   3   5  21       2023.68       2112.74       117.57 o                         
   4   5  21        221.91        296.82        63.00 o                         
  -3   6  21       1015.39       1002.76        82.98 o                         
  -2   6  21       3332.37       3265.57       133.35 o                         
  -1   6  21         80.38         47.89        48.47 o                         
   0   6  21       7775.14       8602.29       251.42 o                         
   1   6  21        190.83        195.32        52.37 o                         
   2   6  21       3329.74       3257.93       157.15 o                         
   3   6  21        788.88        898.73        82.01 o                         
  -3   7  21        949.16        978.97        82.97 o                         
  -2   7  21       1636.71       1675.70       118.56 o                         
  -1   7  21        737.30        742.02        80.12 o                         
   0   7  21        246.53        268.64        65.02 o                         
   1   7  21        852.15        876.70        74.82 o                         
   2   7  21       1877.41       1977.35       111.80 o                         
   3   7  21       1007.64       1014.13        87.92 o                         
  -3   8  21        838.17        933.33        98.55 o                         
  -2   8  21        312.64        290.24        66.15 o                         
  -1   8  21       1075.26       1132.64        94.24 o                         
   0   8  21        178.92        237.65        60.09 o                         
   1   8  21       1016.61       1082.08        84.46 o                         
   2   8  21        122.35        111.88        53.03 o                         
   3   8  21        943.02       1042.36        89.70 o                         
  -2   9  21       7407.41       7429.82       264.63 o                         
  -1   9  21         47.28         59.19        55.23 o                         
   0   9  21      11497.78      12469.51       402.41 o                         
   1   9  21        100.43         80.26        51.67 o                         
   2   9  21       6866.04       6985.82       237.34 o                         
  -1  10  21        189.75        159.22        73.92 o                         
   0  10  21        953.89        861.14       101.05 o                         
   1  10  21        166.33        171.56        73.01 o                         
   0   0  22        133.71        110.11        43.36 o                         
   1   0  22        928.18        901.83        58.77 o                         
   2   0  22        690.65        675.95        64.31 o                         
   3   0  22        283.42        332.18        58.63 o                         
   4   0  22         40.75         55.04        48.57 o                         
  -4   1  22       1589.00       1582.26        97.85 o                         
  -3   1  22       3462.61       3543.91       135.49 o                         
  -2   1  22        879.85        856.91        55.94 o                         
  -1   1  22       1526.57       1562.92        73.72 o                         
   0   1  22       1724.67       1731.74        82.39 o                         
   1   1  22       1493.21       1417.59        86.26 o                         
   2   1  22        653.37        621.10        58.11 o                         
   3   1  22       2981.28       2937.89       143.04 o                         
   4   1  22       1251.15       1208.99        96.82 o                         
  -4   2  22          5.77         34.37        58.72 o                         
  -3   2  22        716.31        736.20        70.49 o                         
  -2   2  22        513.61        478.98        58.18 o                         
  -1   2  22        226.85        240.19        40.75 o                         
   0   2  22         49.15         98.94        35.00 o                         
   1   2  22        204.19        205.72        46.64 o                         
   2   2  22        836.61        892.28        72.20 o                         
   3   2  22        945.85        906.03        84.89 o                         
   4   2  22         42.58         57.14        67.05 o                         
  -3   3  22       1958.81       1883.79       106.34 o                         
  -2   3  22         54.60         73.64        42.70 o                         
  -1   3  22        816.07        839.48        63.96 o                         
   0   3  22       1289.14       1399.09        80.85 o                         
   1   3  22        611.34        627.94        64.29 o                         
   2   3  22         58.14         49.49        40.06 o                         
   3   3  22       2161.18       2163.23       124.59 o                         
  -3   4  22       1419.38       1434.86        94.35 o                         
  -2   4  22        513.21        486.28        59.59 o                         
  -1   4  22        606.87        589.68        71.76 o                         
   0   4  22        979.17        984.36        71.04 o                         
   1   4  22        640.24        641.76        66.64 o                         
   2   4  22        466.03        510.20        62.14 o                         
   3   4  22       1088.55       1137.12        88.15 o                         
  -3   5  22        448.92        445.15        64.15 o                         
  -2   5  22       1095.05       1045.30        80.42 o                         
  -1   5  22       1013.79       1015.28        89.82 o                         
   0   5  22         12.14         -1.69        40.98 o                         
   1   5  22       1106.58       1169.07        83.79 o                         
   2   5  22       1095.49       1151.08        84.99 o                         
   3   5  22        357.29        363.36        62.54 o                         
  -3   6  22       2717.68       2658.60       137.88 o                         
  -2   6  22        203.87        216.47        62.78 o                         
  -1   6  22       3907.22       4022.95       175.74 o                         
   0   6  22       1194.93       1315.96        91.10 o                         
   1   6  22       3964.44       4176.50       158.44 o                         
   2   6  22        380.88        412.43        62.11 o                         
   3   6  22       2450.54       2549.78       132.31 o                         
  -2   7  22        588.58        585.41        76.12 o                         
  -1   7  22        242.29        303.70        67.37 o                         
   0   7  22          3.76         27.98        53.13 o                         
   1   7  22        156.50        189.44        54.76 o                         
   2   7  22        441.84        414.23        64.11 o                         
  -2   8  22        838.54        854.41        90.36 o                         
  -1   8  22       1069.08       1184.27        99.85 o                         
   0   8  22       1051.99       1144.59        95.96 o                         
   1   8  22       1230.68       1369.59        93.77 o                         
   2   8  22        998.32       1052.02        87.17 o                         
  -1   9  22       2123.77       2377.50       139.79 o                         
   0   9  22       3787.88       3884.67       197.23 o                         
   1   9  22       2379.45       2532.87       125.97 o                         
   1   0  23       3453.37       3153.30       123.53 o                         
   2   0  23        501.84        502.90        63.24 o                         
   3   0  23       5516.65       5628.47       235.54 o                         
  -3   1  23        585.60        654.24        87.63 o                         
  -2   1  23        219.40        167.45        65.85 o                         
  -1   1  23        145.47        115.81        41.88 o                         
   0   1  23       1889.94       1907.06       102.90 o                         
   1   1  23        227.23        252.10        51.42 o                         
   2   1  23        112.49        101.64        57.29 o                         
   3   1  23        441.77        492.96        79.93 o                         
  -3   2  23         98.27        120.26        71.46 o                         
  -2   2  23       3348.80       3275.10       132.68 o                         
  -1   2  23        286.87        282.14        45.16 o                         
   0   2  23       2416.80       2550.14       162.79 o                         
   1   2  23        303.18        295.63        57.08 o                         
   2   2  23       3219.35       3476.63       171.41 o                         
   3   2  23        104.33         94.32        60.44 o                         
  -3   3  23        565.93        599.40        68.31 o                         
  -2   3  23        358.90        313.75        53.73 o                         
  -1   3  23        156.45         95.59        40.47 o                         
   0   3  23        512.72        465.65        55.41 o                         
   1   3  23        286.60        283.64        53.68 o                         
   2   3  23        261.55        316.45        61.28 o                         
   3   3  23        515.95        546.44        74.36 o                         
  -3   4  23        832.27        929.65        80.27 o                         
  -2   4  23        875.46        979.22        78.63 o                         
  -1   4  23       2214.73       2367.32       127.85 o                         
   0   4  23       5078.90       5154.75       167.97 o                         
   1   4  23       2186.76       2149.40       133.84 o                         
   2   4  23       1083.43       1069.31        82.52 o                         
   3   4  23        772.93        895.62        90.53 o                         
  -2   5  23       5131.47       5201.44       231.17 o                         
  -1   5  23       2876.35       2901.53       142.01 o                         
   0   5  23       3835.02       3702.18       137.91 o                         
   1   5  23       2479.64       2628.30       125.70 o                         
   2   5  23       5090.95       5138.77       186.03 o                         
  -2   6  23       2307.18       2339.07       135.62 o                         
  -1   6  23       4064.72       4304.15       178.94 o                         
   0   6  23        519.16        568.55        65.97 o                         
   1   6  23       3793.73       3878.64       157.32 o                         
   2   6  23       2096.58       2151.71       119.30 o                         
  -1   7  23        897.69        911.62        90.30 o                         
   0   7  23        192.19        137.89        59.14 o                         
   1   7  23        622.67        751.16        77.56 o                         
   0   8  23         40.53         59.68        58.00 o                         
   0   0  24         23.54         59.53        74.57 o                         
   1   0  24       1034.50       1083.28       137.58 o                         
   2   0  24       1049.68       1087.44       144.51 o                         
  -2   1  24        989.19       1005.56       130.09 o                         
  -1   1  24       1106.21       1182.82        92.03 o                         
   0   1  24         22.69         79.63        54.69 o                         
   1   1  24       1128.08        990.63        93.58 o                         
   2   1  24        883.39        806.56        89.09 o                         
  -2   2  24        413.50        407.26        80.23 o                         
  -1   2  24        731.54        725.39        64.92 o                         
   0   2  24         65.55         84.45        46.35 o                         
   1   2  24        492.82        433.41        65.88 o                         
   2   2  24        325.43        378.63        72.45 o                         
  -2   3  24       2962.37       2963.55       127.74 o                         
  -1   3  24       4297.84       4205.43       156.86 o                         
   0   3  24      11689.71      11854.46       345.50 o                         
   1   3  24       4324.83       4171.81       216.24 o                         
   2   3  24       2964.46       3031.74       144.19 o                         
  -2   4  24        662.53        679.77        80.63 o                         
  -1   4  24         30.33         16.40        46.03 o                         
   0   4  24         33.11         51.93        44.56 o                         
   1   4  24         30.12         49.43        46.21 o                         
   2   4  24        874.23        962.65        89.28 o                         
  -1   5  24        754.83        826.00        87.38 o                         
   0   5  24         63.21          8.43        46.77 o                         
   1   5  24        866.59        863.65        77.40 o                         
   0   6  24        303.98        373.31        61.02 o                         
   1   0  25        498.29        495.30       107.05 o                         
  -1   1  25        583.50        570.48       117.90 o                         
   0   1  25        513.07        645.45        98.48 o                         
   1   1  25        441.81        536.95       113.27 o                         
  -1   2  25       1334.70       1455.56       127.49 o                         
   0   2  25        332.89        374.51        61.73 o                         
   1   2  25       1213.16       1226.33       106.64 o                         
   0   3  25         82.25         89.12        50.04 o                         
                                                                                
